# Supplementary material for: Construction and characterization of an expressed sequenced tag library for the mosquito vector Armigeres subalbatus
Source: BMC Genomics. 2007 Dec 18;8:462. doi: 10.1186/1471-2164-8-462 (PMC2262096; doi:10.1186/1471-2164-8-462)
Supplement: Additional file 1 — Cluster analysis using six different statistical methods to determine differential copy numbers of ESTs broken down by library. Clusters and their constituent ESTs were analysed using IDEG6 [20] to find clusters where the number of ESTs were statistically different between the libraries. Each row represents the Genbank Accession number for cluster, which is linked to the corresponding record at NCBI for ease of access, and the columns are the number of ESTs from each of the six libraries that are a member of it. The libraries are: asuhem (bacteria-inoculated, hemocyte), diroinf (whole body, Dirofilaria immitis injected), imacbac (bacteria-inoculated whole body), brumal (blood-fed Brugia malayi), n7 and n14 (naïve, 5–7 and 12–14 days of age). Columns with (norm) in the header are the number of ESTs in that library normalized by the number of ESTs total in that library and the number of ESTs total. The "bluer" the shading, the more "up" the relative abundance of ESTs are compared the the rest of the libraries in that row. "AC" columns are Audic and Claverie 2 × 2 comparisons [21]; "Fisher" columns are Fishers Exact Test 2 × 2 comparisons; "Chi2 × 2" columns are Chi Square 2 × 2 comparison, and "GT" is Geller and Tobin scores [22]. The R value is the inverse log of the Stekel R Score [23], and the Chi value is a general Chi square analysis. Yellow shaded cells are filtered in the 95% or higher significance range. The other tab, "Flagged Differential" contains the same data as in Table 4, but include the "AC", "Fishers", "Chi2 × 2", and "GT" columns, and the Genbank accession numbers are linked to NCBI. The yellow cell shading in the product column indicates clusters that are considered differential in Brugia malayi blood-fed females in Aliota, et. al. [19] [file 1471-2164-8-462-S1.xls]

## Sheet: All Clusters
GBID	Product	asuhem	diroinf	imacbac	brumal	naïve7	naïve14	asuhem (norm)	diroinf (norm)	imacbac (norm)	brumal (norm)	naïve7 (norm)	naïve14 (norm)	AC 1 2	AC 1 3	AC 1 4	AC 1 5	AC 1 6	AC 2 3	AC 2 4	AC 2 5	AC 2 6	AC 3 4	AC 3 5	AC 3 6	AC 4 5	AC 4 6	AC 5 6	Fisher 1 2	Fisher 1 3	Fisher 1 4	Fisher 1 5	Fisher 1 6	Fisher 2 3	Fisher 2 4	Fisher 2 5	Fisher 2 6	Fisher 3 4	Fisher 3 5	Fisher 3 6	Fisher 4 5	Fisher 4 6	Fisher 5 6	Chi2x2 1 2	Chi2x2 1 3	Chi2x2 1 4	Chi2x2 1 5	Chi2x2 1 6	Chi2x2 2 3
EU204979	NADH dehydrogenase subunit 2	245	23	14	10	21	19	240.9	42.8	24.8	13.9	48.1	35.2	0	0	0	0	0	0.017177	0.000494	0.060214	0.050177	0.026676	0.010474	0.043254	0.00027	0.004389	0.032038	0	0	0	0	0	0.137188	0.002312	0.651878	0.540674	0.216044	0.058606	0.384049	0.000663	0.022446	0.339166	0	0	0	0	0	0.102613
EU204980	NADH dehydrogenase subunit 6	172	18	8	1	10	11	169.1	33.5	14.2	1.4	23.3	20.4	0	0	0	0	0	0.00881	1e-06	0.056338	0.031603	0.003115	0.060692	0.068616	0.000228	0.000355	0.072568	0	0	0	0	0	0.048004	3e-06	0.447213	0.198849	0.013085	0.343432	0.495435	0.000381	0.000658	0.827433	0	0	0	0	0	0.036656
EU204981	enzyme activator	3	2	2	3	1	3	2.1	3.7	3.5	4.2	2.3	5.6	0.219016	0.217845	0.167362	0.290492	0.151944	0.182671	0.146707	0.229302	0.156247	0.149594	0.237912	0.15602	0.230184	0.167859	0.135735	1	1	0.696909	1	0.424359	1	1	1	1	1	1	0.680827	1	1	0.634844	0.799286	0.841388	0.669551	0.838601	0.431048	0.960779
EU204982	enzyme activator	7	0	1	3	2	0	6.9	0	1.8	4.2	4.7	0	0.033501	0.083353	0.118256	0.189868	0.033056	0.249849	0.08012	0.10946	.	0.135998	0.180508	0.261206	0.21492	0.106233	0.086534	0.104078	0.27322	0.538175	1	0.104188	1	0.265532	0.196668	.	0.635672	0.581527	1	1	0.265025	0.195614	0.054292	0.170507	0.463366	0.625481	0.053713	0.329182
EU204983	putative: serine protease inhibitor	6	0	0	0	1	0	5.9	0	0	0	2.3	0	0.051218	0.045382	0.023674	0.176992	0.050622	.	.	0.246808	.	.	0.245295	.	0.233991	.	0.19564	0.099396	0.095015	0.045431	0.681807	0.098924	.	.	0.443502	.	.	0.431404	.	0.373475	.	0.442312	0.074801	0.067848	0.039395	0.373304	0.074102	.
EU204984	putative: conserved unknown	2	1	2	1	3	1	1.1	1.9	3.5	1.4	6.1	1.9	0.290396	0.203316	0.249796	0.090758	0.289856	0.187274	0.209509	0.108062	0.249396	0.1431	0.147592	0.195808	0.081794	0.279713	0.085382	1	0.620426	1	0.158452	1	1	1	0.328686	1	0.586002	0.657796	1	0.149967	1	0.327948	0.963444	0.55088	0.776139	0.13724	0.960304	0.592638
EU204985	electron transporter	1	0	1	1	0	6	0.1	0	1.8	1.4	0	11.1	0.427822	0.295191	0.284277	0.494903	0.005212	0.249849	0.244803	.	0.007907	0.216825	0.323301	0.024974	0.392533	0.014241	0.013307	1	1	1	1	0.008574	1	1	.	0.031209	1	1	0.064579	1	0.047332	0.037521	0.467071	0.673228	0.805401	0.516186	0.004568	0.329182
EU204986	mitochondrial ribosomal protein L50	2	1	0	3	0	1	1.1	1.9	0	4.2	0	1.9	0.290396	0.265693	0.142848	0.348161	0.289856	0.237863	0.137138	0.30969	0.249396	0.077274	.	0.249877	0.154083	0.182336	0.246672	1	0.540798	0.411187	1	1	0.487712	0.640373	1	1	0.260747	.	0.488917	0.297964	0.639877	1	0.963444	0.291829	0.398903	0.35852	0.960304	0.305395
EU204987	unknown	3	2	6	3	4	3	2.1	3.7	10.6	4.2	9.3	5.6	0.219016	0.029765	0.167362	0.066259	0.151944	0.058713	0.146707	0.100015	0.156247	0.047093	0.13976	0.089418	0.104922	0.167859	0.102774	1	0.077628	0.696909	0.206721	0.424359	0.290073	1	0.416204	1	0.194354	1	0.508602	0.436153	1	0.706928	0.799286	0.052549	0.669551	0.111159	0.431048	0.178433
EU204988	structural constituent of ribosome	0	4	1	1	1	0	0	7.4	1.8	1.4	2.3	0	0.009365	0.229587	0.242637	0.20859	.	0.070681	0.04104	0.118354	0.030875	0.216825	0.278947	0.261206	0.293203	0.325935	0.19564	0.014308	0.357125	0.414194	0.296506	.	0.207714	0.171451	0.390736	0.061865	1	1	1	1	1	0.442312	0.00595	0.179682	0.234326	0.123468	.	0.162313
EU204989	unknown	0	2	0	0	5	4	0	3.7	0	0	11.7	7.4	0.078267	.	.	0.001612	0.009468	0.116009	0.078354	0.062099	0.117468	.	0.008496	0.029203	0.004552	0.019354	0.091266	0.119645	.	.	0.002288	0.01449	0.23784	0.183089	0.253174	0.687418	.	0.014923	0.057108	0.007256	0.033879	0.520983	0.051801	.	.	0.000571	0.006072	0.147187
EU204990	ligase	0	2	1	1	0	1	0	3.7	1.8	1.4	0	1.9	0.078267	0.229587	0.242637	.	0.226594	0.178289	0.134477	0.172342	0.186596	0.216825	0.323301	0.255416	0.392533	0.279713	0.246672	0.119645	0.357125	0.414194	.	0.347011	0.61598	0.579811	0.506333	0.624063	1	1	1	1	1	1	0.051801	0.179682	0.234326	.	0.170121	0.535133
EU204991	putative: conserved unknown	0	1	0	0	0	2	0	1.9	0	0	0	3.7	0.226259	.	.	.	0.078631	0.237863	0.183109	0.30969	0.187498	.	.	0.122169	.	0.105116	0.137566	0.345919	.	.	.	0.120402	0.487712	0.427912	1	1	.	.	0.239017	.	0.184102	0.506605	0.169092	.	.	.	0.052367	0.305395
EU204992	questionable: conserved unknown	0	0	2	0	0	1	0	0	3.5	0	0	1.9	.	0.081991	.	.	0.226594	0.127995	.	.	0.249999	0.085177	0.183828	0.195808	.	0.244972	0.246672	.	0.127524	.	.	0.347011	0.500257	.	.	1	0.19357	0.509361	1	.	0.429093	1	.	0.057754	.	.	0.170121	0.167587
EU204993	questionable: conserved unknown	4	0	1	0	0	0	3.9	0	1.8	0	0	0	0.119718	0.196076	0.068987	0.172306	0.118722	0.249849	.	.	.	0.193589	0.323301	0.261206	.	.	.	0.30558	0.661086	0.147153	0.325941	0.305389	1	.	.	.	0.439988	1	1	.	.	.	0.145767	0.463331	0.092584	0.19408	0.144797	0.329182
EU204994	cytosolic small ribosomal subunit S15a	30	19	26	19	15	18	29.5	35.3	46	26.4	34.1	33.3	0.06316	0.017694	0.063473	0.076424	0.071149	0.039604	0.036916	0.076081	0.063976	0.009457	0.050731	0.03533	0.061839	0.058148	0.06061	0.54935	0.095625	0.772567	0.624298	0.761578	0.455469	0.413009	1	0.870901	0.071033	0.432931	0.295485	0.478117	0.508656	1	0.53747	0.093622	0.706727	0.587988	0.683276	0.378479
EU204995	questionable: conserved unknown	4	6	4	2	5	1	3.9	11.2	7.1	2.8	11.7	1.9	0.043075	0.125029	0.177528	0.049756	0.205988	0.094934	0.024075	0.131028	0.02695	0.077569	0.111895	0.085244	0.037527	0.239535	0.025056	0.104434	0.467728	1	0.136676	0.664668	0.539709	0.080801	1	0.069582	0.415098	0.512542	0.375501	0.110603	1	0.094125	0.091086	0.398891	0.687558	0.088732	0.489764	0.477265
EU204996	troponin C	7	3	0	2	1	3	6.9	5.6	0	2.8	2.3	5.6	0.166401	0.029175	0.085652	0.1423	0.165752	0.056579	0.109735	0.170142	0.15587	0.137986	0.245295	0.059731	0.275548	0.147011	0.135735	1	0.055411	0.321936	0.449945	1	0.115975	0.657089	0.634441	1	0.507165	0.431404	0.116838	1	0.657325	0.634844	0.760084	0.048566	0.24221	0.288043	0.754735	0.075833
EU204997	RNA binding	1	0	0	0	0	2	0.1	0	0	0	0	3.7	0.427822	0.413289	0.343168	0.494903	0.154035	.	.	.	0.125301	.	.	0.122169	.	0.105116	0.137566	1	1	1	1	0.277665	.	.	.	0.499957	.	.	0.239017	.	0.184102	0.506605	0.467071	0.45606	0.400411	0.516186	0.244742	.
EU204998	troponin	0	0	2	0	0	0	0	0	3.5	0	0	0	.	0.081991	.	.	.	0.127995	.	.	.	0.085177	0.183828	0.133498	.	.	.	.	0.127524	.	.	.	0.500257	.	.	.	0.19357	0.509361	0.5002	.	.	.	.	0.057754	.	.	.	0.167587
EU204999	cytochrome c oxidase subunit I	245	67	24	11	59	54	240.9	124.6	42.5	15.3	137.7	99.9	0	0	0	1e-05	0	0	0	0.033848	0.017476	0.000864	0	6.7e-05	0	0	0.007799	0	0	0	4.6e-05	0	1e-06	0	0.58898	0.235483	0.005537	0	0.000363	0	0	0.08726	1e-06	0	0	7.7e-05	0	2e-06
EU205000	farnesoic acid O methyltransferase	7	4	6	6	5	6	6.9	7.4	10.6	8.3	11.7	11.1	0.158294	0.103861	0.120163	0.108887	0.099043	0.104742	0.105625	0.115389	0.102783	0.090979	0.132645	0.114954	0.127209	0.114009	0.104079	1	0.563586	0.78234	0.356021	0.393536	0.754538	1	0.522004	0.753799	0.774313	1	1	0.552484	0.772153	1	0.901647	0.431855	0.728836	0.36189	0.385483	0.578786
EU205001	questionable: conserved unknown	1	0	0	0	0	1	0.1	0	0	0	0	1.9	0.427822	0.413289	0.343168	0.494903	0.295927	.	.	.	0.249999	.	.	0.249877	.	0.244972	0.246672	1	1	1	1	1	.	.	.	1	.	.	0.488917	.	0.429093	1	0.467071	0.45606	0.400411	0.516186	0.649435	.
EU205002	conserved unknown	0	0	0	1	1	0	0	0	0	1.4	2.3	0	.	.	0.242637	0.20859	.	.	0.244803	0.246808	.	0.246399	0.245295	.	0.293203	0.325935	0.19564	.	.	0.414194	0.296506	.	.	1	0.443502	.	1	0.431404	.	1	1	0.442312	.	.	0.234326	0.123468	.	.
EU205003	putative: translation initiation factor	0	0	1	1	0	2	0	0	1.8	1.4	0	3.7	.	0.229587	0.242637	.	0.078631	0.249849	0.244803	.	0.125301	0.216825	0.323301	0.187316	0.392533	0.180034	0.137566	.	0.357125	0.414194	.	0.120402	1	1	.	0.499957	1	1	0.61684	1	0.580389	0.506605	.	0.179682	0.234326	.	0.052367	0.329182
EU205004	putative: conserved unknown	15	2	1	1	0	1	14.8	3.7	1.8	1.4	0	1.9	0.018264	0.004864	0.001275	0.003599	0.006067	0.178289	0.134477	0.172342	0.186596	0.216825	0.323301	0.255416	0.392533	0.279713	0.246672	0.070457	0.015742	0.00374	0.008404	0.016082	0.61598	0.579811	0.506333	0.624063	1	1	1	1	1	1	0.047731	0.013863	0.004273	0.01188	0.016758	0.535133
EU205005	unknown	325	52	33	17	26	66	319.6	96.7	58.4	23.6	60.7	122.1	0	0	0	0	0	0.003098	0	0.007423	0.016559	0.000389	0.058619	7.5e-05	0.000705	0	0.000282	0	0	0	0	0	0.022317	0	0.051998	0.228861	0.002378	0.895788	0.000378	0.002384	0	0.002071	0	0	0	0	0	0.02162
EU205006	putative: carboxylesterase	0	0	1	2	0	0	0	0	1.8	2.8	0	0	.	0.229587	0.100499	.	.	0.249849	0.140049	.	.	0.182137	0.323301	0.261206	0.245932	0.186078	.	.	0.357125	0.171543	.	.	1	0.510354	.	.	1	1	1	0.531976	0.510017	.	.	0.179682	0.092577	.	.	0.329182
EU205007	putative: monophenol monooxygenase activator	1	0	1	0	1	0	0.1	0	1.8	0	2.3	0	0.427822	0.295191	0.343168	0.293484	0.426395	0.249849	.	0.246808	.	0.193589	0.278947	0.261206	0.233991	.	0.19564	1	1	1	0.505111	1	1	.	0.443502	.	0.439988	1	1	0.373475	.	0.442312	0.467071	0.673228	0.400411	0.528592	0.465997	0.329182
EU205008	cytosolic large ribosomal subunit L31	13	7	12	3	9	4	12.8	13	21.2	4.2	20.1	7.4	0.120525	0.046094	0.022302	0.064073	0.088437	0.052699	0.025258	0.069854	0.07979	0.001851	0.098776	0.016881	0.004792	0.126048	0.019822	1	0.213705	0.077245	0.249018	0.447647	0.361651	0.110252	0.451196	0.386318	0.007164	1	0.077748	0.012787	0.47164	0.092805	0.969373	0.199412	0.065517	0.247229	0.332955	0.297799
EU205009	mitochondrial large ribosomal subunit L4	1	0	1	0	0	1	0.1	0	1.8	0	0	1.9	0.427822	0.295191	0.343168	0.494903	0.295927	0.249849	.	.	0.249999	0.193589	0.323301	0.255416	.	0.244972	0.246672	1	1	1	1	1	1	.	.	1	0.439988	1	1	.	0.429093	1	0.467071	0.673228	0.400411	0.516186	0.649435	0.329182
EU205010	putative: conserved unknown	1	3	0	0	1	1	0.1	5.6	0	0	2.3	1.9	0.070835	0.413289	0.343168	0.293484	0.295927	0.056579	0.033529	0.170142	0.124097	.	0.245295	0.249877	0.233991	0.244972	0.218212	0.122586	1	1	0.505111	1	0.115975	0.078329	0.634441	0.373729	.	0.431404	0.488917	0.373475	0.429093	1	0.089276	0.45606	0.400411	0.528592	0.649435	0.075833
EU205011	cyclin binding	0	0	1	2	0	0	0	0	1.8	2.8	0	0	.	0.229587	0.100499	.	.	0.249849	0.140049	.	.	0.182137	0.323301	0.261206	0.245932	0.186078	.	.	0.357125	0.171543	.	.	1	0.510354	.	.	1	1	1	0.531976	0.510017	.	.	0.179682	0.092577	.	.	0.329182
EU205012	putative: conserved unknown	0	2	0	3	0	0	0	3.7	0	4.2	0	0	0.078267	.	0.041626	.	.	0.116009	0.146707	0.172342	0.124098	0.077274	.	.	0.154083	0.106233	.	0.119645	.	0.071041	.	.	0.23784	1	0.506333	0.248773	0.260747	.	.	0.297964	0.265025	.	0.051801	.	0.039396	.	.	0.147187
EU205013	conserved unknown	0	0	2	0	0	1	0	0	3.5	0	0	1.9	.	0.081991	.	.	0.226594	0.127995	.	.	0.249999	0.085177	0.183828	0.195808	.	0.244972	0.246672	.	0.127524	.	.	0.347011	0.500257	.	.	1	0.19357	0.509361	1	.	0.429093	1	.	0.057754	.	.	0.170121	0.167587
EU205014	conserved unknown	8	18	16	11	11	13	7.9	33.5	28.3	15.3	25.7	24.1	0.000172	0.000966	0.037796	0.004967	0.004647	0.058957	0.00736	0.065872	0.047328	0.019225	0.085231	0.068557	0.050885	0.050029	0.070648	0.000566	0.002336	0.165352	0.010794	0.011464	0.731778	0.039545	0.576137	0.375297	0.122665	0.848156	0.712693	0.270045	0.30445	1	0.000202	0.001539	0.144645	0.006989	0.008777	0.626118
EU205015	translation initiation factor	6	3	8	7	5	4	5.9	5.6	14.2	9.7	11.7	7.4	0.178083	0.036058	0.084961	0.090289	0.154146	0.044284	0.080694	0.092155	0.136716	0.06869	0.119463	0.067293	0.136628	0.126253	0.091266	1	0.101918	0.406161	0.320228	0.746096	0.227886	0.531436	0.479344	1	0.604369	0.787321	0.388858	0.771252	0.767202	0.520983	0.936715	0.094087	0.362855	0.250928	0.724741	0.153525
EU205016	cytosolic small ribosomal subunit S26	60	69	57	41	36	67	59	128.3	100.9	57	83.1	123.1	3e-06	0.000754	0.046565	0.015197	8e-06	0.014055	5e-06	0.005022	0.033395	0.000688	0.033069	0.01903	0.013797	1.6e-05	0.0058	1e-05	0.004747	0.919476	0.093488	3.2e-05	0.179984	2.7e-05	0.038209	0.863278	0.005586	0.40213	0.278426	0.09779	7.8e-05	0.058516	6e-06	0.00321	0.865884	0.091115	1.8e-05	0.176033
EU205017	NADH dehydrogenase	28	2	2	4	6	1	27.5	3.7	3.5	5.6	13.1	1.9	0.000234	0.000151	0.000195	0.033997	4.3e-05	0.182671	0.125894	0.036722	0.186596	0.125662	0.03318	0.195808	0.055015	0.130121	0.01293	0.000741	0.000401	0.000523	0.136587	0.000108	1	1	0.150184	0.624063	0.700746	0.083025	1	0.190035	0.399795	0.049245	0.001288	0.000889	0.000887	0.124952	0.000402	0.960779
EU205018	protein binding	1	2	5	12	8	9	0.1	3.7	8.9	16.7	18.7	16.7	0.153579	0.014405	0.000114	0.000266	0.000311	0.085957	0.008763	0.011608	0.013623	0.042713	0.052177	0.056955	0.109285	0.09921	0.082199	0.276181	0.024459	0.000204	0.000394	0.0005	0.453967	0.032267	0.027628	0.065304	0.328509	0.261938	0.292207	0.819783	1	0.812397	0.242785	0.014896	0.000194	9.9e-05	0.000238	0.284829
EU205019	NADH dehydrogenase subunit 1	2	0	0	1	0	0	1.1	0	0	1.4	0	0	0.27983	0.265693	0.249796	0.348161	0.278431	.	0.244803	.	.	0.246399	.	.	0.392533	0.325935	.	0.547453	0.540798	1	1	0.546782	.	1	.	.	1	.	.	1	1	.	0.303704	0.291829	0.776139	0.35852	0.302538	.
EU205020	unknown	2	1	1	2	2	2	1.1	1.9	1.8	2.8	4.7	3.7	0.290396	0.284657	0.206928	0.183654	0.201166	0.243709	0.179786	0.182742	0.187498	0.182137	0.180508	0.187316	0.205821	0.205565	0.16148	1	1	1	0.587022	0.613491	1	1	0.587904	1	1	0.581527	0.61684	0.632563	1	1	0.963444	0.931458	0.727516	0.372801	0.52031	0.972264
EU205021	putative: conserved unknown	0	0	0	2	0	0	0	0	0	2.8	0	0	.	.	0.100499	.	.	.	0.140049	.	.	0.137986	.	.	0.245932	0.186078	.	.	.	0.171543	.	.	.	0.510354	.	.	0.507165	.	.	0.531976	0.510017	.	.	.	0.092577	.	.	.
EU205022	phosphoglycerate dehydrogenase	0	0	0	1	0	1	0	0	0	1.4	0	1.9	.	.	0.242637	.	0.226594	.	0.244803	.	0.249999	0.246399	.	0.249877	0.392533	0.279713	0.246672	.	.	0.414194	.	0.347011	.	1	.	1	1	.	0.488917	1	1	1	.	.	0.234326	.	0.170121	.
EU205023	NADH-ubiquinone reductase 42kD subunit	20	1	0	3	1	6	19.7	1.9	0	4.2	2.3	11.1	0.000976	9.3e-05	0.00167	0.003861	0.052149	0.237863	0.137138	0.274696	0.027608	0.077274	0.245295	0.006981	0.230184	0.055699	0.041201	0.002249	0.00021	0.005109	0.008234	0.302103	0.487712	0.640373	1	0.124886	0.260747	0.431404	0.013639	1	0.185269	0.142337	0.004031	0.000852	0.0057	0.012451	0.212692	0.305395
EU205024	putative: selenoprotein T	2	0	1	0	1	2	1.1	0	1.8	0	2.3	3.7	0.27983	0.284657	0.20103	0.309696	0.201166	0.249849	.	0.246808	0.125301	0.193589	0.278947	0.187316	0.233991	0.105116	0.182541	0.547453	1	0.514697	1	0.613491	1	.	0.443502	0.499957	0.439988	1	0.61684	0.373475	0.184102	1	0.303704	0.931458	0.23435	0.888915	0.52031	0.329182
EU205025	cyclin-dependent kinase	0	0	0	3	0	0	0	0	0	4.2	0	0	.	.	0.041626	.	.	.	0.08012	.	.	0.077274	.	.	0.154083	0.106233	.	.	.	0.071041	.	.	.	0.265532	.	.	0.260747	.	.	0.297964	0.265025	.	.	.	0.039396	.	.	.
EU205026	unknown	0	0	0	2	0	0	0	0	0	2.8	0	0	.	.	0.100499	.	.	.	0.140049	.	.	0.137986	.	.	0.245932	0.186078	.	.	.	0.171543	.	.	.	0.510354	.	.	0.507165	.	.	0.531976	0.510017	.	.	.	0.092577	.	.	.
EU205027	pre-mRNA splicing factor	0	1	2	1	0	0	0	1.9	3.5	1.4	0	0	0.226259	0.081991	0.242637	.	.	0.187274	0.209509	0.30969	0.248796	0.1431	0.183828	0.133498	0.392533	0.325935	.	0.345919	0.127524	0.414194	.	.	1	1	1	0.498794	0.586002	0.509361	0.5002	1	1	.	0.169092	0.057754	0.234326	.	.	0.592638
EU205028	unknown	0	1	3	1	0	4	0	1.9	5.3	1.4	0	7.4	0.226259	0.029281	0.242637	.	0.009468	0.127917	0.209509	0.30969	0.078501	0.08395	0.104524	0.13645	0.392533	0.055247	0.042785	0.345919	0.045531	0.414194	.	0.01449	0.625385	1	1	0.374891	0.32656	0.264042	0.720834	1	0.171884	0.134929	0.169092	0.02012	0.234326	.	0.006072	0.341448
EU205029	unknown	0	0	2	0	0	0	0	0	3.5	0	0	0	.	0.081991	.	.	.	0.127995	.	.	.	0.085177	0.183828	0.133498	.	.	.	.	0.127524	.	.	.	0.500257	.	.	.	0.19357	0.509361	0.5002	.	.	.	.	0.057754	.	.	.	0.167587
EU205030	cytosolic large ribosomal subunit L27	9	7	13	7	5	10	8.9	13	23	9.7	11.7	18.5	0.097177	0.009218	0.113865	0.136218	0.032965	0.041534	0.077379	0.125001	0.074543	0.013645	0.047266	0.074077	0.136628	0.046442	0.06544	0.44054	0.026411	1	0.571967	0.145116	0.265642	0.599736	1	0.628801	0.071261	0.236698	0.679061	0.771252	0.222664	0.446491	0.440988	0.022015	0.849826	0.619185	0.100405	0.217492
EU205031	cytosolic large ribosomal subunit L27	0	0	1	1	0	0	0	0	1.8	1.4	0	0	.	0.229587	0.242637	.	.	0.249849	0.244803	.	.	0.216825	0.323301	0.261206	0.392533	0.325935	.	.	0.357125	0.414194	.	.	1	1	.	.	1	1	1	1	1	.	.	0.179682	0.234326	.	.	0.329182
EU205032	questionable: chromatin binding	0	0	0	2	0	1	0	0	0	2.8	0	1.9	.	.	0.100499	.	0.226594	.	0.140049	.	0.249999	0.137986	.	0.249877	0.245932	0.239535	0.246672	.	.	0.171543	.	0.347011	.	0.510354	.	1	0.507165	.	0.488917	0.531976	1	1	.	.	0.092577	.	0.170121	.
EU205033	conserved unknown	1	0	2	1	1	2	0.1	0	3.5	1.4	2.3	3.7	0.427822	0.15813	0.284277	0.293484	0.154035	0.127995	0.244803	0.246808	0.125301	0.1431	0.237912	0.191468	0.293203	0.180034	0.182541	1	0.291508	1	0.505111	0.277665	0.500257	1	0.443502	0.499957	0.586002	1	1	1	0.580389	1	0.467071	0.263121	0.805401	0.528592	0.244742	0.167587
EU205034	translation initiation factor	1	2	2	2	2	3	0.1	3.7	3.5	2.8	4.7	5.6	0.153579	0.15813	0.176619	0.13053	0.071269	0.182671	0.153865	0.203392	0.156247	0.160276	0.205273	0.15602	0.205821	0.147011	0.150093	0.276181	0.291508	0.573553	0.211595	0.123614	1	1	1	1	1	1	0.680827	0.632563	0.657325	1	0.242785	0.263121	0.374629	0.160337	0.090383	0.960779
EU205035	translation initiation factor	0	0	2	0	0	0	0	0	3.5	0	0	0	.	0.081991	.	.	.	0.127995	.	.	.	0.085177	0.183828	0.133498	.	.	.	.	0.127524	.	.	.	0.500257	.	.	.	0.19357	0.509361	0.5002	.	.	.	.	0.057754	.	.	.	0.167587
EU205036	NADH dehydrogenase	20	4	1	4	7	4	19.7	7.4	1.8	5.6	16.3	7.4	0.020442	0.000701	0.00415	0.110951	0.019988	0.070681	0.107578	0.059443	0.136386	0.095201	0.007193	0.074627	0.032288	0.143923	0.046764	0.084163	0.002107	0.012785	0.833663	0.084115	0.207714	0.731041	0.233229	1	0.392786	0.024721	0.208737	0.114287	0.731596	0.232302	0.064664	0.003056	0.013759	0.671446	0.063247	0.162313
EU205037	putative: conserved unknown	0	0	1	2	0	0	0	0	1.8	2.8	0	0	.	0.229587	0.100499	.	.	0.249849	0.140049	.	.	0.182137	0.323301	0.261206	0.245932	0.186078	.	.	0.357125	0.171543	.	.	1	0.510354	.	.	1	1	1	0.531976	0.510017	.	.	0.179682	0.092577	.	.	0.329182
EU205038	questionable: metallopeptidase	0	0	1	1	1	0	0	0	1.8	1.4	2.3	0	.	0.229587	0.242637	0.20859	.	0.249849	0.244803	0.246808	.	0.216825	0.278947	0.261206	0.293203	0.325935	0.19564	.	0.357125	0.414194	0.296506	.	1	1	0.443502	.	1	1	1	1	1	0.442312	.	0.179682	0.234326	0.123468	.	0.329182
EU205039	Ral GTPase activator	0	0	0	0	1	1	0	0	0	0	2.3	1.9	.	.	.	0.20859	0.226594	.	.	0.246808	0.249999	.	0.245295	0.249877	0.233991	0.244972	0.218212	.	.	.	0.296506	0.347011	.	.	0.443502	1	.	0.431404	0.488917	0.373475	0.429093	1	.	.	.	0.123468	0.170121	.
EU205040	conserved unknown	2	1	1	6	0	2	1.1	1.9	1.8	8.3	0	3.7	0.290396	0.284657	0.028421	0.348161	0.201166	0.243709	0.044935	0.30969	0.187498	0.041799	0.323301	0.187316	0.037894	0.10191	0.137566	1	1	0.072994	1	0.613491	1	0.250753	1	1	0.143806	1	0.61684	0.09043	0.47943	0.506605	0.963444	0.931458	0.053774	0.35852	0.52031	0.972264
EU205041	Translation initiation factor	0	2	1	1	0	1	0	3.7	1.8	1.4	0	1.9	0.078267	0.229587	0.242637	.	0.226594	0.178289	0.134477	0.172342	0.186596	0.216825	0.323301	0.255416	0.392533	0.279713	0.246672	0.119645	0.357125	0.414194	.	0.347011	0.61598	0.579811	0.506333	0.624063	1	1	1	1	1	1	0.051801	0.179682	0.234326	.	0.170121	0.535133
EU205042	cecropin	1	1	2	2	3	3	0.1	1.9	3.5	2.8	6.1	5.6	0.295983	0.15813	0.176619	0.051604	0.071269	0.187274	0.179786	0.108062	0.1253	0.160276	0.147592	0.15602	0.128115	0.147011	0.132776	1	0.291508	0.573553	0.081054	0.123614	1	1	0.328686	0.624935	1	0.657796	0.680827	0.369149	0.657325	1	0.646858	0.263121	0.374629	0.047016	0.090383	0.592638
EU205043	troponin	0	1	1	0	0	0	0	1.9	1.8	0	0	0	0.226259	0.229587	.	.	.	0.243709	0.183109	0.30969	0.248796	0.193589	0.323301	0.261206	.	.	.	0.345919	0.357125	.	.	.	1	0.427912	1	0.498794	0.439988	1	1	.	.	.	0.169092	0.179682	.	.	.	0.972264
EU205044	questionable: conserved unknown	1	0	0	0	1	1	0.1	0	0	0	2.3	1.9	0.427822	0.413289	0.343168	0.293484	0.295927	.	.	0.246808	0.249999	.	0.245295	0.249877	0.233991	0.244972	0.218212	1	1	1	0.505111	1	.	.	0.443502	1	.	0.431404	0.488917	0.373475	0.429093	1	0.467071	0.45606	0.400411	0.528592	0.649435	.
EU205045	protein transporter	0	0	1	1	3	0	0	0	1.8	1.4	6.1	0	.	0.229587	0.242637	0.018338	.	0.249849	0.244803	0.048546	.	0.216825	0.103829	0.261206	0.081794	0.325935	0.038275	.	0.357125	0.414194	0.026055	.	1	1	0.0872	.	1	0.321674	1	0.149967	1	0.0865	.	0.179682	0.234326	0.007626	.	0.329182
EU205046	unknown	0	0	2	0	0	1	0	0	3.5	0	0	1.9	.	0.081991	.	.	0.226594	0.127995	.	.	0.249999	0.085177	0.183828	0.195808	.	0.244972	0.246672	.	0.127524	.	.	0.347011	0.500257	.	.	1	0.19357	0.509361	1	.	0.429093	1	.	0.057754	.	.	0.170121	0.167587
EU205047	putative: conserved unknown	0	3	2	2	1	0	0	5.6	3.5	2.8	2.3	0	0.027074	0.081991	0.100499	0.20859	.	0.148485	0.109735	0.170142	0.061899	0.160276	0.237912	0.133498	0.275548	0.186078	0.19564	0.041377	0.127524	0.171543	0.296506	.	0.680146	0.657089	0.634441	0.124063	1	1	0.5002	1	0.510017	0.442312	0.017222	0.057754	0.092577	0.123468	.	0.615363
EU205048	unknown	0	1	2	1	0	1	0	1.9	3.5	1.4	0	1.9	0.226259	0.081991	0.242637	.	0.226594	0.187274	0.209509	0.30969	0.249396	0.1431	0.183828	0.195808	0.392533	0.279713	0.246672	0.345919	0.127524	0.414194	.	0.347011	1	1	1	1	0.586002	0.509361	1	1	1	1	0.169092	0.057754	0.234326	.	0.170121	0.592638
EU205049	unknown	13	1	0	0	0	0	12.8	1.9	0	0	0	0	0.012704	0.00206	0.00056	0.007272	0.002563	0.237863	0.183109	0.30969	0.248796	.	.	.	.	.	.	0.044434	0.006174	0.001157	0.013988	0.00624	0.487712	0.427912	1	0.498794	.	.	.	.	.	.	0.030761	0.007179	0.002422	0.01919	0.008551	0.305395
EU205050	mitochondrial large ribosomal subunit L51	0	0	3	0	0	0	0	0	5.3	0	0	0	.	0.029281	.	.	.	0.06557	.	.	.	0.037477	0.104524	0.068228	.	.	.	.	0.045531	.	.	.	0.250385	.	.	.	0.085151	0.264042	0.250301	.	.	.	.	0.02012	.	.	.	0.090985
EU205051	conserved unknown	1	1	0	5	2	2	0.1	1.9	0	6.1	4.7	3.7	0.295983	0.413289	0.0251	0.13053	0.154035	0.237863	0.067325	0.182742	0.187498	0.024234	0.105821	0.122169	0.177163	0.133879	0.16148	1	1	0.088256	0.211595	0.277665	0.487712	0.247672	0.587904	1	0.071519	0.186085	0.239017	1	0.706164	1	0.646858	0.45606	0.037103	0.160337	0.244742	0.305395
EU205052	mitochondrial large ribosomal subunit L20	1	0	0	0	0	1	0.1	0	0	0	0	1.9	0.427822	0.413289	0.343168	0.494903	0.295927	.	.	.	0.249999	.	.	0.249877	.	0.244972	0.246672	1	1	1	1	1	.	.	.	1	.	.	0.488917	.	0.429093	1	0.467071	0.45606	0.400411	0.516186	0.649435	.
EU205053	signal peptidase	3	1	0	5	2	5	2.1	1.9	0	6.1	4.7	9.3	0.253257	0.170807	0.080394	0.215332	0.05123	0.237863	0.067325	0.182742	0.047214	0.024234	0.105821	0.014278	0.177163	0.126926	0.098031	1	0.557173	0.288631	0.636848	0.135644	0.487712	0.247672	0.587904	0.218628	0.071519	0.186085	0.02791	1	0.753407	0.474521	0.686688	0.196681	0.225998	0.612303	0.098496	0.305395
EU205054	unknown	0	1	0	1	1	0	0	1.9	0	1.4	2.3	0	0.226259	.	0.242637	0.20859	.	0.237863	0.209509	0.274696	0.248796	0.246399	0.245295	.	0.293203	0.325935	0.19564	0.345919	.	0.414194	0.296506	.	0.487712	1	1	0.498794	1	0.431404	.	1	1	0.442312	0.169092	.	0.234326	0.123468	.	0.305395
EU205055	cytosolic small ribosomal subunit S27A	12	21	9	21	6	10	11.8	39	15.9	29.2	13.1	18.5	0.000296	0.088976	0.003105	0.130394	0.06425	0.004795	0.033691	0.005661	0.010031	0.02005	0.113959	0.087667	0.027385	0.041387	0.077186	0.000753	0.500775	0.012402	0.796912	0.369679	0.026698	0.352857	0.020357	0.049259	0.142155	1	0.820541	0.1145	0.277259	0.625584	0.000446	0.494124	0.009502	0.732114	0.288993	0.019839
EU205056	cytosolic small ribosomal subunit 27A	37	14	8	25	3	18	36.4	26	14.2	34.8	6.1	33.3	0.044786	0.002917	0.059327	0.000404	0.070991	0.031872	0.038496	0.009019	0.055275	0.004349	0.082294	0.009471	0.000896	0.069308	0.001386	0.306044	0.012008	0.897917	0.001392	0.887293	0.20128	0.421305	0.028261	0.596099	0.022572	0.369829	0.048241	0.002743	1	0.006799	0.282884	0.011921	0.86057	0.002129	0.758039	0.162627
EU205057	ubiquitin	83	0	0	0	1	0	81.6	0	0	0	2.3	0	0	0	0	0	0	.	.	0.246808	.	.	0.245295	.	0.233991	.	0.19564	0	0	0	0	0	.	.	0.443502	.	.	0.431404	.	0.373475	.	0.442312	0	0	0	0	0	.
EU205058	cytochrome c oxidase subunit III	277	79	83	20	62	52	272.4	146.9	146.9	27.8	144.7	96.2	0	0	0	0	0	0.030536	0	0.037446	0.002015	0	0.037846	0.001908	0	0	0.00312	0	0	0	2e-06	0	1	0	1	0.017501	0	1	0.015356	0	1e-06	0.029308	1e-06	0	0	4e-06	0	0.99882
EU205059	cytochrome b	47	19	14	1	9	8	46.2	35.3	24.8	1.4	20.1	14.8	0.042554	0.007621	0	0.006255	0.000334	0.040705	0	0.037206	0.008034	3.8e-05	0.088785	0.044268	0.000555	0.003371	0.065193	0.365174	0.043791	0	0.027144	0.001518	0.383774	1e-06	0.253091	0.035055	8.9e-05	0.833947	0.288418	0.000934	0.006383	0.475944	0.320519	0.037143	0	0.025795	0.001657	0.310874
EU205060	putative: serine protease	3	0	0	2	1	2	2.1	0	0	2.8	2.3	3.7	0.183032	0.170807	0.202033	0.290492	0.218932	.	0.140049	0.246808	0.125301	0.137986	0.245295	0.122169	0.275548	0.205565	0.182541	0.555983	0.557173	1	1	1	.	0.510354	0.443502	0.499957	0.507165	0.431404	0.239017	1	1	1	0.207771	0.196681	0.948616	0.838601	0.803397	.
EU205061	mitochondrial adenosine triphosphatase subunit 6	202	60	36	1	51	45	198.6	111.6	63.7	1.4	118.1	83.3	8e-06	0	0	0.000122	0	0.001062	0	0.039845	0.01288	0	0.00074	0.022112	0	0	0.007824	4.5e-05	0	0	0.000647	0	0.007501	0	0.773427	0.14199	0	0.004445	0.264642	0	0	0.08001	6e-05	0	0	0.000852	0	0.006874
EU205062	unknown	1	0	0	3	1	0	0.1	0	0	4.2	2.3	0	0.427822	0.413289	0.097539	0.293484	0.426395	.	0.08012	0.246808	.	0.077274	0.245295	.	0.230184	0.106233	0.19564	1	1	0.313646	0.505111	1	.	0.265532	0.443502	.	0.260747	0.431404	.	1	0.265025	0.442312	0.467071	0.45606	0.172691	0.528592	0.465997	.
EU205063	receptor binding	0	0	0	2	1	0	0	0	0	2.8	2.3	0	.	.	0.100499	0.20859	.	.	0.140049	0.246808	.	0.137986	0.245295	.	0.275548	0.186078	0.19564	.	.	0.171543	0.296506	.	.	0.510354	0.443502	.	0.507165	0.431404	.	1	0.510017	0.442312	.	.	0.092577	0.123468	.	.
EU205064	questionable: conserved unknown	0	1	2	0	0	0	0	1.9	3.5	0	0	0	0.226259	0.081991	.	.	.	0.187274	0.183109	0.30969	0.248796	0.085177	0.183828	0.133498	.	.	.	0.345919	0.127524	.	.	.	1	0.427912	1	0.498794	0.19357	0.509361	0.5002	.	.	.	0.169092	0.057754	.	.	.	0.592638
EU205065	conserved unknown	0	0	2	1	0	1	0	0	3.5	1.4	0	1.9	.	0.081991	0.242637	.	0.226594	0.127995	0.244803	.	0.249999	0.1431	0.183828	0.195808	0.392533	0.279713	0.246672	.	0.127524	0.414194	.	0.347011	0.500257	1	.	1	0.586002	0.509361	1	1	1	1	.	0.057754	0.234326	.	0.170121	0.167587
EU205066	putative: conserved unknown	0	0	2	1	0	0	0	0	3.5	1.4	0	0	.	0.081991	0.242637	.	.	0.127995	0.244803	.	.	0.1431	0.183828	0.133498	0.392533	0.325935	.	.	0.127524	0.414194	.	.	0.500257	1	.	.	0.586002	0.509361	0.5002	1	1	.	.	0.057754	0.234326	.	.	0.167587
EU205067	NADH dehydrogenase	5	1	1	2	0	2	4.9	1.9	1.8	2.8	0	3.7	0.162523	0.151263	0.145596	0.121216	0.196038	0.243709	0.179786	0.30969	0.187498	0.182137	0.323301	0.187316	0.245932	0.205565	0.137566	0.671415	0.431114	0.707057	0.330708	1	1	1	1	1	1	1	0.61684	0.531976	1	0.506605	0.355875	0.33014	0.49005	0.14652	0.733279	0.972264
EU205068	putative: rab2 GTPase	2	0	0	0	0	1	1.1	0	0	0	0	1.9	0.27983	0.265693	0.20103	0.348161	0.289856	.	.	.	0.249999	.	.	0.249877	.	0.244972	0.246672	0.547453	0.540798	0.514697	1	1	.	.	.	1	.	.	0.488917	.	0.429093	1	0.303704	0.291829	0.23435	0.35852	0.960304	.
EU205069	protein folding	5	2	3	8	1	1	4.9	3.7	5.3	11.1	2.3	1.9	0.196769	0.180056	0.045054	0.215648	0.16141	0.155967	0.040456	0.229302	0.186596	0.059817	0.180368	0.133432	0.049998	0.024882	0.218212	1	1	0.164428	0.676933	0.67154	1	0.204747	1	0.624063	0.366566	0.638913	0.625301	0.167168	0.087739	1	0.737667	0.915944	0.140696	0.486111	0.353309	0.694713
EU205070	Clp serine protease	1	1	1	1	0	0	0.1	1.9	1.8	1.4	0	0	0.295983	0.295191	0.284277	0.494903	0.426395	0.243709	0.209509	0.30969	0.248796	0.216825	0.323301	0.261206	0.392533	0.325935	.	1	1	1	1	1	1	1	1	0.498794	1	1	1	1	1	.	0.646858	0.673228	0.805401	0.516186	0.465997	0.972264
EU205071	putative: clip protease	0	1	0	0	1	0	0	1.9	0	0	2.3	0	0.226259	.	.	0.20859	.	0.237863	0.183109	0.274696	0.248796	.	0.245295	.	0.233991	.	0.19564	0.345919	.	.	0.296506	.	0.487712	0.427912	1	0.498794	.	0.431404	.	0.373475	.	0.442312	0.169092	.	.	0.123468	.	0.305395
EU205072	questionable: conserved unknown	0	1	0	0	1	0	0	1.9	0	0	2.3	0	0.226259	.	.	0.20859	.	0.237863	0.183109	0.274696	0.248796	.	0.245295	.	0.233991	.	0.19564	0.345919	.	.	0.296506	.	0.487712	0.427912	1	0.498794	.	0.431404	.	0.373475	.	0.442312	0.169092	.	.	0.123468	.	0.305395
EU205073	putative: leptin-receptor associated protein	2	0	1	1	0	0	1.1	0	1.8	1.4	0	0	0.27983	0.284657	0.249796	0.348161	0.278431	0.249849	0.244803	.	.	0.216825	0.323301	0.261206	0.392533	0.325935	.	0.547453	1	1	1	0.546782	1	1	.	.	1	1	1	1	1	.	0.303704	0.931458	0.776139	0.35852	0.302538	0.329182
EU205074	putative: conserved unknown	1	0	1	1	0	0	0.1	0	1.8	1.4	0	0	0.427822	0.295191	0.284277	0.494903	0.426395	0.249849	0.244803	.	.	0.216825	0.323301	0.261206	0.392533	0.325935	.	1	1	1	1	1	1	1	.	.	1	1	1	1	1	.	0.467071	0.673228	0.805401	0.516186	0.465997	0.329182
EU205075	proteasome endopeptidase subunit	3	1	1	1	1	0	2.1	1.9	1.8	1.4	2.3	0	0.253257	0.243998	0.195109	0.290492	0.181813	0.243709	0.209509	0.274696	0.248796	0.216825	0.278947	0.261206	0.293203	0.325935	0.19564	1	1	0.646724	1	0.556067	1	1	1	0.498794	1	1	1	1	1	0.442312	0.686688	0.654731	0.504935	0.838601	0.206675	0.972264
EU205076	conserved unknown	0	0	0	2	1	0	0	0	0	2.8	2.3	0	.	.	0.100499	0.20859	.	.	0.140049	0.246808	.	0.137986	0.245295	.	0.275548	0.186078	0.19564	.	.	0.171543	0.296506	.	.	0.510354	0.443502	.	0.507165	0.431404	.	1	0.510017	0.442312	.	.	0.092577	0.123468	.	.
EU205077	questionable: protein tyrosine phosphatase	0	2	0	0	0	0	0	3.7	0	0	0	0	0.078267	.	.	.	.	0.116009	0.078354	0.172342	0.124098	.	.	.	.	.	.	0.119645	.	.	.	.	0.23784	0.183089	0.506333	0.248773	.	.	.	.	.	.	0.051801	.	.	.	.	0.147187
EU205078	hydrogen transporting two sector ATPase	5	8	4	4	4	1	4.9	14.9	7.1	5.6	9.3	1.9	0.020662	0.144681	0.149868	0.11805	0.16141	0.053227	0.025506	0.09803	0.008621	0.113525	0.144097	0.085244	0.131473	0.130121	0.047207	0.074609	0.729843	1	0.464546	0.67154	0.256342	0.141965	0.566288	0.021145	0.737209	0.732693	0.375501	0.482035	0.399795	0.177497	0.041013	0.584469	0.853793	0.331025	0.353309	0.214648
EU205079	putative: retinaldehyde binding/carrier	0	2	0	0	0	0	0	3.7	0	0	0	0	0.078267	.	.	.	.	0.116009	0.078354	0.172342	0.124098	.	.	.	.	.	.	0.119645	.	.	.	.	0.23784	0.183089	0.506333	0.248773	.	.	.	.	.	.	0.051801	.	.	.	.	0.147187
EU205080	small GTPase regulatory	0	0	0	1	0	2	0	0	0	1.4	0	3.7	.	.	0.242637	.	0.078631	.	0.244803	.	0.125301	0.246399	.	0.122169	0.392533	0.180034	0.137566	.	.	0.414194	.	0.120402	.	1	.	0.499957	1	.	0.239017	1	0.580389	0.506605	.	.	0.234326	.	0.052367	.
EU205081	questionable: conserved unknown	0	1	1	0	0	0	0	1.9	1.8	0	0	0	0.226259	0.229587	.	.	.	0.243709	0.183109	0.30969	0.248796	0.193589	0.323301	0.261206	.	.	.	0.345919	0.357125	.	.	.	1	0.427912	1	0.498794	0.439988	1	1	.	.	.	0.169092	0.179682	.	.	.	0.972264
EU205082	chaperone	3	1	3	1	1	2	2.1	1.9	5.3	1.4	2.3	3.7	0.253257	0.155595	0.195109	0.290492	0.218932	0.127917	0.209509	0.274696	0.187498	0.08395	0.180368	0.163093	0.293203	0.180034	0.182541	1	0.673174	0.646724	1	1	0.625385	1	1	1	0.32656	0.638913	1	1	0.580389	1	0.686688	0.465063	0.504935	0.838601	0.803397	0.341448
EU205083	conserved unknown	0	1	0	9	0	3	0	1.9	0	12.5	0	5.6	0.226259	.	0.00021	.	0.027286	0.237863	0.012019	0.30969	0.1253	0.002384	.	0.059731	0.009319	0.063934	0.076719	0.345919	.	0.000358	.	0.041771	0.487712	0.051269	1	0.624935	0.006021	.	0.116838	0.03141	0.254309	0.259907	0.169092	.	0.000359	.	0.017492	0.305395
EU205084	conserved unknown	0	1	1	0	0	0	0	1.9	1.8	0	0	0	0.226259	0.229587	.	.	.	0.243709	0.183109	0.30969	0.248796	0.193589	0.323301	0.261206	.	.	.	0.345919	0.357125	.	.	.	1	0.427912	1	0.498794	0.439988	1	1	.	.	.	0.169092	0.179682	.	.	.	0.972264
EU205085	conserved unknown	2	2	2	4	1	0	1.1	3.7	3.5	5.6	2.3	0	0.200907	0.203316	0.08875	0.309696	0.278431	0.182671	0.125894	0.229302	0.124098	0.125662	0.237912	0.133498	0.18027	0.060649	0.19564	0.61277	0.620426	0.239747	1	0.546782	1	1	1	0.248773	0.700746	1	0.5002	0.656889	0.140074	0.442312	0.517026	0.55088	0.209225	0.888915	0.302538	0.960779
EU205086	RNA polymerase II transcription factor	0	0	1	1	0	0	0	0	1.8	1.4	0	0	.	0.229587	0.242637	.	.	0.249849	0.244803	.	.	0.216825	0.323301	0.261206	0.392533	0.325935	.	.	0.357125	0.414194	.	.	1	1	.	.	1	1	1	1	1	.	.	0.179682	0.234326	.	.	0.329182
EU205087	conserved unknown	0	0	0	2	1	2	0	0	0	2.8	2.3	3.7	.	.	0.100499	0.20859	0.078631	.	0.140049	0.246808	0.125301	0.137986	0.245295	0.122169	0.275548	0.205565	0.182541	.	.	0.171543	0.296506	0.120402	.	0.510354	0.443502	0.499957	0.507165	0.431404	0.239017	1	1	1	.	.	0.092577	0.123468	0.052367	.
EU205088	unknown	1	0	0	0	0	1	0.1	0	0	0	0	1.9	0.427822	0.413289	0.343168	0.494903	0.295927	.	.	.	0.249999	.	.	0.249877	.	0.244972	0.246672	1	1	1	1	1	.	.	.	1	.	.	0.488917	.	0.429093	1	0.467071	0.45606	0.400411	0.516186	0.649435	.
EU205089	unknown	1	1	0	1	0	0	0.1	1.9	0	1.4	0	0	0.295983	0.413289	0.284277	0.494903	0.426395	0.237863	0.209509	0.30969	0.248796	0.246399	.	.	0.392533	0.325935	.	1	1	1	1	1	0.487712	1	1	0.498794	1	.	.	1	1	.	0.646858	0.45606	0.805401	0.516186	0.465997	0.305395
EU205090	putative: cysteine-rich venom protein	3	3	0	1	0	3	2.1	5.6	0	1.4	0	5.6	0.151523	0.170807	0.195109	0.244929	0.151944	0.056579	0.076726	0.095908	0.15587	0.246399	.	0.059731	0.392533	0.103002	0.076719	0.422944	0.557173	0.646724	0.559726	0.424359	0.115975	0.319873	0.2595	1	1	.	0.116838	1	0.320478	0.259907	0.427424	0.196681	0.504935	0.260765	0.431048	0.075833
EU205091	small nuclear ribonucleoprotein complex subunit	1	1	0	0	1	0	0.1	1.9	0	0	2.3	0	0.295983	0.413289	0.343168	0.293484	0.426395	0.237863	0.183109	0.274696	0.248796	.	0.245295	.	0.233991	.	0.19564	1	1	1	0.505111	1	0.487712	0.427912	1	0.498794	.	0.431404	.	0.373475	.	0.442312	0.646858	0.45606	0.400411	0.528592	0.465997	0.305395
EU205092	conserved unknown	0	1	0	1	1	1	0	1.9	0	1.4	2.3	1.9	0.226259	.	0.242637	0.20859	0.226594	0.237863	0.209509	0.274696	0.249396	0.246399	0.245295	0.249877	0.293203	0.279713	0.218212	0.345919	.	0.414194	0.296506	0.347011	0.487712	1	1	1	1	0.431404	0.488917	1	1	1	0.169092	.	0.234326	0.123468	0.170121	0.305395
EU205093	questionable: conserved unknown	0	0	0	1	0	2	0	0	0	1.4	0	3.7	.	.	0.242637	.	0.078631	.	0.244803	.	0.125301	0.246399	.	0.122169	0.392533	0.180034	0.137566	.	.	0.414194	.	0.120402	.	1	.	0.499957	1	.	0.239017	1	0.580389	0.506605	.	.	0.234326	.	0.052367	.
EU205094	mitochondrial ribosomal L14	0	0	2	3	1	2	0	0	3.5	4.2	2.3	3.7	.	0.081991	0.041626	0.20859	0.078631	0.127995	0.08012	0.246808	0.125301	0.149594	0.237912	0.191468	0.230184	0.195598	0.182541	.	0.127524	0.071041	0.296506	0.120402	0.500257	0.265532	0.443502	0.499957	1	1	1	1	1	1	.	0.057754	0.039396	0.123468	0.052367	0.167587
EU205095	unknown	0	0	1	0	1	1	0	0	1.8	0	2.3	1.9	.	0.229587	.	0.20859	0.226594	0.249849	.	0.246808	0.249999	0.193589	0.278947	0.255416	0.233991	0.244972	0.218212	.	0.357125	.	0.296506	0.347011	1	.	0.443502	1	0.439988	1	1	0.373475	0.429093	1	.	0.179682	.	0.123468	0.170121	0.329182
EU205096	ubiquinol-cytochrome c reductase subunit	62	9	4	12	9	11	60.1	16.7	7.1	16.7	20.1	20.4	1.3e-05	0	1e-06	0.000315	6.8e-05	0.037497	0.074361	0.091941	0.080278	0.028553	0.021993	0.018163	0.095235	0.084027	0.078126	4.5e-05	0	4e-06	0.001023	0.000285	0.170192	1	0.642864	0.82365	0.139181	0.089175	0.071166	0.653947	0.676559	1	0.0001	0	1e-05	0.001693	0.000412	0.139762
EU205097	cytochrome c	74	15	8	12	11	12	72.8	27.9	14.2	16.7	25.7	22.2	6.9e-05	0	0	0.000116	6e-06	0.023834	0.027001	0.085356	0.064133	0.074063	0.045225	0.055913	0.061105	0.072111	0.068618	0.000296	0	0	0.000467	2e-05	0.143854	0.242132	1	0.570208	0.823526	0.246861	0.374505	0.38817	0.538481	0.834295	0.000419	1e-06	0	0.000717	5.1e-05	0.114201
EU205098	Rieske iron-sulfur	1	1	0	1	2	2	0.1	1.9	0	1.4	4.7	3.7	0.295983	0.413289	0.284277	0.13053	0.154035	0.237863	0.209509	0.182742	0.187498	0.246399	0.105821	0.122169	0.164256	0.180034	0.16148	1	1	1	0.211595	0.277665	0.487712	1	0.587904	1	1	0.186085	0.239017	0.560142	0.580389	1	0.646858	0.45606	0.805401	0.160337	0.244742	0.305395
EU205099	unknown	0	0	0	1	0	1	0	0	0	1.4	0	1.9	.	.	0.242637	.	0.226594	.	0.244803	.	0.249999	0.246399	.	0.249877	0.392533	0.279713	0.246672	.	.	0.414194	.	0.347011	.	1	.	1	1	.	0.488917	1	1	1	.	.	0.234326	.	0.170121	.
EU205100	unknown	243	59	123	79	54	72	238.1	109.7	217.7	109.9	125.1	133.2	0	0.019849	0	1e-06	1e-06	1e-06	0.029318	0.031869	0.018853	0	9.5e-05	0.000105	0.032706	0.018457	0.030206	0	0.408223	0	6e-06	5e-06	9e-06	1	0.505184	0.291639	1e-06	0.00055	0.000844	0.470865	0.247214	0.786998	0	0.394918	0	1.2e-05	8e-06	9e-06
EU205101	putative: conserved unknown	32	18	7	3	20	6	31.5	33.5	12.4	4.2	46.7	11.1	0.074807	0.005308	1e-05	0.031668	0.003758	0.005291	2.5e-05	0.04244	0.003887	0.0296	0.000484	0.109109	1e-06	0.055699	0.000252	0.881855	0.019208	3.8e-05	0.172052	0.015741	0.026047	7.2e-05	0.328879	0.014306	0.117569	0.001458	1	1e-06	0.185269	0.001097	0.833931	0.020445	7.8e-05	0.16342	0.014205	0.020007
EU205102	putative: muscle thick filament assembly component	1	1	0	0	1	0	0.1	1.9	0	0	2.3	0	0.295983	0.413289	0.343168	0.293484	0.426395	0.237863	0.183109	0.274696	0.248796	.	0.245295	.	0.233991	.	0.19564	1	1	1	0.505111	1	0.487712	0.427912	1	0.498794	.	0.431404	.	0.373475	.	0.442312	0.646858	0.45606	0.400411	0.528592	0.465997	0.305395
EU205103	putative: muscle thick filament assembly component	6	1	2	0	2	0	5.9	1.9	3.5	0	4.7	0	0.124021	0.162063	0.023674	0.209917	0.050622	0.187274	0.183109	0.182742	0.248796	0.085177	0.205273	0.133498	0.08739	.	0.086534	0.433893	0.719849	0.045431	1	0.098924	1	0.427912	0.587904	0.498794	0.19357	1	0.5002	0.139463	.	0.195614	0.258593	0.52705	0.039395	0.773277	0.074102	0.592638
EU205104	conserved unknown	1	0	0	2	0	0	0.1	0	0	2.8	0	0	0.427822	0.413289	0.176619	0.494903	0.426395	.	0.140049	.	.	0.137986	.	.	0.245932	0.186078	.	1	1	0.573553	1	1	.	0.510354	.	.	0.507165	.	.	0.531976	0.510017	.	0.467071	0.45606	0.374629	0.516186	0.465997	.
EU205105	protein binding	0	1	1	0	0	0	0	1.9	1.8	0	0	0	0.226259	0.229587	.	.	.	0.243709	0.183109	0.30969	0.248796	0.193589	0.323301	0.261206	.	.	.	0.345919	0.357125	.	.	.	1	0.427912	1	0.498794	0.439988	1	1	.	.	.	0.169092	0.179682	.	.	.	0.972264
EU205106	unknown	0	0	3	2	0	0	0	0	5.3	2.8	0	0	.	0.029281	0.100499	.	.	0.06557	0.140049	.	.	0.117532	0.104524	0.068228	0.245932	0.186078	.	.	0.045531	0.171543	.	.	0.250385	0.510354	.	.	0.659941	0.264042	0.250301	0.531976	0.510017	.	.	0.02012	0.092577	.	.	0.090985
EU205107	L-3-hydroxyacyl-CoA dehydrogenase	4	0	0	2	0	0	3.9	0	0	2.8	0	0	0.119718	0.109808	0.177528	0.172306	0.118722	.	0.140049	.	.	0.137986	.	.	0.245932	0.186078	.	0.30558	0.304133	1	0.325941	0.305389	.	0.510354	.	.	0.507165	.	.	0.531976	0.510017	.	0.145767	0.136003	0.687558	0.19408	0.144797	.
EU205108	small ribonucleoprotein Sm D3	0	1	1	4	0	0	0	1.9	1.8	5.6	0	0	0.226259	0.229587	0.017241	.	.	0.243709	0.098069	0.30969	0.248796	0.095201	0.323301	0.261206	0.096537	0.060649	.	0.345919	0.357125	0.029417	.	.	1	0.400622	1	0.498794	0.392786	1	1	0.304002	0.140074	.	0.169092	0.179682	0.01737	.	.	0.972264
EU205109	receptor signaling protein	1	2	0	0	0	0	0.1	3.7	0	0	0	0	0.153579	0.413289	0.343168	0.494903	0.426395	0.116009	0.078354	0.172342	0.124098	.	.	.	.	.	.	0.276181	1	1	1	1	0.23784	0.183089	0.506333	0.248773	.	.	.	.	.	.	0.242785	0.45606	0.400411	0.516186	0.465997	0.147187
EU205110	conserved unknown	0	1	1	1	0	0	0	1.9	1.8	1.4	0	0	0.226259	0.229587	0.242637	.	.	0.243709	0.209509	0.30969	0.248796	0.216825	0.323301	0.261206	0.392533	0.325935	.	0.345919	0.357125	0.414194	.	.	1	1	1	0.498794	1	1	1	1	1	.	0.169092	0.179682	0.234326	.	.	0.972264
EU205111	DNA-directed RNA polymerase	0	3	3	4	1	2	0	5.6	5.3	5.6	2.3	3.7	0.027074	0.029281	0.017241	0.20859	0.078631	0.152134	0.125701	0.170142	0.155496	0.129009	0.180368	0.163093	0.18027	0.167502	0.182541	0.041377	0.045531	0.029417	0.296506	0.120402	1	1	0.634441	0.686692	1	0.638913	1	0.656889	0.705913	1	0.017222	0.02012	0.01737	0.123468	0.052367	0.95197
EU205112	superoxide dismutase	1	3	3	2	1	0	0.1	5.6	5.3	2.8	2.3	0	0.070835	0.075296	0.176619	0.293484	0.426395	0.152134	0.109735	0.170142	0.061899	0.117532	0.180368	0.068228	0.275548	0.186078	0.19564	0.122586	0.133361	0.573553	0.505111	1	1	0.657089	0.634441	0.124063	0.659941	0.638913	0.250301	1	0.510017	0.442312	0.089276	0.100988	0.374629	0.528592	0.465997	0.95197
EU205113	DNA directed RNA polymerase III	1	0	1	3	2	0	0.1	0	1.8	4.2	4.7	0	0.427822	0.295191	0.097539	0.13053	0.426395	0.249849	0.08012	0.10946	.	0.135998	0.180508	0.261206	0.21492	0.106233	0.086534	1	1	0.313646	0.211595	1	1	0.265532	0.196668	.	0.635672	0.581527	1	1	0.265025	0.195614	0.467071	0.673228	0.172691	0.160337	0.465997	0.329182
EU205114	actin-binding	1	1	2	1	2	0	0.1	1.9	3.5	1.4	4.7	0	0.295983	0.15813	0.284277	0.13053	0.426395	0.187274	0.209509	0.182742	0.248796	0.1431	0.205273	0.133498	0.164256	0.325935	0.086534	1	0.291508	1	0.211595	1	1	1	0.587904	0.498794	0.586002	1	0.5002	0.560142	1	0.195614	0.646858	0.263121	0.805401	0.160337	0.465997	0.592638
EU205115	Hydrogen-exporting ATPase	23	2	1	1	3	5	22.6	3.7	1.8	1.4	6.1	9.3	0.00135	0.000213	2.7e-05	0.014633	0.017862	0.178289	0.134477	0.150341	0.082426	0.216825	0.103829	0.043783	0.081794	0.028447	0.115627	0.004941	0.000454	7.9e-05	0.0512	0.073031	0.61598	0.579811	0.660931	0.452982	1	0.321674	0.117064	0.149967	0.090621	1	0.00515	0.001248	0.000209	0.042975	0.060919	0.535133
EU205116	conserved unknown	7	2	3	1	0	3	6.9	3.7	5.3	1.4	0	5.6	0.144313	0.159461	0.045954	0.05999	0.165752	0.155967	0.134477	0.172342	0.156247	0.08395	0.104524	0.159478	0.392533	0.103002	0.076719	0.727658	1	0.151404	0.112558	1	1	0.579811	0.506333	1	0.32656	0.264042	1	1	0.320478	0.259907	0.435172	0.706079	0.096724	0.085784	0.754735	0.694713
EU205117	microtubule motor	0	0	1	2	2	1	0	0	1.8	2.8	4.7	1.9	.	0.229587	0.100499	0.061848	0.226594	0.249849	0.140049	0.10946	0.249999	0.182137	0.180508	0.255416	0.205821	0.239535	0.144776	.	0.357125	0.171543	0.087902	0.347011	1	0.510354	0.196668	1	1	0.581527	1	0.632563	1	0.58725	.	0.179682	0.092577	0.029369	0.170121	0.329182
EU205118	NADH dehydrogenase	14	2	0	1	2	0	13.8	3.7	0	1.4	4.7	0	0.024638	0.001324	0.00204	0.05397	0.001673	0.116009	0.134477	0.203392	0.124098	0.246399	0.105821	.	0.164256	0.325935	0.086534	0.069127	0.003389	0.006542	0.174256	0.003568	0.23784	0.579811	1	0.248773	1	0.186085	.	0.560142	1	0.195614	0.063067	0.005271	0.006264	0.132862	0.006356	0.147187
EU205119	myosin heavy chain	2	0	1	1	0	3	1.1	0	1.8	1.4	0	5.6	0.27983	0.284657	0.249796	0.348161	0.116345	0.249849	0.244803	.	0.062801	0.216825	0.323301	0.122109	0.392533	0.103002	0.076719	0.547453	1	1	1	0.349197	1	1	.	0.249935	1	1	0.36422	1	0.320478	0.259907	0.303704	0.931458	0.776139	0.35852	0.234601	0.329182
EU205120	transcription regulator	0	0	0	1	0	1	0	0	0	1.4	0	1.9	.	.	0.242637	.	0.226594	.	0.244803	.	0.249999	0.246399	.	0.249877	0.392533	0.279713	0.246672	.	.	0.414194	.	0.347011	.	1	.	1	1	.	0.488917	1	1	1	.	.	0.234326	.	0.170121	.
EU205121	putative: conserved unknown	0	0	0	1	0	1	0	0	0	1.4	0	1.9	.	.	0.242637	.	0.226594	.	0.244803	.	0.249999	0.246399	.	0.249877	0.392533	0.279713	0.246672	.	.	0.414194	.	0.347011	.	1	.	1	1	.	0.488917	1	1	1	.	.	0.234326	.	0.170121	.
EU205122	unknown	0	1	0	1	0	0	0	1.9	0	1.4	0	0	0.226259	.	0.242637	.	.	0.237863	0.209509	0.30969	0.248796	0.246399	.	.	0.392533	0.325935	.	0.345919	.	0.414194	.	.	0.487712	1	1	0.498794	1	.	.	1	1	.	0.169092	.	0.234326	.	.	0.305395
EU205123	cytochrome P450	2	0	0	0	0	0	1.1	0	0	0	0	0	0.27983	0.265693	0.20103	0.348161	0.278431	.	.	.	.	.	.	.	.	.	.	0.547453	0.540798	0.514697	1	0.546782	.	.	.	.	.	.	.	.	.	.	0.303704	0.291829	0.23435	0.35852	0.302538	.
EU205124	pterin-4a-carbinolamine dehydratase	8	4	3	8	3	2	7.9	7.4	5.3	11.1	6.1	3.7	0.155305	0.140956	0.090572	0.181521	0.116964	0.129846	0.081485	0.162957	0.11634	0.059817	0.167841	0.163093	0.127854	0.053383	0.119041	1	0.756313	0.613026	1	0.509962	0.72027	0.573048	1	0.451892	0.366566	1	1	0.756592	0.204339	0.66058	0.926944	0.558957	0.485738	0.86285	0.328603	0.657577
EU205125	nucleosome assembly chaperone	1	1	3	9	3	0	0.1	1.9	5.3	12.5	6.1	0	0.295983	0.075296	0.001231	0.051604	0.426395	0.127917	0.012019	0.108062	0.248796	0.044665	0.167841	0.068228	0.106805	0.003678	0.038275	1	0.133361	0.002245	0.081054	1	0.625385	0.051269	0.328686	0.498794	0.248715	1	0.250301	0.553071	0.012812	0.0865	0.646858	0.100988	0.001811	0.047016	0.465997	0.341448
EU205126	conserved unknown	1	0	0	4	0	2	0.1	0	0	5.6	0	3.7	0.427822	0.413289	0.0505	0.494903	0.154035	.	0.045836	.	0.125301	0.043274	.	0.122169	0.096537	0.167502	0.137566	1	1	0.167324	1	0.277665	.	0.140584	.	0.499957	0.135772	.	0.239017	0.304002	0.705913	0.506605	0.467071	0.45606	0.079841	0.516186	0.244742	.
EU205127	unknown	0	0	0	1	0	1	0	0	0	1.4	0	1.9	.	.	0.242637	.	0.226594	.	0.244803	.	0.249999	0.246399	.	0.249877	0.392533	0.279713	0.246672	.	.	0.414194	.	0.347011	.	1	.	1	1	.	0.488917	1	1	1	.	.	0.234326	.	0.170121	.
EU205128	questionable: conserved unknown	0	0	1	0	0	2	0	0	1.8	0	0	3.7	.	0.229587	.	.	0.078631	0.249849	.	.	0.125301	0.193589	0.323301	0.187316	.	0.105116	0.137566	.	0.357125	.	.	0.120402	1	.	.	0.499957	0.439988	1	0.61684	.	0.184102	0.506605	.	0.179682	.	.	0.052367	0.329182
EU205129	DNA binding	0	0	4	2	0	1	0	0	7.1	2.8	0	1.9	.	0.010457	0.100499	.	0.226594	0.033591	0.140049	.	0.249999	0.077569	0.059432	0.085244	0.245932	0.239535	0.246672	.	0.016255	0.171543	.	0.347011	0.125385	0.510354	.	1	0.415098	0.139085	0.375501	0.531976	1	1	.	0.007281	0.092577	.	0.170121	0.050963
EU205130	nucleic acid binding	0	1	0	0	0	1	0	1.9	0	0	0	1.9	0.226259	.	.	.	0.226594	0.237863	0.183109	0.30969	0.249396	.	.	0.249877	.	0.244972	0.246672	0.345919	.	.	.	0.347011	0.487712	0.427912	1	1	.	.	0.488917	.	0.429093	1	0.169092	.	.	.	0.170121	0.305395
EU205131	cation transporter	0	0	0	1	1	1	0	0	0	1.4	2.3	1.9	.	.	0.242637	0.20859	0.226594	.	0.244803	0.246808	0.249999	0.246399	0.245295	0.249877	0.293203	0.279713	0.218212	.	.	0.414194	0.296506	0.347011	.	1	0.443502	1	1	0.431404	0.488917	1	1	1	.	.	0.234326	0.123468	0.170121	.
EU205132	transcriptional activator	1	0	1	3	1	1	0.1	0	1.8	4.2	2.3	1.9	0.427822	0.295191	0.097539	0.293484	0.295927	0.249849	0.08012	0.246808	0.249999	0.135998	0.278947	0.255416	0.230184	0.182336	0.218212	1	1	0.313646	0.505111	1	1	0.265532	0.443502	1	0.635672	1	1	1	0.639877	1	0.467071	0.673228	0.172691	0.528592	0.649435	0.329182
EU205133	Myosin light chain 2	2	0	0	0	0	0	1.1	0	0	0	0	0	0.27983	0.265693	0.20103	0.348161	0.278431	.	.	.	.	.	.	.	.	.	.	0.547453	0.540798	0.514697	1	0.546782	.	.	.	.	.	.	.	.	.	.	0.303704	0.291829	0.23435	0.35852	0.302538	.
EU205134	conserved unknown	1	0	1	1	0	0	0.1	0	1.8	1.4	0	0	0.427822	0.295191	0.284277	0.494903	0.426395	0.249849	0.244803	.	.	0.216825	0.323301	0.261206	0.392533	0.325935	.	1	1	1	1	1	1	1	.	.	1	1	1	1	1	.	0.467071	0.673228	0.805401	0.516186	0.465997	0.329182
EU205135	unknown	0	0	0	2	0	0	0	0	0	2.8	0	0	.	.	0.100499	.	.	.	0.140049	.	.	0.137986	.	.	0.245932	0.186078	.	.	.	0.171543	.	.	.	0.510354	.	.	0.507165	.	.	0.531976	0.510017	.	.	.	0.092577	.	.	.
EU205136	dCMP deaminase	0	1	0	2	0	0	0	1.9	0	2.8	0	0	0.226259	.	0.100499	.	.	0.237863	0.179786	0.30969	0.248796	0.137986	.	.	0.245932	0.186078	.	0.345919	.	0.171543	.	.	0.487712	1	1	0.498794	0.507165	.	.	0.531976	0.510017	.	0.169092	.	0.092577	.	.	0.305395
EU205137	NADH dehydrogenase subunit 3	3	0	0	0	0	0	2.1	0	0	0	0	0	0.183032	0.170807	0.117764	0.244929	0.181813	.	.	.	.	.	.	.	.	.	.	0.555983	0.557173	0.272046	0.559726	0.556067	.	.	.	.	.	.	.	.	.	.	0.207771	0.196681	0.145242	0.260765	0.206675	.
EU205138	cytochrome c oxidase	8	11	0	13	4	1	7.9	20.5	0	18.1	9.3	1.9	0.014055	0.018756	0.017457	0.161467	0.067412	0.000181	0.066152	0.046589	0.001426	0.000234	0.019694	0.249877	0.066491	0.002347	0.047207	0.050163	0.057196	0.074641	0.757893	0.176145	0.000369	0.837458	0.200257	0.003334	0.000934	0.034609	0.488917	0.318491	0.005775	0.177497	0.03262	0.034976	0.056529	0.779907	0.13698	0.000672
EU205139	unknown	14	1	2	0	0	2	13.8	1.9	3.5	0	0	3.7	0.008903	0.020264	0.000328	0.005116	0.02418	0.187274	0.183109	0.30969	0.187498	0.085177	0.183828	0.191468	.	0.105116	0.137566	0.02662	0.066255	0.000649	0.014844	0.068744	1	0.427912	1	1	0.19357	0.509361	1	.	0.184102	0.506605	0.022916	0.052528	0.001647	0.015086	0.061968	0.592638
EU205140	questionable: microtubule associated complex	0	1	0	1	0	1	0	1.9	0	1.4	0	1.9	0.226259	.	0.242637	.	0.226594	0.237863	0.209509	0.30969	0.249396	0.246399	.	0.249877	0.392533	0.279713	0.246672	0.345919	.	0.414194	.	0.347011	0.487712	1	1	1	1	.	0.488917	1	1	1	0.169092	.	0.234326	.	0.170121	0.305395
EU205141	conserved unknown	11	12	3	8	0	3	10.8	22.3	5.3	11.1	0	5.6	0.024337	0.082619	0.106929	0.014693	0.091412	0.005404	0.023312	0.000491	0.006777	0.059817	0.104524	0.159478	0.014875	0.08399	0.076719	0.082484	0.403581	1	0.041054	0.404441	0.018642	0.173207	0.001802	0.020894	0.366566	0.264042	1	0.029151	0.371053	0.259907	0.076065	0.26446	0.95158	0.031239	0.296611	0.015463
EU205142	unknown	0	0	1	1	0	0	0	0	1.8	1.4	0	0	.	0.229587	0.242637	.	.	0.249849	0.244803	.	.	0.216825	0.323301	0.261206	0.392533	0.325935	.	.	0.357125	0.414194	.	.	1	1	.	.	1	1	1	1	1	.	.	0.179682	0.234326	.	.	0.329182
EU205143	questionable: conserved unknown	1	2	0	0	1	0	0.1	3.7	0	0	2.3	0	0.153579	0.413289	0.343168	0.293484	0.426395	0.116009	0.078354	0.229302	0.124098	.	0.245295	.	0.233991	.	0.19564	0.276181	1	1	0.505111	1	0.23784	0.183089	1	0.248773	.	0.431404	.	0.373475	.	0.442312	0.242785	0.45606	0.400411	0.528592	0.465997	0.147187
EU205144	conserved unknown	10	2	1	0	2	5	9.8	3.7	1.8	0	4.7	9.3	0.074036	0.030451	0.002788	0.121192	0.139071	0.178289	0.078354	0.203392	0.082426	0.193589	0.180508	0.043783	0.08739	0.008305	0.098031	0.237954	0.110754	0.006995	0.528277	1	0.61598	0.183089	1	0.452982	0.439988	0.581527	0.117064	0.139463	0.014531	0.474521	0.191576	0.065278	0.007818	0.324518	0.911349	0.535133
EU205145	unknown	0	1	1	0	0	1	0	1.9	1.8	0	0	1.9	0.226259	0.229587	.	.	0.226594	0.243709	0.183109	0.30969	0.249396	0.193589	0.323301	0.255416	.	0.244972	0.246672	0.345919	0.357125	.	.	0.347011	1	0.427912	1	1	0.439988	1	1	.	0.429093	1	0.169092	0.179682	.	.	0.170121	0.972264
EU205146	NADH dehydrogenase	14	1	1	1	2	1	13.8	1.9	1.8	1.4	4.7	1.9	0.008903	0.007093	0.00204	0.05397	0.00871	0.243709	0.209509	0.182742	0.249396	0.216825	0.180508	0.255416	0.164256	0.279713	0.144776	0.02662	0.015715	0.006542	0.174256	0.026586	1	1	0.587904	1	1	0.581527	1	0.560142	1	0.58725	0.022916	0.01883	0.006264	0.132862	0.022487	0.972264
EU205147	cation transporter	5	0	1	2	0	1	4.9	0	1.8	2.8	0	1.9	0.078305	0.151263	0.145596	0.121216	0.16141	0.249849	0.140049	.	0.249999	0.182137	0.323301	0.255416	0.245932	0.239535	0.246672	0.171429	0.431114	0.707057	0.330708	0.67154	1	0.510354	.	1	1	1	1	0.531976	1	1	0.103866	0.33014	0.49005	0.14652	0.353309	0.329182
EU205148	conserved unknown	3	0	0	0	0	1	2.1	0	0	0	0	1.9	0.183032	0.170807	0.117764	0.244929	0.252364	.	.	.	0.249999	.	.	0.249877	.	0.244972	0.246672	0.555983	0.557173	0.272046	0.559726	1	.	.	.	1	.	.	0.488917	.	0.429093	1	0.207771	0.196681	0.145242	0.260765	0.683535	.
EU205149	putative: dynactin complex component	1	0	2	5	0	3	0.1	0	3.5	6.1	0	5.6	0.427822	0.15813	0.0251	0.494903	0.071269	0.127995	0.026222	.	0.062801	0.098521	0.183828	0.15602	0.060483	0.153191	0.076719	1	0.291508	0.088256	1	0.123614	0.500257	0.075575	.	0.249935	0.476306	0.509361	0.680827	0.164657	1	0.259907	0.467071	0.263121	0.037103	0.516186	0.090383	0.167587
EU205150	conserved unknown	35	2	8	14	1	8	34.4	3.7	14.2	19.5	2.3	14.8	1.8e-05	0.004748	0.012866	3.4e-05	0.006618	0.024764	0.003782	0.229302	0.022238	0.058962	0.024119	0.099973	0.00504	0.081984	0.016475	4.1e-05	0.02435	0.080797	7.2e-05	0.025052	0.110277	0.019809	1	0.109222	0.525212	0.087513	1	0.01398	0.667783	0.087406	0.000186	0.019054	0.067491	0.000408	0.026389	0.068603
EU205151	questionable: conserved unknown	0	0	0	1	0	1	0	0	0	1.4	0	1.9	.	.	0.242637	.	0.226594	.	0.244803	.	0.249999	0.246399	.	0.249877	0.392533	0.279713	0.246672	.	.	0.414194	.	0.347011	.	1	.	1	1	.	0.488917	1	1	1	.	.	0.234326	.	0.170121	.
EU205152	ubiquinol-cytochrome c reductase	56	14	5	11	14	9	55.1	26	8.9	15.3	32.7	16.7	0.002103	0	5e-06	0.015432	6.6e-05	0.00862	0.028281	0.069473	0.048005	0.053839	0.003039	0.056955	0.01675	0.099301	0.020691	0.011193	1e-06	1.6e-05	0.087687	0.000211	0.037399	0.22493	0.572173	0.305813	0.450773	0.009424	0.292207	0.06284	1	0.140359	0.0101	7e-06	3.1e-05	0.076362	0.000401	0.029675
EU205153	AT DNA binding	0	7	15	13	6	8	0	13	26.6	18.1	13.1	14.8	0.000388	0	6e-06	0.000478	0.000137	0.02398	0.061273	0.120116	0.098186	0.039353	0.041752	0.034691	0.105728	0.091384	0.093065	0.000591	0	1e-05	0.000678	0.00021	0.135992	0.65212	1	1	0.343438	0.193883	0.212149	0.813028	0.826078	1	0.000274	0	1.8e-05	0.000161	0.000104	0.111294
EU205154	questionable: Bombyx mori prophenoloxidase activating factor 3	26	1	3	3	1	1	25.6	1.9	5.3	4.2	2.3	1.9	9.8e-05	0.001098	0.000139	0.000602	9.4e-05	0.127917	0.137138	0.274696	0.249396	0.131639	0.180368	0.133432	0.230184	0.182336	0.218212	0.00032	0.003118	0.000451	0.001261	0.000321	0.625385	0.640373	1	1	1	0.638913	0.625301	1	0.639877	1	0.000732	0.004322	0.000674	0.003129	0.000708	0.341448
EU205155	questionable: conserved unknown	1	6	7	21	8	10	0.1	11.2	12.4	29.2	18.7	18.5	0.005131	0.00245	0	0.000266	0.000119	0.104294	0.006273	0.074296	0.061537	0.008571	0.084344	0.070657	0.055387	0.041387	0.082514	0.008425	0.004067	0	0.000394	0.00019	1	0.032418	0.422171	0.454179	0.05517	0.445253	0.472258	0.338707	0.277259	1	0.004453	0.00223	0	9.9e-05	8.9e-05	0.850165
EU205156	alpha-tubulin	4	3	2	8	6	0	3.9	5.6	3.5	11.1	13.1	0	0.17344	0.21007	0.029581	0.024588	0.118722	0.148485	0.063475	0.061306	0.061899	0.037078	0.03318	0.133498	0.121219	0.006443	0.003312	0.699112	1	0.085583	0.074423	0.305389	0.680146	0.371694	0.197605	0.124063	0.201792	0.083025	0.5002	0.783492	0.012413	0.007473	0.645636	0.903178	0.075711	0.035545	0.144797	0.615363
EU205157	nucleobindin (CALNUC)	1	0	0	1	0	0	0.1	0	0	1.4	0	0	0.427822	0.413289	0.284277	0.494903	0.426395	.	0.244803	.	.	0.246399	.	.	0.392533	0.325935	.	1	1	1	1	1	.	1	.	.	1	.	.	1	1	.	0.467071	0.45606	0.805401	0.516186	0.465997	.
EU205158	putative: conserved unknown	0	0	0	2	0	0	0	0	0	2.8	0	0	.	.	0.100499	.	.	.	0.140049	.	.	0.137986	.	.	0.245932	0.186078	.	.	.	0.171543	.	.	.	0.510354	.	.	0.507165	.	.	0.531976	0.510017	.	.	.	0.092577	.	.	.
EU205159	questionable: conserved unknown	0	0	0	1	1	0	0	0	0	1.4	2.3	0	.	.	0.242637	0.20859	.	.	0.244803	0.246808	.	0.246399	0.245295	.	0.293203	0.325935	0.19564	.	.	0.414194	0.296506	.	.	1	0.443502	.	1	0.431404	.	1	1	0.442312	.	.	0.234326	0.123468	.	.
EU205160	GTP binding acid anhydride hydrolase	0	1	0	0	0	2	0	1.9	0	0	0	3.7	0.226259	.	.	.	0.078631	0.237863	0.183109	0.30969	0.187498	.	.	0.122169	.	0.105116	0.137566	0.345919	.	.	.	0.120402	0.487712	0.427912	1	1	.	.	0.239017	.	0.184102	0.506605	0.169092	.	.	.	0.052367	0.305395
EU205161	NADH dehydrogenase	13	2	3	1	1	1	12.8	3.7	5.3	1.4	2.3	1.9	0.03296	0.052532	0.00325	0.030186	0.01245	0.155967	0.134477	0.229302	0.186596	0.08395	0.180368	0.133432	0.293203	0.279713	0.218212	0.104711	0.196932	0.011468	0.079402	0.044503	1	0.579811	1	0.624063	0.32656	0.638913	0.625301	1	1	1	0.083318	0.156554	0.009195	0.06506	0.030225	0.694713
EU205162	questionable: serine protease	0	0	1	0	2	0	0	0	1.8	0	4.7	0	.	0.229587	.	0.061848	.	0.249849	.	0.10946	.	0.193589	0.180508	0.261206	0.08739	.	0.086534	.	0.357125	.	0.087902	.	1	.	0.196668	.	0.439988	0.581527	1	0.139463	.	0.195614	.	0.179682	.	0.029369	.	0.329182
EU205163	questionable: conserved unknown	0	0	2	1	0	0	0	0	3.5	1.4	0	0	.	0.081991	0.242637	.	.	0.127995	0.244803	.	.	0.1431	0.183828	0.133498	0.392533	0.325935	.	.	0.127524	0.414194	.	.	0.500257	1	.	.	0.586002	0.509361	0.5002	1	1	.	.	0.057754	0.234326	.	.	0.167587
EU205164	NADH dehydrogenase	7	5	4	1	0	2	6.9	9.3	7.1	1.4	0	3.7	0.131416	0.156606	0.045954	0.05999	0.143297	0.116791	0.021074	0.029702	0.081242	0.046171	0.059432	0.125031	0.392533	0.180034	0.137566	0.76247	1	0.151404	0.112558	0.727814	0.748372	0.09037	0.070465	0.287747	0.176426	0.139085	0.687876	1	0.580389	0.506605	0.606254	0.964037	0.096724	0.085784	0.43147	0.68375
EU205165	NADH dehydrogenase	19	4	1	6	7	4	18.7	7.4	1.8	8.3	16.3	7.4	0.026045	0.001038	0.020254	0.116825	0.025508	0.070681	0.105625	0.059443	0.136386	0.041799	0.007193	0.074627	0.065905	0.140729	0.046764	0.122237	0.003642	0.102714	0.833618	0.122407	0.207714	1	0.233229	1	0.143806	0.024721	0.208737	0.2555	1	0.232302	0.082652	0.004126	0.076819	0.760524	0.080945	0.162313
EU205166	conserved unknown	0	2	5	1	3	2	0	3.7	8.9	1.4	6.1	3.7	0.078267	0.003734	0.242637	0.018338	0.078631	0.085957	0.134477	0.150341	0.187046	0.024378	0.151937	0.089462	0.081794	0.180034	0.119041	0.119645	0.005802	0.414194	0.026055	0.120402	0.453967	0.579811	0.660931	1	0.093433	1	0.453783	0.149967	0.580389	0.66058	0.051801	0.002695	0.234326	0.007626	0.052367	0.284829
EU205167	putative: conserved unknown	0	1	1	0	1	0	0	1.9	1.8	0	2.3	0	0.226259	0.229587	.	0.20859	.	0.243709	0.183109	0.274696	0.248796	0.193589	0.278947	0.261206	0.233991	.	0.19564	0.345919	0.357125	.	0.296506	.	1	0.427912	1	0.498794	0.439988	1	1	0.373475	.	0.442312	0.169092	0.179682	.	0.123468	.	0.972264
EU205168	putative: conserved unknown	21	4	4	3	0	1	20.7	7.4	7.1	4.2	0	1.9	0.015918	0.012364	0.001118	0.000436	0.000647	0.133037	0.094022	0.053373	0.077374	0.101359	0.059432	0.085244	0.154083	0.182336	0.246672	0.05785	0.057452	0.003193	0.001108	0.001377	1	0.470506	0.134519	0.217538	0.70671	0.139085	0.375501	0.297964	0.639877	1	0.050481	0.039528	0.004	0.002909	0.002945	0.944546
EU205169	protein kinase C inhibitor (14-3-3 zeta)	5	4	4	3	5	6	4.9	7.4	7.1	4.2	11.7	11.1	0.141272	0.144681	0.160813	0.070005	0.062537	0.133037	0.094022	0.115389	0.102783	0.101359	0.111895	0.10002	0.062697	0.055699	0.104079	0.50701	0.729843	1	0.173914	0.206543	1	0.470506	0.522004	0.753799	0.70671	0.512542	0.540485	0.158983	0.185269	1	0.534222	0.584469	0.821896	0.158698	0.166625	0.944546
EU205170	protein kinase C inhibitor	0	1	0	1	0	0	0	1.9	0	1.4	0	0	0.226259	.	0.242637	.	.	0.237863	0.209509	0.30969	0.248796	0.246399	.	.	0.392533	0.325935	.	0.345919	.	0.414194	.	.	0.487712	1	1	0.498794	1	.	.	1	1	.	0.169092	.	0.234326	.	.	0.305395
EU205171	ubiquinol-cytochrome-c reductase	94	16	8	29	20	26	92.4	29.8	14.2	40.3	46.7	48.1	1e-06	0	9e-06	0.000819	0.000445	0.017436	0.032367	0.029825	0.019343	0.00119	0.000963	0.000359	0.063801	0.049525	0.051916	3e-06	0	4.4e-05	0.003791	0.002676	0.101206	0.367219	0.18278	0.163379	0.007149	0.003436	0.001579	0.657845	0.585405	1	9e-06	0	5.5e-05	0.00449	0.002602	0.079117
EU205172	conserved unknown	0	3	0	0	1	0	0	5.6	0	0	2.3	0	0.027074	.	.	0.20859	.	0.056579	0.033529	0.170142	0.061899	.	0.245295	.	0.233991	.	0.19564	0.041377	.	.	0.296506	.	0.115975	0.078329	0.634441	0.124063	.	0.431404	.	0.373475	.	0.442312	0.017222	.	.	0.123468	.	0.075833
EU205173	mitochondrial large ribosomal subunit L27	0	0	1	3	0	2	0	0	1.8	4.2	0	3.7	.	0.229587	0.041626	.	0.078631	0.249849	0.08012	.	0.125301	0.135998	0.323301	0.187316	0.154083	0.195598	0.137566	.	0.357125	0.071041	.	0.120402	1	0.265532	.	0.499957	0.635672	1	0.61684	0.297964	1	0.506605	.	0.179682	0.039396	.	0.052367	0.329182
EU205174	unknown	0	0	0	1	0	1	0	0	0	1.4	0	1.9	.	.	0.242637	.	0.226594	.	0.244803	.	0.249999	0.246399	.	0.249877	0.392533	0.279713	0.246672	.	.	0.414194	.	0.347011	.	1	.	1	1	.	0.488917	1	1	1	.	.	0.234326	.	0.170121	.
EU205175	unknown	0	1	1	4	0	1	0	1.9	1.8	5.6	0	1.9	0.226259	0.229587	0.017241	.	0.226594	0.243709	0.098069	0.30969	0.249396	0.095201	0.323301	0.255416	0.096537	0.130121	0.246672	0.345919	0.357125	0.029417	.	0.347011	1	0.400622	1	1	0.392786	1	1	0.304002	0.399795	1	0.169092	0.179682	0.01737	.	0.170121	0.972264
EU205176	unknown	0	0	2	5	0	0	0	0	3.5	6.1	0	0	.	0.081991	0.007141	.	.	0.127995	0.026222	.	.	0.098521	0.183828	0.133498	0.060483	0.034625	.	.	0.127524	0.012181	.	.	0.500257	0.075575	.	.	0.476306	0.509361	0.5002	0.164657	0.075144	.	.	0.057754	0.007823	.	.	0.167587
EU205177	unknown	0	0	0	0	2	1	0	0	0	0	4.7	1.9	.	.	.	0.061848	0.226594	.	.	0.10946	0.249999	.	0.105821	0.249877	0.08739	0.244972	0.144776	.	.	.	0.087902	0.347011	.	.	0.196668	1	.	0.186085	0.488917	0.139463	0.429093	0.58725	.	.	.	0.029369	0.170121	.
EU205178	unknown	0	2	2	3	1	1	0	3.7	3.5	4.2	2.3	1.9	0.078267	0.081991	0.041626	0.20859	0.226594	0.182671	0.146707	0.229302	0.186596	0.149594	0.237912	0.195808	0.230184	0.182336	0.218212	0.119645	0.127524	0.071041	0.296506	0.347011	1	1	1	0.624063	1	1	1	1	0.639877	1	0.051801	0.057754	0.039396	0.123468	0.170121	0.960779
EU205179	unknown	0	1	0	4	0	1	0	1.9	0	5.6	0	1.9	0.226259	.	0.017241	.	0.226594	0.237863	0.098069	0.30969	0.249396	0.043274	.	0.249877	0.096537	0.130121	0.246672	0.345919	.	0.029417	.	0.347011	0.487712	0.400622	1	1	0.135772	.	0.488917	0.304002	0.399795	1	0.169092	.	0.01737	.	0.170121	0.305395
EU205180	unknown	0	0	1	3	1	0	0	0	1.8	4.2	2.3	0	.	0.229587	0.041626	0.20859	.	0.249849	0.08012	0.246808	.	0.135998	0.278947	0.261206	0.230184	0.106233	0.19564	.	0.357125	0.071041	0.296506	.	1	0.265532	0.443502	.	0.635672	1	1	1	0.265025	0.442312	.	0.179682	0.039396	0.123468	.	0.329182
EU205181	unknown	0	0	0	1	1	1	0	0	0	1.4	2.3	1.9	.	.	0.242637	0.20859	0.226594	.	0.244803	0.246808	0.249999	0.246399	0.245295	0.249877	0.293203	0.279713	0.218212	.	.	0.414194	0.296506	0.347011	.	1	0.443502	1	1	0.431404	0.488917	1	1	1	.	.	0.234326	0.123468	0.170121	.
EU205182	cytosolic large ribosomal subunit L36	27	43	33	24	26	47	26.6	79.1	58.4	33.4	60.7	86.1	2e-06	0.000653	0.046877	0.000965	0	0.017732	8.8e-05	0.029257	0.038674	0.005129	0.058619	0.009686	0.007709	2.3e-05	0.014031	6e-06	0.002683	0.47696	0.003667	0	0.205072	0.000466	0.2763	0.751086	0.043983	0.895788	0.091755	0.039475	9.3e-05	0.155928	2e-06	0.001784	0.412901	0.001942	0	0.171796
EU205183	pre-mRNA splicing factor	0	0	1	1	1	2	0	0	1.8	1.4	2.3	3.7	.	0.229587	0.242637	0.20859	0.078631	0.249849	0.244803	0.246808	0.125301	0.216825	0.278947	0.187316	0.293203	0.180034	0.182541	.	0.357125	0.414194	0.296506	0.120402	1	1	0.443502	0.499957	1	1	0.61684	1	0.580389	1	.	0.179682	0.234326	0.123468	0.052367	0.329182
EU205184	transcription coactivator	1	3	0	1	0	1	0.1	5.6	0	1.4	0	1.9	0.070835	0.413289	0.284277	0.494903	0.295927	0.056579	0.076726	0.095908	0.124097	0.246399	.	0.249877	0.392533	0.279713	0.246672	0.122586	1	1	1	1	0.115975	0.319873	0.2595	0.373729	1	.	0.488917	1	1	1	0.089276	0.45606	0.805401	0.516186	0.649435	0.075833
EU205185	NADH dehydrogenase	47	2	8	10	4	7	46.2	3.7	14.2	13.9	9.3	12.1	0	0.000199	4.6e-05	9e-05	0.00014	0.024764	0.019419	0.100015	0.035496	0.082035	0.106506	0.102239	0.113711	0.109384	0.093734	0	0.000628	0.000209	0.000297	0.000476	0.110277	0.082406	0.416204	0.179516	1	0.571097	1	0.58991	1	0.76456	7e-06	0.001031	0.000247	0.000636	0.000775	0.068603
EU205186	cytochrome oxidase subunit 3	4	0	0	0	0	0	3.9	0	0	0	0	0	0.119718	0.109808	0.068987	0.172306	0.118722	.	.	.	.	.	.	.	.	.	.	0.30558	0.304133	0.147153	0.325941	0.305389	.	.	.	.	.	.	.	.	.	.	0.145767	0.136003	0.092584	0.19408	0.144797	.
EU205187	mitochondrial large ribosomal subunit L24	2	0	0	2	0	1	1.1	0	0	2.8	0	1.9	0.27983	0.265693	0.206928	0.348161	0.289856	.	0.140049	.	0.249999	0.137986	.	0.249877	0.245932	0.239535	0.246672	0.547453	0.540798	1	1	1	.	0.510354	.	1	0.507165	.	0.488917	0.531976	1	1	0.303704	0.291829	0.727516	0.35852	0.960304	.
EU205188	conserved unknown	1	0	2	2	2	0	0.1	0	3.5	2.8	4.7	0	0.427822	0.15813	0.176619	0.13053	0.426395	0.127995	0.140049	0.10946	.	0.160276	0.205273	0.133498	0.205821	0.186078	0.086534	1	0.291508	0.573553	0.211595	1	0.500257	0.510354	0.196668	.	1	1	0.5002	0.632563	0.510017	0.195614	0.467071	0.263121	0.374629	0.160337	0.465997	0.167587
EU205189	3-methyl-2-oxobutanoate dehydrogenase	1	0	0	0	1	0	0.1	0	0	0	2.3	0	0.427822	0.413289	0.343168	0.293484	0.426395	.	.	0.246808	.	.	0.245295	.	0.233991	.	0.19564	1	1	1	0.505111	1	.	.	0.443502	.	.	0.431404	.	0.373475	.	0.442312	0.467071	0.45606	0.400411	0.528592	0.465997	.
EU205190	cyclin-dependent kinase regulator	0	0	1	1	0	3	0	0	1.8	1.4	0	5.6	.	0.229587	0.242637	.	0.027286	0.249849	0.244803	.	0.062801	0.216825	0.323301	0.122109	0.392533	0.103002	0.076719	.	0.357125	0.414194	.	0.041771	1	1	.	0.249935	1	1	0.36422	1	0.320478	0.259907	.	0.179682	0.234326	.	0.017492	0.329182
EU205191	unknown	0	0	0	5	0	0	0	0	0	6.1	0	0	.	.	0.007141	.	.	.	0.026222	.	.	0.024234	.	.	0.060483	0.034625	.	.	.	0.012181	.	.	.	0.075575	.	.	0.071519	.	.	0.164657	0.075144	.	.	.	0.007823	.	.	.
EU205192	putative: conserved unknown	0	0	0	0	0	2	0	0	0	0	0	3.7	.	.	.	.	0.078631	.	.	.	0.125301	.	.	0.122169	.	0.105116	0.137566	.	.	.	.	0.120402	.	.	.	0.499957	.	.	0.239017	.	0.184102	0.506605	.	.	.	.	0.052367	.
EU205193	NADH dehydrogenase	14	2	1	0	2	2	13.8	3.7	1.8	0	4.7	3.7	0.024638	0.007093	0.000328	0.05397	0.02418	0.178289	0.078354	0.203392	0.187046	0.193589	0.180508	0.187316	0.08739	0.105116	0.16148	0.069127	0.015715	0.000649	0.174256	0.068744	0.61598	0.183089	1	1	0.439988	0.581527	0.61684	0.139463	0.184102	1	0.063067	0.01883	0.001647	0.132862	0.061968	0.535133
EU205194	conserved unknown	0	1	1	1	0	0	0	1.9	1.8	1.4	0	0	0.226259	0.229587	0.242637	.	.	0.243709	0.209509	0.30969	0.248796	0.216825	0.323301	0.261206	0.392533	0.325935	.	0.345919	0.357125	0.414194	.	.	1	1	1	0.498794	1	1	1	1	1	.	0.169092	0.179682	0.234326	.	.	0.972264
EU205195	unfolded protein binding	0	0	0	2	0	1	0	0	0	2.8	0	1.9	.	.	0.100499	.	0.226594	.	0.140049	.	0.249999	0.137986	.	0.249877	0.245932	0.239535	0.246672	.	.	0.171543	.	0.347011	.	0.510354	.	1	0.507165	.	0.488917	0.531976	1	1	.	.	0.092577	.	0.170121	.
EU205196	centromeric DNA binding	0	0	1	4	3	1	0	0	1.8	5.6	6.1	1.9	.	0.229587	0.017241	0.018338	0.226594	0.249849	0.045836	0.048546	0.249999	0.095201	0.103829	0.255416	0.176013	0.130121	0.085382	.	0.357125	0.029417	0.026055	0.347011	1	0.140584	0.0872	1	0.392786	0.321674	1	0.717171	0.399795	0.327948	.	0.179682	0.01737	0.007626	0.170121	0.329182
EU205197	gelsolin	129	20	38	33	13	57	126.9	37.2	67.3	45.9	30.3	105.5	0	6.7e-05	0	0	0.020774	0.004781	0.036377	0.066475	5e-06	0.011407	0.002337	0.004031	0.034907	2.5e-05	2e-06	0	0.000334	0	0	0.27791	0.034479	0.489463	0.603014	2.8e-05	0.119051	0.010557	0.030631	0.224354	0.000103	9e-06	0	0.000442	0	0	0.242386	0.029054
EU205198	unknown	2	0	0	0	0	0	1.1	0	0	0	0	0	0.27983	0.265693	0.20103	0.348161	0.278431	.	.	.	.	.	.	.	.	.	.	0.547453	0.540798	0.514697	1	0.546782	.	.	.	.	.	.	.	.	.	.	0.303704	0.291829	0.23435	0.35852	0.302538	.
EU205199	chromatin binding	1	2	2	5	0	2	0.1	3.7	3.5	6.1	0	3.7	0.153579	0.15813	0.0251	0.494903	0.154035	0.182671	0.100832	0.172342	0.187046	0.098521	0.183828	0.191468	0.060483	0.133879	0.137566	0.276181	0.291508	0.088256	1	0.277665	1	0.706165	0.506333	1	0.476306	0.509361	1	0.164657	0.706164	0.506605	0.242785	0.263121	0.037103	0.516186	0.244742	0.960779
EU205200	cytosolic large ribosomal subunit L8	4	14	4	7	9	1	3.9	26	7.1	9.7	20.1	1.9	0.000129	0.125029	0.047611	0.002182	0.205988	0.004428	0.006888	0.082478	0.000221	0.093994	0.021993	0.085244	0.038396	0.03874	0.001598	0.000226	0.467728	0.218782	0.003675	0.664668	0.016844	0.044213	0.67853	0.000501	0.76492	0.089175	0.375501	0.127404	0.149359	0.006784	0.000116	0.398891	0.134557	0.001772	0.489764	0.013738
EU205201	unknown	0	1	1	1	0	0	0	1.9	1.8	1.4	0	0	0.226259	0.229587	0.242637	.	.	0.243709	0.209509	0.30969	0.248796	0.216825	0.323301	0.261206	0.392533	0.325935	.	0.345919	0.357125	0.414194	.	.	1	1	1	0.498794	1	1	1	1	1	.	0.169092	0.179682	0.234326	.	.	0.972264
EU205202	putative: small GTPase regulatory/interacting	0	2	0	0	0	0	0	3.7	0	0	0	0	0.078267	.	.	.	.	0.116009	0.078354	0.172342	0.124098	.	.	.	.	.	.	0.119645	.	.	.	.	0.23784	0.183089	0.506333	0.248773	.	.	.	.	.	.	0.051801	.	.	.	.	0.147187
EU205203	conserved unknown	2	0	2	4	4	4	1.1	0	3.5	5.6	9.3	7.4	0.27983	0.203316	0.08875	0.040365	0.060559	0.127995	0.045836	0.02153	0.031476	0.125662	0.095508	0.114421	0.131473	0.143923	0.114632	0.547453	0.620426	0.239747	0.067691	0.191643	0.500257	0.140584	0.038658	0.124935	0.700746	0.412877	0.443209	0.482035	0.731596	0.738496	0.303704	0.55088	0.209225	0.047069	0.09993	0.167587
EU205204	chromatin binding	0	1	2	3	0	0	0	1.9	3.5	4.2	0	0	0.226259	0.081991	0.041626	.	.	0.187274	0.137138	0.30969	0.248796	0.149594	0.183828	0.133498	0.154083	0.106233	.	0.345919	0.127524	0.071041	.	.	1	0.640373	1	0.498794	1	0.509361	0.5002	0.297964	0.265025	.	0.169092	0.057754	0.039396	.	.	0.592638
EU205205	mitochondrial large ribosomal subunit L23	3	1	4	7	3	2	2.1	1.9	7.1	9.7	6.1	3.7	0.253257	0.097242	0.029555	0.127695	0.218932	0.081913	0.029379	0.108062	0.187498	0.093994	0.167009	0.125031	0.148413	0.074804	0.119041	1	0.257057	0.104391	0.370377	1	0.375642	0.14941	0.328686	1	0.76492	1	0.687876	0.752779	0.316264	0.66058	0.686688	0.236575	0.066455	0.275002	0.803397	0.197966
EU205206	conserved unknown	3	0	1	1	1	2	2.1	0	1.8	1.4	2.3	3.7	0.183032	0.243998	0.195109	0.290492	0.218932	0.249849	0.244803	0.246808	0.125301	0.216825	0.278947	0.187316	0.293203	0.180034	0.182541	0.555983	1	0.646724	1	1	1	1	0.443502	0.499957	1	1	0.61684	1	0.580389	1	0.207771	0.654731	0.504935	0.838601	0.803397	0.329182
EU205207	conserved unknown	1	2	5	7	3	8	0.1	3.7	8.9	9.7	6.1	14.8	0.153579	0.014405	0.005742	0.051604	0.000807	0.085957	0.056573	0.150341	0.022238	0.099255	0.151937	0.074887	0.148413	0.083461	0.059092	0.276181	0.024459	0.010652	0.081054	0.001305	0.453967	0.316563	0.660931	0.109222	1	1	0.414648	0.752779	0.443276	0.365873	0.242785	0.014896	0.008131	0.047016	0.000635	0.284829
EU205208	annexin X	0	1	2	1	0	0	0	1.9	3.5	1.4	0	0	0.226259	0.081991	0.242637	.	.	0.187274	0.209509	0.30969	0.248796	0.1431	0.183828	0.133498	0.392533	0.325935	.	0.345919	0.127524	0.414194	.	.	1	1	1	0.498794	0.586002	0.509361	0.5002	1	1	.	0.169092	0.057754	0.234326	.	.	0.592638
EU205209	unknown	1	1	0	1	0	1	0.1	1.9	0	1.4	0	1.9	0.295983	0.413289	0.284277	0.494903	0.295927	0.237863	0.209509	0.30969	0.249396	0.246399	.	0.249877	0.392533	0.279713	0.246672	1	1	1	1	1	0.487712	1	1	1	1	.	0.488917	1	1	1	0.646858	0.45606	0.805401	0.516186	0.649435	0.305395
EU205210	nucleotide binding	1	0	0	2	1	0	0.1	0	0	2.8	2.3	0	0.427822	0.413289	0.176619	0.293484	0.426395	.	0.140049	0.246808	.	0.137986	0.245295	.	0.275548	0.186078	0.19564	1	1	0.573553	0.505111	1	.	0.510354	0.443502	.	0.507165	0.431404	.	1	0.510017	0.442312	0.467071	0.45606	0.374629	0.528592	0.465997	.
EU205211	unknown	0	0	2	1	0	0	0	0	3.5	1.4	0	0	.	0.081991	0.242637	.	.	0.127995	0.244803	.	.	0.1431	0.183828	0.133498	0.392533	0.325935	.	.	0.127524	0.414194	.	.	0.500257	1	.	.	0.586002	0.509361	0.5002	1	1	.	.	0.057754	0.234326	.	.	0.167587
EU205212	succinate-CoA ligase (ADP-forming)	0	1	1	0	0	0	0	1.9	1.8	0	0	0	0.226259	0.229587	.	.	.	0.243709	0.183109	0.30969	0.248796	0.193589	0.323301	0.261206	.	.	.	0.345919	0.357125	.	.	.	1	0.427912	1	0.498794	0.439988	1	1	.	.	.	0.169092	0.179682	.	.	.	0.972264
EU205213	cytosolic large ribosomal subunit L5	3	9	2	3	0	2	2.1	16.7	3.5	4.2	0	3.7	0.002856	0.217845	0.167362	0.244929	0.218932	0.010991	0.008479	0.002849	0.013171	0.149594	0.183828	0.191468	0.154083	0.195598	0.137566	0.005113	1	0.696909	0.559726	1	0.034432	0.037079	0.005764	0.03804	1	0.509361	1	0.297964	1	0.506605	0.003241	0.841388	0.669551	0.260765	0.803397	0.028247
EU205214	proteasome regulatory particle subunit	1	2	1	3	1	2	0.1	3.7	1.8	4.2	2.3	3.7	0.153579	0.295191	0.097539	0.293484	0.154035	0.178289	0.146707	0.229302	0.187046	0.135998	0.278947	0.187316	0.230184	0.195598	0.182541	0.276181	1	0.313646	0.505111	0.277665	0.61598	1	1	1	0.635672	1	0.61684	1	1	1	0.242785	0.673228	0.172691	0.528592	0.244742	0.535133
EU205215	GTP binding	0	0	0	2	0	0	0	0	0	2.8	0	0	.	.	0.100499	.	.	.	0.140049	.	.	0.137986	.	.	0.245932	0.186078	.	.	.	0.171543	.	.	.	0.510354	.	.	0.507165	.	.	0.531976	0.510017	.	.	.	0.092577	.	.	.
EU205216	unknown	0	0	0	2	0	1	0	0	0	2.8	0	1.9	.	.	0.100499	.	0.226594	.	0.140049	.	0.249999	0.137986	.	0.249877	0.245932	0.239535	0.246672	.	.	0.171543	.	0.347011	.	0.510354	.	1	0.507165	.	0.488917	0.531976	1	1	.	.	0.092577	.	0.170121	.
EU205217	unknown	0	0	0	3	0	0	0	0	0	4.2	0	0	.	.	0.041626	.	.	.	0.08012	.	.	0.077274	.	.	0.154083	0.106233	.	.	.	0.071041	.	.	.	0.265532	.	.	0.260747	.	.	0.297964	0.265025	.	.	.	0.039396	.	.	.
EU205218	NADH dehydrogenase	13	5	2	10	1	5	12.8	9.3	3.5	13.9	2.3	9.3	0.111325	0.027581	0.095289	0.030186	0.110479	0.07417	0.069233	0.079037	0.122747	0.017055	0.237912	0.078319	0.023987	0.091734	0.063324	0.627953	0.10301	0.835571	0.079402	0.627523	0.277731	0.604115	0.236489	1	0.078908	1	0.278749	0.062801	0.603994	0.237247	0.543104	0.070332	0.841025	0.06506	0.536962	0.230272
EU205219	conserved unknown	16	3	2	5	3	1	15.7	5.6	3.5	6.1	6.1	1.9	0.029443	0.010678	0.02795	0.063951	0.004209	0.148485	0.115059	0.167329	0.124097	0.098521	0.147592	0.195808	0.176442	0.089144	0.085382	0.095116	0.027816	0.1223	0.218598	0.009898	0.680146	1	1	0.373729	0.476306	0.657796	1	1	0.246735	0.327948	0.084697	0.02929	0.101157	0.185577	0.012506	0.615363
EU205220	polyA-binding	0	1	1	7	8	4	0	1.9	1.8	9.7	18.7	7.4	0.226259	0.229587	0.001225	4.2e-05	0.009468	0.243709	0.029379	0.004172	0.078501	0.026752	0.003491	0.074627	0.057829	0.126253	0.031026	0.345919	0.357125	0.002088	5.9e-05	0.01449	1	0.14941	0.01324	0.374891	0.086093	0.006637	0.208737	0.284401	0.767202	0.148515	0.169092	0.179682	0.001649	1.3e-05	0.006072	0.972264
EU205221	cytosolic large ribosomal subunit L36	0	0	3	1	2	2	0	0	5.3	1.4	4.7	3.7	.	0.029281	0.242637	0.061848	0.078631	0.06557	0.244803	0.10946	0.125301	0.08395	0.194529	0.163093	0.164256	0.180034	0.16148	.	0.045531	0.414194	0.087902	0.120402	0.250385	1	0.196668	0.499957	0.32656	1	1	0.560142	0.580389	1	.	0.02012	0.234326	0.029369	0.052367	0.090985
EU205222	cytosolic large ribosomal subunit L36	0	0	0	3	0	0	0	0	0	4.2	0	0	.	.	0.041626	.	.	.	0.08012	.	.	0.077274	.	.	0.154083	0.106233	.	.	.	0.071041	.	.	.	0.265532	.	.	0.260747	.	.	0.297964	0.265025	.	.	.	0.039396	.	.	.
EU205223	mitochondrial large ribosomal subunit L9	2	0	0	1	1	2	1.1	0	0	1.4	2.3	3.7	0.27983	0.265693	0.249796	0.309696	0.201166	.	0.244803	0.246808	0.125301	0.246399	0.245295	0.122169	0.293203	0.180034	0.182541	0.547453	0.540798	1	1	0.613491	.	1	0.443502	0.499957	1	0.431404	0.239017	1	0.580389	1	0.303704	0.291829	0.776139	0.888915	0.52031	.
EU205224	cytochrome c oxidase	35	9	11	3	7	5	34.4	16.7	19.5	4.2	16.3	9.3	0.011591	0.019896	3e-06	0.017243	0.000719	0.081564	0.008479	0.109985	0.060361	0.003365	0.101062	0.038757	0.01874	0.086538	0.062591	0.056075	0.122282	8e-06	0.088783	0.002373	0.824707	0.037079	1	0.300302	0.012876	0.814407	0.211583	0.046769	0.300932	0.389319	0.048351	0.094401	2.7e-05	0.065025	0.003142	0.735578
EU205225	peroxiredoxin	1	0	0	2	0	0	0.1	0	0	2.8	0	0	0.427822	0.413289	0.176619	0.494903	0.426395	.	0.140049	.	.	0.137986	.	.	0.245932	0.186078	.	1	1	0.573553	1	1	.	0.510354	.	.	0.507165	.	.	0.531976	0.510017	.	0.467071	0.45606	0.374629	0.516186	0.465997	.
EU205226	cytosolic large ribosomal subunit L40	21	5	0	0	5	1	20.7	9.3	0	0	11.7	1.9	0.028633	6e-05	8e-06	0.065764	0.000647	0.013458	0.006139	0.128428	0.046312	.	0.008496	0.249877	0.004552	0.244972	0.025056	0.146626	0.000121	1.7e-05	0.288839	0.001377	0.027568	0.014332	0.758573	0.124014	.	0.014923	0.488917	0.007256	0.429093	0.094125	0.099343	0.000631	0.000115	0.244272	0.002945	0.021892
EU205227	estradiol 17 beta-dehydrogenase	1	0	0	2	1	0	0.1	0	0	2.8	2.3	0	0.427822	0.413289	0.176619	0.293484	0.426395	.	0.140049	0.246808	.	0.137986	0.245295	.	0.275548	0.186078	0.19564	1	1	0.573553	0.505111	1	.	0.510354	0.443502	.	0.507165	0.431404	.	1	0.510017	0.442312	0.467071	0.45606	0.374629	0.528592	0.465997	.
EU205228	peptide alpha N acetyltransferase	1	0	0	4	1	1	0.1	0	0	5.6	2.3	1.9	0.427822	0.413289	0.0505	0.293484	0.295927	.	0.045836	0.246808	0.249999	0.043274	0.245295	0.249877	0.18027	0.130121	0.218212	1	1	0.167324	0.505111	1	.	0.140584	0.443502	1	0.135772	0.431404	0.488917	0.656889	0.399795	1	0.467071	0.45606	0.079841	0.528592	0.649435	.
EU205229	NADH dehydrogenase	16	2	1	5	1	4	15.7	3.7	1.8	6.1	2.3	7.4	0.013439	0.003322	0.02795	0.012762	0.050127	0.178289	0.100832	0.229302	0.117468	0.063976	0.278947	0.074627	0.135532	0.1479	0.094622	0.044845	0.009339	0.1223	0.032205	0.239431	0.61598	0.706165	1	0.687418	0.238806	1	0.208737	0.421264	1	0.391407	0.036122	0.010221	0.101157	0.031794	0.166961	0.535133
EU205230	mitochondrial porin	3	10	2	6	8	3	2.1	18.6	3.5	8.3	18.7	5.6	0.001284	0.217845	0.049948	0.002414	0.151944	0.006432	0.024729	0.10383	0.017122	0.073564	0.009924	0.15602	0.043074	0.131187	0.018544	0.002264	1	0.175742	0.003943	0.424359	0.019652	0.131868	1	0.056657	0.479118	0.024089	0.680827	0.165874	0.740846	0.070532	0.001327	0.841388	0.124038	0.001752	0.431048	0.01655
EU205231	conserved unknown	0	0	0	2	0	1	0	0	0	2.8	0	1.9	.	.	0.100499	.	0.226594	.	0.140049	.	0.249999	0.137986	.	0.249877	0.245932	0.239535	0.246672	.	.	0.171543	.	0.347011	.	0.510354	.	1	0.507165	.	0.488917	0.531976	1	1	.	.	0.092577	.	0.170121	.
EU205232	proteasome endopeptidase	0	0	0	1	0	2	0	0	0	1.4	0	3.7	.	.	0.242637	.	0.078631	.	0.244803	.	0.125301	0.246399	.	0.122169	0.392533	0.180034	0.137566	.	.	0.414194	.	0.120402	.	1	.	0.499957	1	.	0.239017	1	0.580389	0.506605	.	.	0.234326	.	0.052367	.
EU205233	conserved unknown	0	0	0	2	0	1	0	0	0	2.8	0	1.9	.	.	0.100499	.	0.226594	.	0.140049	.	0.249999	0.137986	.	0.249877	0.245932	0.239535	0.246672	.	.	0.171543	.	0.347011	.	0.510354	.	1	0.507165	.	0.488917	0.531976	1	1	.	.	0.092577	.	0.170121	.
EU205234	molybdopterin-synthase	1	0	0	2	0	0	0.1	0	0	2.8	0	0	0.427822	0.413289	0.176619	0.494903	0.426395	.	0.140049	.	.	0.137986	.	.	0.245932	0.186078	.	1	1	0.573553	1	1	.	0.510354	.	.	0.507165	.	.	0.531976	0.510017	.	0.467071	0.45606	0.374629	0.516186	0.465997	.
EU205235	cytosolic large ribosomal subunit L12	10	5	5	1	1	1	9.8	9.3	8.9	1.4	2.3	1.9	0.139436	0.135222	0.012702	0.068122	0.035132	0.119661	0.021074	0.079037	0.046312	0.024378	0.08747	0.05228	0.293203	0.279713	0.218212	1	1	0.032213	0.191885	0.110794	1	0.09037	0.236489	0.124014	0.093433	0.244917	0.219314	1	1	1	0.918341	0.847431	0.02945	0.135282	0.074262	0.938007
EU205236	unknown	0	2	2	0	0	0	0	3.7	3.5	0	0	0	0.078267	0.081991	.	.	.	0.182671	0.078354	0.172342	0.124098	0.085177	0.183828	0.133498	.	.	.	0.119645	0.127524	.	.	.	1	0.183089	0.506333	0.248773	0.19357	0.509361	0.5002	.	.	.	0.051801	0.057754	.	.	.	0.960779
EU205237	receptor signaling	3	1	2	0	0	0	2.1	1.9	3.5	0	0	0	0.253257	0.217845	0.117764	0.244929	0.181813	0.187274	0.183109	0.30969	0.248796	0.085177	0.183828	0.133498	.	.	.	1	1	0.272046	0.559726	0.556067	1	0.427912	1	0.498794	0.19357	0.509361	0.5002	.	.	.	0.686688	0.841388	0.145242	0.260765	0.206675	0.592638
EU205238	putativee: conserved unknown	0	0	0	4	0	0	0	0	0	5.6	0	0	.	.	0.017241	.	.	.	0.045836	.	.	0.043274	.	.	0.096537	0.060649	.	.	.	0.029417	.	.	.	0.140584	.	.	0.135772	.	.	0.304002	0.140074	.	.	.	0.01737	.	.	.
EU205239	putative: RNA processing factor	2	0	0	0	2	0	1.1	0	0	0	4.7	0	0.27983	0.265693	0.20103	0.183654	0.278431	.	.	0.10946	.	.	0.105821	.	0.08739	.	0.086534	0.547453	0.540798	0.514697	0.587022	0.546782	.	.	0.196668	.	.	0.186085	.	0.139463	.	0.195614	0.303704	0.291829	0.23435	0.372801	0.302538	.
EU205240	conserved unknown	2	1	1	0	3	0	1.1	1.9	1.8	0	6.1	0	0.290396	0.284657	0.20103	0.090758	0.278431	0.243709	0.183109	0.108062	0.248796	0.193589	0.103829	0.261206	0.032638	.	0.038275	1	1	0.514697	0.158452	0.546782	1	0.427912	0.328686	0.498794	0.439988	0.321674	1	0.052071	.	0.0865	0.963444	0.931458	0.23435	0.13724	0.302538	0.972264
EU205241	guanyl-nucleotide exchange factor	0	0	0	1	0	1	0	0	0	1.4	0	1.9	.	.	0.242637	.	0.226594	.	0.244803	.	0.249999	0.246399	.	0.249877	0.392533	0.279713	0.246672	.	.	0.414194	.	0.347011	.	1	.	1	1	.	0.488917	1	1	1	.	.	0.234326	.	0.170121	.
EU205242	putative: conserved unknown	0	0	1	1	0	0	0	0	1.8	1.4	0	0	.	0.229587	0.242637	.	.	0.249849	0.244803	.	.	0.216825	0.323301	0.261206	0.392533	0.325935	.	.	0.357125	0.414194	.	.	1	1	.	.	1	1	1	1	1	.	.	0.179682	0.234326	.	.	0.329182
EU205243	ribonuclease inhibitor	0	0	0	1	1	0	0	0	0	1.4	2.3	0	.	.	0.242637	0.20859	.	.	0.244803	0.246808	.	0.246399	0.245295	.	0.293203	0.325935	0.19564	.	.	0.414194	0.296506	.	.	1	0.443502	.	1	0.431404	.	1	1	0.442312	.	.	0.234326	0.123468	.	.
EU205244	ubiquitin-protein ligase	0	1	0	1	0	0	0	1.9	0	1.4	0	0	0.226259	.	0.242637	.	.	0.237863	0.209509	0.30969	0.248796	0.246399	.	.	0.392533	0.325935	.	0.345919	.	0.414194	.	.	0.487712	1	1	0.498794	1	.	.	1	1	.	0.169092	.	0.234326	.	.	0.305395
EU205245	ubiquitin conjugating enzyme	0	0	1	1	0	0	0	0	1.8	1.4	0	0	.	0.229587	0.242637	.	.	0.249849	0.244803	.	.	0.216825	0.323301	0.261206	0.392533	0.325935	.	.	0.357125	0.414194	.	.	1	1	.	.	1	1	1	1	1	.	.	0.179682	0.234326	.	.	0.329182
EU205246	conserved unknown	0	0	3	3	2	5	0	0	5.3	4.2	4.7	9.3	.	0.029281	0.041626	0.061848	0.003286	0.06557	0.08012	0.10946	0.015776	0.131639	0.194529	0.106741	0.21492	0.086538	0.098031	.	0.045531	0.071041	0.087902	0.005026	0.250385	0.265532	0.196668	0.062446	1	1	0.498735	1	0.300932	0.474521	.	0.02012	0.039396	0.029369	0.002156	0.090985
EU205247	conserved unknown	0	2	3	4	1	1	0	3.7	5.3	5.6	2.3	1.9	0.078267	0.029281	0.017241	0.20859	0.226594	0.155967	0.125894	0.229302	0.186596	0.129009	0.180368	0.133432	0.18027	0.130121	0.218212	0.119645	0.045531	0.029417	0.296506	0.347011	1	1	1	0.624063	1	0.638913	0.625301	0.656889	0.399795	1	0.051801	0.02012	0.01737	0.123468	0.170121	0.694713
EU205248	cytochrome C oxidase subunit II	52	15	12	6	9	27	51.1	27.9	21.2	8.3	20.1	49.1	0.00711	0.000957	0	0.002467	0.061275	0.058201	0.002404	0.073438	0.011518	0.013261	0.098776	0.002582	0.026812	3e-06	0.003834	0.038947	0.00383	0	0.010752	1	0.564667	0.013105	0.54359	0.08785	0.059545	1	0.015027	0.105484	8e-06	0.027426	0.035327	0.004542	1e-06	0.010685	0.92188	0.480108
EU205249	proteasome endopeptidase subunit	1	1	0	3	3	2	0.1	1.9	0	4.2	6.1	3.7	0.295983	0.413289	0.097539	0.051604	0.154035	0.237863	0.137138	0.108062	0.187498	0.077274	0.045652	0.122169	0.160534	0.195598	0.119041	1	1	0.313646	0.081054	0.277665	0.487712	0.640373	0.328686	1	0.260747	0.080256	0.239017	0.677543	1	0.66058	0.646858	0.45606	0.172691	0.047016	0.244742	0.305395
EU205250	unknown	2	0	0	0	0	0	1.1	0	0	0	0	0	0.27983	0.265693	0.20103	0.348161	0.278431	.	.	.	.	.	.	.	.	.	.	0.547453	0.540798	0.514697	1	0.546782	.	.	.	.	.	.	.	.	.	.	0.303704	0.291829	0.23435	0.35852	0.302538	.
EU205251	DNA binding	0	0	3	8	0	2	0	0	5.3	11.1	0	3.7	.	0.029281	0.000507	.	0.078631	0.06557	0.00491	.	0.125301	0.059817	0.104524	0.163093	0.014875	0.053383	0.137566	.	0.045531	0.000864	.	0.120402	0.250385	0.012575	.	0.499957	0.366566	0.264042	1	0.029151	0.204339	0.506605	.	0.02012	0.000767	.	0.052367	0.090985
EU205252	questionable: conserved unknown	0	0	0	0	2	0	0	0	0	0	4.7	0	.	.	.	0.061848	.	.	.	0.10946	.	.	0.105821	.	0.08739	.	0.086534	.	.	.	0.087902	.	.	.	0.196668	.	.	0.186085	.	0.139463	.	0.195614	.	.	.	0.029369	.	.
EU205253	acetyl-CoA C-acetyltransferase	5	0	3	0	2	0	4.9	0	5.3	0	4.7	0	0.078305	0.180056	0.040413	0.223794	0.077524	0.06557	.	0.10946	.	0.037477	0.194529	0.068228	0.08739	.	0.086534	0.171429	1	0.08114	1	0.171027	0.250385	.	0.196668	.	0.085151	1	0.250301	0.139463	.	0.195614	0.103866	0.915944	0.06004	0.950138	0.103034	0.090985
EU205254	putative: conserved unknown	9	2	4	1	0	0	8.9	3.7	7.1	1.4	0	0	0.094325	0.140234	0.019712	0.029689	0.014095	0.11985	0.134477	0.172342	0.124098	0.046171	0.059432	0.03487	0.392533	0.325935	.	0.349828	1	0.053972	0.065981	0.032148	0.687981	0.579811	0.506333	0.248773	0.176426	0.139085	0.125301	1	1	.	0.252371	0.709799	0.043628	0.051386	0.0287	0.44921
EU205255	GTPase	1	1	0	0	1	1	0.1	1.9	0	0	2.3	1.9	0.295983	0.413289	0.343168	0.293484	0.295927	0.237863	0.183109	0.274696	0.249396	.	0.245295	0.249877	0.233991	0.244972	0.218212	1	1	1	0.505111	1	0.487712	0.427912	1	1	.	0.431404	0.488917	0.373475	0.429093	1	0.646858	0.45606	0.400411	0.528592	0.649435	0.305395
EU205256	conserved unknown	1	0	0	4	0	1	0.1	0	0	5.6	0	1.9	0.427822	0.413289	0.0505	0.494903	0.295927	.	0.045836	.	0.249999	0.043274	.	0.249877	0.096537	0.130121	0.246672	1	1	0.167324	1	1	.	0.140584	.	1	0.135772	.	0.488917	0.304002	0.399795	1	0.467071	0.45606	0.079841	0.516186	0.649435	.
EU205257	putative: angiopoietin	1	2	13	2	3	5	0.1	3.7	23	2.8	6.1	9.3	0.153579	9e-06	0.176619	0.051604	0.012873	0.002039	0.153865	0.150341	0.082426	0.000336	0.016599	0.019858	0.128115	0.056842	0.115627	0.276181	1.4e-05	0.573553	0.081054	0.021439	0.007599	1	0.660931	0.452982	0.001014	0.073865	0.097445	0.369149	0.146865	1	0.242785	8e-06	0.374629	0.047016	0.012315	0.006001
EU205258	putative: conserved unknown	1	0	1	1	0	0	0.1	0	1.8	1.4	0	0	0.427822	0.295191	0.284277	0.494903	0.426395	0.249849	0.244803	.	.	0.216825	0.323301	0.261206	0.392533	0.325935	.	1	1	1	1	1	1	1	.	.	1	1	1	1	1	.	0.467071	0.673228	0.805401	0.516186	0.465997	0.329182
EU205259	amino acid-polyamine transporter	0	0	0	1	1	0	0	0	0	1.4	2.3	0	.	.	0.242637	0.20859	.	.	0.244803	0.246808	.	0.246399	0.245295	.	0.293203	0.325935	0.19564	.	.	0.414194	0.296506	.	.	1	0.443502	.	1	0.431404	.	1	1	0.442312	.	.	0.234326	0.123468	.	.
EU205260	nonclathrin coat protein zeta-COP	0	1	1	3	1	2	0	1.9	1.8	4.2	2.3	3.7	0.226259	0.229587	0.041626	0.20859	0.078631	0.243709	0.137138	0.274696	0.187498	0.135998	0.278947	0.187316	0.230184	0.195598	0.182541	0.345919	0.357125	0.071041	0.296506	0.120402	1	0.640373	1	1	0.635672	1	0.61684	1	1	1	0.169092	0.179682	0.039396	0.123468	0.052367	0.972264
EU205261	questionable: conserved unknown	1	1	0	2	0	2	0.1	1.9	0	2.8	0	3.7	0.295983	0.413289	0.176619	0.494903	0.154035	0.237863	0.179786	0.30969	0.187498	0.137986	.	0.122169	0.245932	0.205565	0.137566	1	1	0.573553	1	0.277665	0.487712	1	1	1	0.507165	.	0.239017	0.531976	1	0.506605	0.646858	0.45606	0.374629	0.516186	0.244742	0.305395
EU205262	putative: protein folding component	0	3	1	1	0	2	0	5.6	1.8	1.4	0	3.7	0.027074	0.229587	0.242637	.	0.078631	0.115939	0.076726	0.095908	0.155496	0.216825	0.323301	0.187316	0.392533	0.180034	0.137566	0.041377	0.357125	0.414194	.	0.120402	0.363101	0.319873	0.2595	0.686692	1	1	0.61684	1	0.580389	0.506605	0.017222	0.179682	0.234326	.	0.052367	0.293875
EU205263	conserved unknown	0	2	0	0	0	0	0	3.7	0	0	0	0	0.078267	.	.	.	.	0.116009	0.078354	0.172342	0.124098	.	.	.	.	.	.	0.119645	.	.	.	.	0.23784	0.183089	0.506333	0.248773	.	.	.	.	.	.	0.051801	.	.	.	.	0.147187
EU205264	alanine transaminase	1	0	2	0	0	0	0.1	0	3.5	0	0	0	0.427822	0.15813	0.343168	0.494903	0.426395	0.127995	.	.	.	0.085177	0.183828	0.133498	.	.	.	1	0.291508	1	1	1	0.500257	.	.	.	0.19357	0.509361	0.5002	.	.	.	0.467071	0.263121	0.400411	0.516186	0.465997	0.167587
EU205265	transcription factor	0	0	0	3	0	0	0	0	0	4.2	0	0	.	.	0.041626	.	.	.	0.08012	.	.	0.077274	.	.	0.154083	0.106233	.	.	.	0.071041	.	.	.	0.265532	.	.	0.260747	.	.	0.297964	0.265025	.	.	.	0.039396	.	.	.
EU205266	conserved unknown	0	2	1	0	1	0	0	3.7	1.8	0	2.3	0	0.078267	0.229587	.	0.20859	.	0.178289	0.078354	0.229302	0.124098	0.193589	0.278947	0.261206	0.233991	.	0.19564	0.119645	0.357125	.	0.296506	.	0.61598	0.183089	1	0.248773	0.439988	1	1	0.373475	.	0.442312	0.051801	0.179682	.	0.123468	.	0.535133
EU205267	putative: collagen IV	0	1	1	0	0	0	0	1.9	1.8	0	0	0	0.226259	0.229587	.	.	.	0.243709	0.183109	0.30969	0.248796	0.193589	0.323301	0.261206	.	.	.	0.345919	0.357125	.	.	.	1	0.427912	1	0.498794	0.439988	1	1	.	.	.	0.169092	0.179682	.	.	.	0.972264
EU205268	unknown	1	0	0	0	0	1	0.1	0	0	0	0	1.9	0.427822	0.413289	0.343168	0.494903	0.295927	.	.	.	0.249999	.	.	0.249877	.	0.244972	0.246672	1	1	1	1	1	.	.	.	1	.	.	0.488917	.	0.429093	1	0.467071	0.45606	0.400411	0.516186	0.649435	.
EU205269	nitrogen metabolism component	3	4	8	3	0	7	2.1	7.4	14.2	4.2	0	12.1	0.091726	0.007457	0.167362	0.244929	0.013219	0.064794	0.094022	0.053373	0.080953	0.017908	0.006212	0.102239	0.154083	0.034143	0.007421	0.244306	0.021706	0.696909	0.559726	0.038816	0.389184	0.470506	0.134519	0.548632	0.069426	0.012097	1	0.297964	0.110881	0.020052	0.20962	0.010377	0.669551	0.260765	0.01899	0.284407
EU205270	conserved unknown	0	3	0	1	0	1	0	5.6	0	1.4	0	1.9	0.027074	.	0.242637	.	0.226594	0.056579	0.076726	0.095908	0.124097	0.246399	.	0.249877	0.392533	0.279713	0.246672	0.041377	.	0.414194	.	0.347011	0.115975	0.319873	0.2595	0.373729	1	.	0.488917	1	1	1	0.017222	.	0.234326	.	0.170121	0.075833
EU205271	questionable: transcription regulator	0	0	0	1	0	1	0	0	0	1.4	0	1.9	.	.	0.242637	.	0.226594	.	0.244803	.	0.249999	0.246399	.	0.249877	0.392533	0.279713	0.246672	.	.	0.414194	.	0.347011	.	1	.	1	1	.	0.488917	1	1	1	.	.	0.234326	.	0.170121	.
EU205272	mitochondrial large ribosomal subunit L1	0	2	0	0	1	0	0	3.7	0	0	2.3	0	0.078267	.	.	0.20859	.	0.116009	0.078354	0.229302	0.124098	.	0.245295	.	0.233991	.	0.19564	0.119645	.	.	0.296506	.	0.23784	0.183089	1	0.248773	.	0.431404	.	0.373475	.	0.442312	0.051801	.	.	0.123468	.	0.147187
EU205273	putative: mitochondrial small ribosomal subunit S30	0	0	1	0	1	1	0	0	1.8	0	2.3	1.9	.	0.229587	.	0.20859	0.226594	0.249849	.	0.246808	0.249999	0.193589	0.278947	0.255416	0.233991	0.244972	0.218212	.	0.357125	.	0.296506	0.347011	1	.	0.443502	1	0.439988	1	1	0.373475	0.429093	1	.	0.179682	.	0.123468	0.170121	0.329182
EU205274	unknown	0	0	0	0	1	1	0	0	0	0	2.3	1.9	.	.	.	0.20859	0.226594	.	.	0.246808	0.249999	.	0.245295	0.249877	0.233991	0.244972	0.218212	.	.	.	0.296506	0.347011	.	.	0.443502	1	.	0.431404	0.488917	0.373475	0.429093	1	.	.	.	0.123468	0.170121	.
EU205275	conserved unknown	0	0	2	0	0	1	0	0	3.5	0	0	1.9	.	0.081991	.	.	0.226594	0.127995	.	.	0.249999	0.085177	0.183828	0.195808	.	0.244972	0.246672	.	0.127524	.	.	0.347011	0.500257	.	.	1	0.19357	0.509361	1	.	0.429093	1	.	0.057754	.	.	0.170121	0.167587
EU205276	unknown	0	0	1	0	0	1	0	0	1.8	0	0	1.9	.	0.229587	.	.	0.226594	0.249849	.	.	0.249999	0.193589	0.323301	0.255416	.	0.244972	0.246672	.	0.357125	.	.	0.347011	1	.	.	1	0.439988	1	1	.	0.429093	1	.	0.179682	.	.	0.170121	0.329182
EU205277	defensin	28	12	17	4	1	7	27.5	22.3	30.1	5.6	2.3	12.1	0.07382	0.0752	0.000195	0.00032	0.017472	0.052844	0.003144	0.002831	0.047361	0.000225	0.0003	0.013083	0.18027	0.053605	0.02626	0.619663	0.757733	0.000523	0.000779	0.075798	0.46163	0.010999	0.009133	0.261639	0.000696	0.001133	0.06518	0.656889	0.223949	0.084852	0.54098	0.772155	0.000887	0.001984	0.067378	0.425207
EU205278	questionable: oxidoreductase	0	0	1	1	0	0	0	0	1.8	1.4	0	0	.	0.229587	0.242637	.	.	0.249849	0.244803	.	.	0.216825	0.323301	0.261206	0.392533	0.325935	.	.	0.357125	0.414194	.	.	1	1	.	.	1	1	1	1	1	.	.	0.179682	0.234326	.	.	0.329182
EU205279	calnexin	0	2	0	0	0	0	0	3.7	0	0	0	0	0.078267	.	.	.	.	0.116009	0.078354	0.172342	0.124098	.	.	.	.	.	.	0.119645	.	.	.	.	0.23784	0.183089	0.506333	0.248773	.	.	.	.	.	.	0.051801	.	.	.	.	0.147187
EU205280	conserved unknown	5	1	5	2	0	1	4.9	1.9	8.9	2.8	0	1.9	0.162523	0.103338	0.145596	0.121216	0.16141	0.050356	0.179786	0.30969	0.249396	0.047781	0.033793	0.05228	0.245932	0.239535	0.246672	0.671415	0.343258	0.707057	0.330708	0.67154	0.219472	1	1	1	0.252373	0.074309	0.219314	0.531976	1	1	0.355875	0.34556	0.49005	0.14652	0.353309	0.115557
EU205281	unknown	0	0	1	1	0	0	0	0	1.8	1.4	0	0	.	0.229587	0.242637	.	.	0.249849	0.244803	.	.	0.216825	0.323301	0.261206	0.392533	0.325935	.	.	0.357125	0.414194	.	.	1	1	.	.	1	1	1	1	1	.	.	0.179682	0.234326	.	.	0.329182
EU205282	dihydrofolate reductase	0	1	2	0	0	1	0	1.9	3.5	0	0	1.9	0.226259	0.081991	.	.	0.226594	0.187274	0.183109	0.30969	0.249396	0.085177	0.183828	0.195808	.	0.244972	0.246672	0.345919	0.127524	.	.	0.347011	1	0.427912	1	1	0.19357	0.509361	1	.	0.429093	1	0.169092	0.057754	.	.	0.170121	0.592638
EU205283	mitochondrial ribosomal S16	0	0	1	1	2	0	0	0	1.8	1.4	4.7	0	.	0.229587	0.242637	0.061848	.	0.249849	0.244803	0.10946	.	0.216825	0.180508	0.261206	0.164256	0.325935	0.086534	.	0.357125	0.414194	0.087902	.	1	1	0.196668	.	1	0.581527	1	0.560142	1	0.195614	.	0.179682	0.234326	0.029369	.	0.329182
EU205284	glutathione peroxidase	4	1	0	0	0	2	3.9	1.9	0	0	0	3.7	0.207063	0.109808	0.068987	0.172306	0.214441	0.237863	0.183109	0.30969	0.187498	.	.	0.122169	.	0.105116	0.137566	0.665101	0.304133	0.147153	0.325941	1	0.487712	0.427912	1	1	.	.	0.239017	.	0.184102	0.506605	0.492674	0.136003	0.092584	0.19408	0.943879	0.305395
EU205285	glutathione peroxidase	4	1	1	0	0	1	3.9	1.9	1.8	0	0	1.9	0.207063	0.196076	0.068987	0.172306	0.205988	0.243709	0.183109	0.30969	0.249396	0.193589	0.323301	0.255416	.	0.244972	0.246672	0.665101	0.661086	0.147153	0.325941	0.664668	1	0.427912	1	1	0.439988	1	1	.	0.429093	1	0.492674	0.463331	0.092584	0.19408	0.489764	0.972264
EU205286	questionable: acetyl-CoA carboxylase	5	0	1	1	1	0	4.9	0	1.8	1.4	2.3	0	0.078305	0.151263	0.100433	0.215648	0.077524	0.249849	0.244803	0.246808	.	0.216825	0.278947	0.261206	0.293203	0.325935	0.19564	0.171429	0.431114	0.411171	0.676933	0.171027	1	1	0.443502	.	1	1	1	1	1	0.442312	0.103866	0.33014	0.218283	0.486111	0.103034	0.329182
EU205287	putative: heat shock	0	1	5	4	1	4	0	1.9	8.9	5.6	2.3	7.4	0.226259	0.003734	0.017241	0.20859	0.009468	0.050356	0.098069	0.274696	0.078501	0.089909	0.08747	0.12831	0.18027	0.143923	0.094622	0.345919	0.005802	0.029417	0.296506	0.01449	0.219472	0.400622	1	0.374891	0.519087	0.244917	1	0.656889	0.731596	0.391407	0.169092	0.002695	0.01737	0.123468	0.006072	0.115557
EU205288	unknown	0	0	0	1	0	3	0	0	0	1.4	0	5.6	.	.	0.242637	.	0.027286	.	0.244803	.	0.062801	0.246399	.	0.059731	0.392533	0.103002	0.076719	.	.	0.414194	.	0.041771	.	1	.	0.249935	1	.	0.116838	1	0.320478	0.259907	.	.	0.234326	.	0.017492	.
EU205289	glutathione transferase	1	0	0	1	0	0	0.1	0	0	1.4	0	0	0.427822	0.413289	0.284277	0.494903	0.426395	.	0.244803	.	.	0.246399	.	.	0.392533	0.325935	.	1	1	1	1	1	.	1	.	.	1	.	.	1	1	.	0.467071	0.45606	0.805401	0.516186	0.465997	.
EU205290	signal peptidase	2	0	1	2	0	0	1.1	0	1.8	2.8	0	0	0.27983	0.284657	0.206928	0.348161	0.278431	0.249849	0.140049	.	.	0.182137	0.323301	0.261206	0.245932	0.186078	.	0.547453	1	1	1	0.546782	1	0.510354	.	.	1	1	1	0.531976	0.510017	.	0.303704	0.931458	0.727516	0.35852	0.302538	0.329182
EU205291	questionable: minus-end-directed microtubule motor	0	0	0	1	0	1	0	0	0	1.4	0	1.9	.	.	0.242637	.	0.226594	.	0.244803	.	0.249999	0.246399	.	0.249877	0.392533	0.279713	0.246672	.	.	0.414194	.	0.347011	.	1	.	1	1	.	0.488917	1	1	1	.	.	0.234326	.	0.170121	.
EU205292	unknown	0	0	0	1	0	4	0	0	0	1.4	0	7.4	.	.	0.242637	.	0.009468	.	0.244803	.	0.031476	0.246399	.	0.029203	0.392533	0.055247	0.042785	.	.	0.414194	.	0.01449	.	1	.	0.124935	1	.	0.057108	1	0.171884	0.134929	.	.	0.234326	.	0.006072	.
EU205293	unknown	0	3	0	2	1	4	0	5.6	0	2.8	2.3	7.4	0.027074	.	0.100499	0.20859	0.009468	0.056579	0.109735	0.170142	0.136716	0.137986	0.245295	0.029203	0.275548	0.094622	0.094622	0.041377	.	0.171543	0.296506	0.01449	0.115975	0.657089	0.634441	1	0.507165	0.431404	0.057108	1	0.412466	0.391407	0.017222	.	0.092577	0.123468	0.006072	0.075833
EU205294	conserved unknown	1	1	0	0	0	0	0.1	1.9	0	0	0	0	0.295983	0.413289	0.343168	0.494903	0.426395	0.237863	0.183109	0.30969	0.248796	.	.	.	.	.	.	1	1	1	1	1	0.487712	0.427912	1	0.498794	.	.	.	.	.	.	0.646858	0.45606	0.400411	0.516186	0.465997	0.305395
EU205295	conserved unknown	0	0	1	1	0	0	0	0	1.8	1.4	0	0	.	0.229587	0.242637	.	.	0.249849	0.244803	.	.	0.216825	0.323301	0.261206	0.392533	0.325935	.	.	0.357125	0.414194	.	.	1	1	.	.	1	1	1	1	1	.	.	0.179682	0.234326	.	.	0.329182
EU205296	Myosin alkali light chain 1	35	3	8	0	3	6	34.4	5.6	14.2	0	6.1	11.1	8.1e-05	0.004748	0	0.000698	0.001704	0.044284	0.033529	0.167329	0.082425	0.000618	0.082294	0.097586	0.032638	0.003563	0.096726	0.000228	0.02435	0	0.002054	0.007662	0.227886	0.078329	1	0.507641	0.001401	0.369829	0.791115	0.052071	0.006232	0.739718	0.000532	0.019054	1e-06	0.003279	0.006875	0.153525
EU205297	putative: conserved unknown	10	3	4	4	2	1	9.8	5.6	7.1	5.6	4.7	1.9	0.110978	0.126214	0.082137	0.121192	0.035132	0.136389	0.125701	0.188645	0.124097	0.113525	0.165912	0.085244	0.201979	0.130121	0.144776	0.561951	0.781779	0.421328	0.528277	0.110794	1	1	1	0.373729	0.737209	0.704733	0.375501	1	0.399795	0.58725	0.382555	0.576923	0.328901	0.324518	0.074262	0.754177
EU205298	conserved unknown	0	0	1	2	0	0	0	0	1.8	2.8	0	0	.	0.229587	0.100499	.	.	0.249849	0.140049	.	.	0.182137	0.323301	0.261206	0.245932	0.186078	.	.	0.357125	0.171543	.	.	1	0.510354	.	.	1	1	1	0.531976	0.510017	.	.	0.179682	0.092577	.	.	0.329182
EU205299	rRNA (uridine-2'-O-)-methyltransferase	0	0	2	0	1	0	0	0	3.5	0	2.3	0	.	0.081991	.	0.20859	.	0.127995	.	0.246808	.	0.085177	0.237912	0.133498	0.233991	.	0.19564	.	0.127524	.	0.296506	.	0.500257	.	0.443502	.	0.19357	1	0.5002	0.373475	.	0.442312	.	0.057754	.	0.123468	.	0.167587
EU205300	alpha-glucosidase	0	1	0	1	0	4	0	1.9	0	1.4	0	7.4	0.226259	.	0.242637	.	0.009468	0.237863	0.209509	0.30969	0.078501	0.246399	.	0.029203	0.392533	0.055247	0.042785	0.345919	.	0.414194	.	0.01449	0.487712	1	1	0.374891	1	.	0.057108	1	0.171884	0.134929	0.169092	.	0.234326	.	0.006072	0.305395
EU205301	unknown	2	0	1	0	2	2	1.1	0	1.8	0	4.7	3.7	0.27983	0.284657	0.20103	0.183654	0.201166	0.249849	.	0.10946	0.125301	0.193589	0.180508	0.187316	0.08739	0.105116	0.16148	0.547453	1	0.514697	0.587022	0.613491	1	.	0.196668	0.499957	0.439988	0.581527	0.61684	0.139463	0.184102	1	0.303704	0.931458	0.23435	0.372801	0.52031	0.329182
EU205302	unknown	4	0	0	1	0	0	3.9	0	0	1.4	0	0	0.119718	0.109808	0.14287	0.172306	0.118722	.	0.244803	.	.	0.246399	.	.	0.392533	0.325935	.	0.30558	0.304133	0.65507	0.325941	0.305389	.	1	.	.	1	.	.	1	1	.	0.145767	0.136003	0.330816	0.19408	0.144797	.
EU205303	questionable: keratin	8	4	5	3	1	9	7.9	7.4	8.9	4.2	2.3	16.7	0.155305	0.140223	0.095253	0.112621	0.038285	0.122676	0.094022	0.118354	0.044061	0.071355	0.08747	0.056955	0.230184	0.011525	0.010209	1	0.781793	0.542328	0.296722	0.129132	1	0.470506	0.390736	0.266572	0.311936	0.244917	0.292207	1	0.037327	0.05028	0.926944	0.836051	0.340682	0.223159	0.113934	0.795026
EU205304	questionable: receptor binding	0	0	0	2	6	0	0	0	0	2.8	13.1	0	.	.	0.100499	0.000478	.	.	0.140049	0.004235	.	0.137986	0.003665	.	0.018687	0.186078	0.003312	.	.	0.171543	0.000678	.	.	0.510354	0.007595	.	0.507165	0.006433	.	0.058942	0.510017	0.007473	.	.	0.092577	0.000161	.	.
EU205305	putative: conserved unknown	0	0	0	1	0	1	0	0	0	1.4	0	1.9	.	.	0.242637	.	0.226594	.	0.244803	.	0.249999	0.246399	.	0.249877	0.392533	0.279713	0.246672	.	.	0.414194	.	0.347011	.	1	.	1	1	.	0.488917	1	1	1	.	.	0.234326	.	0.170121	.
EU205306	questionable: cytochrome c oxidase	63	13	6	6	13	3	61.1	24.2	10.6	8.3	30.3	5.6	0.000246	0	0	0.003508	0	0.021128	0.006565	0.072978	0.00416	0.090979	0.009346	0.089418	0.002828	0.131187	0.001066	0.000984	0	0	0.016255	0	0.108092	0.034344	0.561004	0.012465	0.774313	0.035042	0.508602	0.007595	0.740846	0.004034	0.001315	3e-06	0	0.016351	0	0.08634
EU205307	vacuolar H-ATPase	0	0	1	1	0	0	0	0	1.8	1.4	0	0	.	0.229587	0.242637	.	.	0.249849	0.244803	.	.	0.216825	0.323301	0.261206	0.392533	0.325935	.	.	0.357125	0.414194	.	.	1	1	.	.	1	1	1	1	1	.	.	0.179682	0.234326	.	.	0.329182
EU205308	DNA-directed RNA polymerase	1	1	0	0	1	1	0.1	1.9	0	0	2.3	1.9	0.295983	0.413289	0.343168	0.293484	0.295927	0.237863	0.183109	0.274696	0.249396	.	0.245295	0.249877	0.233991	0.244972	0.218212	1	1	1	0.505111	1	0.487712	0.427912	1	1	.	0.431404	0.488917	0.373475	0.429093	1	0.646858	0.45606	0.400411	0.528592	0.649435	0.305395
EU205309	endopeptidase	1	0	1	0	0	1	0.1	0	1.8	0	0	1.9	0.427822	0.295191	0.343168	0.494903	0.295927	0.249849	.	.	0.249999	0.193589	0.323301	0.255416	.	0.244972	0.246672	1	1	1	1	1	1	.	.	1	0.439988	1	1	.	0.429093	1	0.467071	0.673228	0.400411	0.516186	0.649435	0.329182
EU205310	questionable: nucleic acid binding	0	1	0	1	0	0	0	1.9	0	1.4	0	0	0.226259	.	0.242637	.	.	0.237863	0.209509	0.30969	0.248796	0.246399	.	.	0.392533	0.325935	.	0.345919	.	0.414194	.	.	0.487712	1	1	0.498794	1	.	.	1	1	.	0.169092	.	0.234326	.	.	0.305395
EU205311	questionable: conserved unknown	0	0	0	0	1	1	0	0	0	0	2.3	1.9	.	.	.	0.20859	0.226594	.	.	0.246808	0.249999	.	0.245295	0.249877	0.233991	0.244972	0.218212	.	.	.	0.296506	0.347011	.	.	0.443502	1	.	0.431404	0.488917	0.373475	0.429093	1	.	.	.	0.123468	0.170121	.
EU205312	unknown	0	0	0	1	2	2	0	0	0	1.4	4.7	3.7	.	.	0.242637	0.061848	0.078631	.	0.244803	0.10946	0.125301	0.246399	0.105821	0.122169	0.164256	0.180034	0.16148	.	.	0.414194	0.087902	0.120402	.	1	0.196668	0.499957	1	0.186085	0.239017	0.560142	0.580389	1	.	.	0.234326	0.029369	0.052367	.
EU205313	putative: chymotrypsin	0	2	2	0	0	1	0	3.7	3.5	0	0	1.9	0.078267	0.081991	.	.	0.226594	0.182671	0.078354	0.172342	0.186596	0.085177	0.183828	0.195808	.	0.244972	0.246672	0.119645	0.127524	.	.	0.347011	1	0.183089	0.506333	0.624063	0.19357	0.509361	1	.	0.429093	1	0.051801	0.057754	.	.	0.170121	0.960779
EU205314	conserved unknown	7	2	0	2	1	0	6.9	3.7	0	2.8	2.3	0	0.144313	0.029175	0.085652	0.1423	0.033056	0.116009	0.153865	0.229302	0.124098	0.137986	0.245295	.	0.275548	0.186078	0.19564	0.727658	0.055411	0.321936	0.449945	0.104188	0.23784	1	1	0.248773	0.507165	0.431404	.	1	0.510017	0.442312	0.435172	0.048566	0.24221	0.288043	0.053713	0.147187
EU205315	RNA binding/coenzyme metabolism	0	4	0	0	3	1	0	7.4	0	0	6.1	1.9	0.009365	.	.	0.018338	0.226594	0.027594	0.014347	0.162957	0.077374	.	0.045652	0.249877	0.032638	0.244972	0.085382	0.014308	.	.	0.026055	0.347011	0.056546	0.033507	1	0.217538	.	0.080256	0.488917	0.052071	0.429093	0.327948	0.00595	.	.	0.007626	0.170121	0.04035
EU205316	translation elongation factor	4	1	1	1	0	3	3.9	1.9	1.8	1.4	0	5.6	0.207063	0.196076	0.14287	0.172306	0.173631	0.243709	0.209509	0.30969	0.1253	0.216825	0.323301	0.122109	0.392533	0.103002	0.076719	0.665101	0.661086	0.65507	0.325941	0.699729	1	1	1	0.624935	1	1	0.36422	1	0.320478	0.259907	0.492674	0.463331	0.330816	0.19408	0.650245	0.972264
EU205317	neuronal receptor localization	1	0	0	1	0	0	0.1	0	0	1.4	0	0	0.427822	0.413289	0.284277	0.494903	0.426395	.	0.244803	.	.	0.246399	.	.	0.392533	0.325935	.	1	1	1	1	1	.	1	.	.	1	.	.	1	1	.	0.467071	0.45606	0.805401	0.516186	0.465997	.
EU205318	unknown	0	0	0	0	0	2	0	0	0	0	0	3.7	.	.	.	.	0.078631	.	.	.	0.125301	.	.	0.122169	.	0.105116	0.137566	.	.	.	.	0.120402	.	.	.	0.499957	.	.	0.239017	.	0.184102	0.506605	.	.	.	.	0.052367	.
EU205319	Nuclear transport factor 2 (NTF2)	3	2	4	5	0	5	2.1	3.7	7.1	6.1	0	9.3	0.219016	0.097242	0.080394	0.244929	0.05123	0.11985	0.100832	0.172342	0.082426	0.114436	0.059432	0.122745	0.060483	0.126926	0.023861	1	0.257057	0.288631	0.559726	0.135644	0.687981	0.706165	0.506333	0.452982	1	0.139085	0.748851	0.164657	0.753407	0.070809	0.799286	0.236575	0.225998	0.260765	0.098496	0.44921
EU205320	unknown	1	0	0	2	0	0	0.1	0	0	2.8	0	0	0.427822	0.413289	0.176619	0.494903	0.426395	.	0.140049	.	.	0.137986	.	.	0.245932	0.186078	.	1	1	0.573553	1	1	.	0.510354	.	.	0.507165	.	.	0.531976	0.510017	.	0.467071	0.45606	0.374629	0.516186	0.465997	.
EU205321	translation initiation factor	4	0	2	4	1	0	3.9	0	3.5	5.6	2.3	0	0.119718	0.21007	0.142129	0.255449	0.118722	0.127995	0.045836	0.246808	.	0.125662	0.237912	0.133498	0.18027	0.060649	0.19564	0.30558	1	0.725425	1	0.305389	0.500257	0.140584	0.443502	.	0.700746	1	0.5002	0.656889	0.140074	0.442312	0.145767	0.903178	0.622145	0.636518	0.144797	0.167587
EU205322	conserved unknown	1	0	0	0	1	2	0.1	0	0	0	2.3	3.7	0.427822	0.413289	0.343168	0.293484	0.154035	.	.	0.246808	0.125301	.	0.245295	0.122169	0.233991	0.105116	0.182541	1	1	1	0.505111	0.277665	.	.	0.443502	0.499957	.	0.431404	0.239017	0.373475	0.184102	1	0.467071	0.45606	0.400411	0.528592	0.244742	.
EU205323	cytosolic small ribosomal subunit S20	9	18	12	11	4	7	8.9	33.5	21.2	15.3	9.3	12.1	0.000338	0.015253	0.049203	0.164076	0.097698	0.033594	0.00736	0.004127	0.006958	0.053199	0.040931	0.054621	0.097149	0.102188	0.093734	0.000831	0.065059	0.258041	1	0.441824	0.272793	0.039545	0.016401	0.028416	0.529317	0.206135	0.361133	0.594374	0.81489	0.76456	0.000453	0.040272	0.21732	0.929601	0.446793	0.217911
EU205324	conserved unknown	17	0	4	0	0	4	16.7	0	7.1	0	0	7.4	0.00048	0.034247	6.6e-05	0.001781	0.040434	0.033591	.	.	0.031476	0.016489	0.059432	0.139475	.	0.019354	0.042785	0.001244	0.169476	0.000204	0.005425	0.169756	0.125385	.	.	0.124935	0.037454	0.139085	1	.	0.033879	0.134929	0.002699	0.11074	0.000523	0.007399	0.131566	0.050963
EU205325	putative: conserved unknown	1	0	1	0	0	0	0.1	0	1.8	0	0	0	0.427822	0.295191	0.343168	0.494903	0.426395	0.249849	.	.	.	0.193589	0.323301	0.261206	.	.	.	1	1	1	1	1	1	.	.	.	0.439988	1	1	.	.	.	0.467071	0.673228	0.400411	0.516186	0.465997	0.329182
EU205326	cytosolic small ribosomal subunit S28	12	16	11	15	7	20	11.8	29.8	19.5	20.9	16.3	37	0.005128	0.0522	0.03013	0.104942	0.000568	0.041557	0.0374	0.038958	0.053552	0.067954	0.101062	0.016381	0.097427	0.018522	0.011018	0.016134	0.275987	0.170558	0.462134	0.001398	0.336267	0.365111	0.21074	0.617163	1	0.814407	0.104455	0.66472	0.122498	0.078854	0.012042	0.225002	0.135607	0.492206	0.000943	0.275001
EU205327	cytosolic large ribosomal subunit L39	63	42	50	33	49	48	61.1	78.1	88.5	45.9	114.3	88.8	0.026694	0.008498	0.018383	0.00037	0.008822	0.033943	0.002836	0.008954	0.034813	0.000479	0.020284	0.04109	1.2e-05	0.000655	0.016533	0.257795	0.061372	0.177173	0.001694	0.071101	0.600933	0.025566	0.071782	0.596968	0.003674	0.221149	1	4.6e-05	0.003281	0.218802	0.242409	0.057382	0.159992	0.001039	0.057776	0.547823
EU205328	Nucleosome remodeling factor	3	1	1	4	2	0	2.1	1.9	1.8	5.6	4.7	0	0.253257	0.243998	0.121311	0.215332	0.181813	0.243709	0.098069	0.182742	0.248796	0.095201	0.180508	0.261206	0.201979	0.060649	0.086534	1	1	0.458496	0.636848	0.556067	1	0.400622	0.587904	0.498794	0.392786	0.581527	1	1	0.140074	0.195614	0.686688	0.654731	0.398276	0.612303	0.206675	0.972264
EU205329	questionable: conserved unknown	0	0	0	3	0	0	0	0	0	4.2	0	0	.	.	0.041626	.	.	.	0.08012	.	.	0.077274	.	.	0.154083	0.106233	.	.	.	0.071041	.	.	.	0.265532	.	.	0.260747	.	.	0.297964	0.265025	.	.	.	0.039396	.	.	.
EU205330	cytosolic small ribosomal subunit S9	39	73	43	68	32	54	38.4	135.7	76.1	94.6	74.7	99.9	0	0.000482	1e-06	0.001568	1e-06	0.000341	0.002892	0.000674	0.008173	0.018174	0.052596	0.017022	0.028608	0.039587	0.016406	0	0.002432	4e-06	0.00596	5e-06	0.002661	0.032362	0.00405	0.090117	0.291142	1	0.186142	0.299601	0.783166	0.192866	0	0.001528	3e-06	0.004346	2e-06	0.002161
EU205331	cytosolic small ribosomal subunit S9	1	0	0	1	2	0	0.1	0	0	1.4	4.7	0	0.427822	0.413289	0.284277	0.13053	0.426395	.	0.244803	0.10946	.	0.246399	0.105821	.	0.164256	0.325935	0.086534	1	1	1	0.211595	1	.	1	0.196668	.	1	0.186085	.	0.560142	1	0.195614	0.467071	0.45606	0.805401	0.160337	0.465997	.
EU205332	unknown	5	2	3	7	2	4	4.9	3.7	5.3	9.7	4.7	7.4	0.196769	0.180056	0.066938	0.223794	0.141638	0.155967	0.056573	0.203392	0.117468	0.077683	0.194529	0.13645	0.119215	0.126253	0.125558	1	1	0.253685	1	0.508353	1	0.316563	1	0.687418	0.528209	1	0.720834	0.49851	0.767202	0.699726	0.737667	0.915944	0.234091	0.950138	0.539063	0.694713
EU205333	unknown	3	0	1	1	3	0	2.1	0	1.8	1.4	6.1	0	0.183032	0.243998	0.195109	0.127695	0.181813	0.249849	0.244803	0.048546	.	0.216825	0.103829	0.261206	0.081794	0.325935	0.038275	0.555983	1	0.646724	0.370377	0.556067	1	1	0.0872	.	1	0.321674	1	0.149967	1	0.0865	0.207771	0.654731	0.504935	0.275002	0.206675	0.329182
EU205334	unknown	2	0	1	6	2	1	1.1	0	1.8	8.3	4.7	1.9	0.27983	0.284657	0.028421	0.183654	0.289856	0.249849	0.015001	0.10946	0.249999	0.041799	0.180508	0.255416	0.147996	0.059375	0.144776	0.547453	1	0.072994	0.587022	1	1	0.041155	0.196668	1	0.143806	0.581527	1	0.718281	0.250824	0.58725	0.303704	0.931458	0.053774	0.372801	0.960304	0.329182
EU205335	putative: conserved unknown	1	0	0	0	0	1	0.1	0	0	0	0	1.9	0.427822	0.413289	0.343168	0.494903	0.295927	.	.	.	0.249999	.	.	0.249877	.	0.244972	0.246672	1	1	1	1	1	.	.	.	1	.	.	0.488917	.	0.429093	1	0.467071	0.45606	0.400411	0.516186	0.649435	.
EU205336	ubiquitin-protein ligase	1	0	4	5	2	3	0.1	0	7.1	6.1	4.7	5.6	0.427822	0.033613	0.0251	0.13053	0.071269	0.033591	0.026222	0.10946	0.062801	0.114436	0.165912	0.142636	0.177163	0.153191	0.150093	1	0.058065	0.088256	0.211595	0.123614	0.125385	0.075575	0.196668	0.249935	1	0.704733	1	1	1	1	0.467071	0.038725	0.037103	0.160337	0.090383	0.050963
EU205337	superoxide dismutase	10	3	3	2	3	5	9.8	5.6	5.3	2.8	6.1	9.3	0.110978	0.100976	0.031568	0.155715	0.139071	0.152134	0.109735	0.167329	0.109636	0.117532	0.167841	0.106741	0.128115	0.056842	0.115627	0.561951	0.401995	0.139429	0.766664	1	1	0.657089	1	0.726467	0.659941	1	0.498735	0.369149	0.146865	1	0.382555	0.341504	0.081622	0.603624	0.911349	0.95197
EU205338	superoxide dismutase	20	2	1	0	1	1	19.7	3.7	1.8	0	2.3	1.9	0.003714	0.000701	1.3e-05	0.003861	0.000945	0.178289	0.078354	0.229302	0.186596	0.193589	0.278947	0.255416	0.233991	0.244972	0.218212	0.011854	0.002107	3.1e-05	0.008234	0.002225	0.61598	0.183089	1	0.624063	0.439988	1	1	0.373475	0.429093	1	0.011857	0.003056	0.000168	0.012451	0.003925	0.535133
EU205339	questionable: conserved unknown	0	2	0	0	0	1	0	3.7	0	0	0	1.9	0.078267	.	.	.	0.226594	0.116009	0.078354	0.172342	0.186596	.	.	0.249877	.	0.244972	0.246672	0.119645	.	.	.	0.347011	0.23784	0.183089	0.506333	0.624063	.	.	0.488917	.	0.429093	1	0.051801	.	.	.	0.170121	0.147187
EU205340	nucleotide kinase	1	1	0	0	0	1	0.1	1.9	0	0	0	1.9	0.295983	0.413289	0.343168	0.494903	0.295927	0.237863	0.183109	0.30969	0.249396	.	.	0.249877	.	0.244972	0.246672	1	1	1	1	1	0.487712	0.427912	1	1	.	.	0.488917	.	0.429093	1	0.646858	0.45606	0.400411	0.516186	0.649435	0.305395
EU205341	putative: conserved unknown	0	1	2	0	0	0	0	1.9	3.5	0	0	0	0.226259	0.081991	.	.	.	0.187274	0.183109	0.30969	0.248796	0.085177	0.183828	0.133498	.	.	.	0.345919	0.127524	.	.	.	1	0.427912	1	0.498794	0.19357	0.509361	0.5002	.	.	.	0.169092	0.057754	.	.	.	0.592638
EU205342	questionable: innexin channel	0	0	1	0	1	0	0	0	1.8	0	2.3	0	.	0.229587	.	0.20859	.	0.249849	.	0.246808	.	0.193589	0.278947	0.261206	0.233991	.	0.19564	.	0.357125	.	0.296506	.	1	.	0.443502	.	0.439988	1	1	0.373475	.	0.442312	.	0.179682	.	0.123468	.	0.329182
EU205343	troponin-C	12	1	1	3	2	3	11.8	1.9	1.8	4.2	4.7	5.6	0.018036	0.014873	0.030933	0.082697	0.074614	0.243709	0.137138	0.182742	0.1253	0.135998	0.180508	0.122109	0.21492	0.167859	0.150093	0.043057	0.04079	0.117127	0.255832	0.287107	1	0.640373	0.587904	0.624935	0.635672	0.581527	0.36422	1	1	1	0.041366	0.034915	0.092017	0.207892	0.231429	0.972264
EU205344	conserved unknown	0	0	1	0	0	2	0	0	1.8	0	0	3.7	.	0.229587	.	.	0.078631	0.249849	.	.	0.125301	0.193589	0.323301	0.187316	.	0.105116	0.137566	.	0.357125	.	.	0.120402	1	.	.	0.499957	0.439988	1	0.61684	.	0.184102	0.506605	.	0.179682	.	.	0.052367	0.329182
EU205345	intracellular protein transport component	1	0	3	1	1	1	0.1	0	5.3	1.4	2.3	1.9	0.427822	0.075296	0.284277	0.293484	0.295927	0.06557	0.244803	0.246808	0.249999	0.08395	0.180368	0.133432	0.293203	0.279713	0.218212	1	0.133361	1	0.505111	1	0.250385	1	0.443502	1	0.32656	0.638913	0.625301	1	1	1	0.467071	0.100988	0.805401	0.528592	0.649435	0.090985
EU205346	ribulose-bisphosphate carboxylase	0	0	0	3	0	0	0	0	0	4.2	0	0	.	.	0.041626	.	.	.	0.08012	.	.	0.077274	.	.	0.154083	0.106233	.	.	.	0.071041	.	.	.	0.265532	.	.	0.260747	.	.	0.297964	0.265025	.	.	.	0.039396	.	.	.
EU205347	transcription factor	0	0	1	1	0	0	0	0	1.8	1.4	0	0	.	0.229587	0.242637	.	.	0.249849	0.244803	.	.	0.216825	0.323301	0.261206	0.392533	0.325935	.	.	0.357125	0.414194	.	.	1	1	.	.	1	1	1	1	1	.	.	0.179682	0.234326	.	.	0.329182
EU205348	unknown	0	0	1	0	1	0	0	0	1.8	0	2.3	0	.	0.229587	.	0.20859	.	0.249849	.	0.246808	.	0.193589	0.278947	0.261206	0.233991	.	0.19564	.	0.357125	.	0.296506	.	1	.	0.443502	.	0.439988	1	1	0.373475	.	0.442312	.	0.179682	.	0.123468	.	0.329182
EU205349	ribosomal protein L41	276	100	170	94	126	104	271.4	185.9	300.9	130.7	293.1	192.5	0.000119	0.01433	0	0.022945	0.000276	1.3e-05	0.001218	8.1e-05	0.027008	0	0.026119	3.3e-05	0	0.000807	0.000136	0.000966	0.292575	0	0.471555	0.00222	9.7e-05	0.015612	0.000533	0.832225	0	0.858327	0.000235	0	0.007266	0.001231	0.000968	0.282429	0	0.451074	0.002365	9.4e-05
EU205350	unknown	0	2	0	0	0	1	0	3.7	0	0	0	1.9	0.078267	.	.	.	0.226594	0.116009	0.078354	0.172342	0.186596	.	.	0.249877	.	0.244972	0.246672	0.119645	.	.	.	0.347011	0.23784	0.183089	0.506333	0.624063	.	.	0.488917	.	0.429093	1	0.051801	.	.	.	0.170121	0.147187
EU205351	cytosolic large ribosomal subunit L22	15	13	22	4	14	10	14.8	24.2	38.9	5.6	32.7	18.5	0.042671	0.001158	0.021941	0.011331	0.090429	0.025869	0.00176	0.06242	0.067532	9e-06	0.067333	0.009938	0.000303	0.012846	0.027693	0.231991	0.003334	0.100868	0.039662	0.674626	0.179346	0.006136	0.444602	0.539875	3e-05	0.736537	0.05156	0.000785	0.054407	0.216425	0.187522	0.002543	0.071347	0.027927	0.577505	0.168052
EU205352	Rab-protein 7	0	0	0	3	0	0	0	0	0	4.2	0	0	.	.	0.041626	.	.	.	0.08012	.	.	0.077274	.	.	0.154083	0.106233	.	.	.	0.071041	.	.	.	0.265532	.	.	0.260747	.	.	0.297964	0.265025	.	.	.	0.039396	.	.	.
EU205353	putative: c-type lectin	5	2	3	0	0	0	4.9	3.7	5.3	0	0	0	0.196769	0.180056	0.040413	0.121216	0.077524	0.155967	0.078354	0.172342	0.124098	0.037477	0.104524	0.068228	.	.	.	1	1	0.08114	0.330708	0.171027	1	0.183089	0.506333	0.248773	0.085151	0.264042	0.250301	.	.	.	0.737667	0.915944	0.06004	0.14652	0.103034	0.694713
EU205354	dynein light chain	0	2	1	1	1	1	0	3.7	1.8	1.4	2.3	1.9	0.078267	0.229587	0.242637	0.20859	0.226594	0.178289	0.134477	0.229302	0.186596	0.216825	0.278947	0.255416	0.293203	0.279713	0.218212	0.119645	0.357125	0.414194	0.296506	0.347011	0.61598	0.579811	1	0.624063	1	1	1	1	1	1	0.051801	0.179682	0.234326	0.123468	0.170121	0.535133
EU205355	questionable: stem-loop binding protein	0	0	0	3	2	0	0	0	0	4.2	4.7	0	.	.	0.041626	0.061848	.	.	0.08012	0.10946	.	0.077274	0.105821	.	0.21492	0.106233	0.086534	.	.	0.071041	0.087902	.	.	0.265532	0.196668	.	0.260747	0.186085	.	1	0.265025	0.195614	.	.	0.039396	0.029369	.	.
EU205356	cytosolic large ribosomal subunit L3	3	12	8	2	4	9	2.1	22.3	14.2	2.8	9.3	16.7	0.000244	0.007457	0.202033	0.066259	0.002918	0.052784	0.00048	0.034569	0.069401	0.008721	0.106506	0.092326	0.071772	0.005047	0.063164	0.00042	0.021706	1	0.206721	0.005238	0.373871	0.001652	0.136896	0.522085	0.026537	0.571097	0.81102	0.204959	0.012326	0.409236	0.000216	0.010377	0.948616	0.111159	0.003349	0.314632
EU205357	putative: serine protease	6	1	10	2	1	0	5.9	1.9	17.7	2.8	2.3	0	0.124021	0.012263	0.113721	0.176992	0.050622	0.003257	0.179786	0.274696	0.248796	0.002476	0.009531	0.000621	0.275548	0.186078	0.19564	0.433893	0.034783	0.482758	0.681807	0.098924	0.011939	1	1	0.498794	0.007411	0.029381	0.001988	1	0.510017	0.442312	0.258593	0.025262	0.345667	0.373304	0.074102	0.008434
EU205358	questionable: conserved unknown	3	1	1	2	1	1	2.1	1.9	1.8	2.8	2.3	1.9	0.253257	0.243998	0.202033	0.290492	0.252364	0.243709	0.179786	0.274696	0.249396	0.182137	0.278947	0.255416	0.275548	0.239535	0.218212	1	1	1	1	1	1	1	1	1	1	1	1	1	1	1	0.686688	0.654731	0.948616	0.838601	0.683535	0.972264
EU205359	conserved unknown	0	2	1	3	1	0	0	3.7	1.8	4.2	2.3	0	0.078267	0.229587	0.041626	0.20859	.	0.178289	0.146707	0.229302	0.124098	0.135998	0.278947	0.261206	0.230184	0.106233	0.19564	0.119645	0.357125	0.071041	0.296506	.	0.61598	1	1	0.248773	0.635672	1	1	1	0.265025	0.442312	0.051801	0.179682	0.039396	0.123468	.	0.535133
EU205360	questionable: nucleic acid binding protein	0	0	0	1	0	1	0	0	0	1.4	0	1.9	.	.	0.242637	.	0.226594	.	0.244803	.	0.249999	0.246399	.	0.249877	0.392533	0.279713	0.246672	.	.	0.414194	.	0.347011	.	1	.	1	1	.	0.488917	1	1	1	.	.	0.234326	.	0.170121	.
EU205361	alpha-glucosidase	2	2	4	1	5	4	1.1	3.7	7.1	1.4	11.7	7.4	0.200907	0.064826	0.249796	0.016756	0.060559	0.11985	0.134477	0.062099	0.117468	0.046171	0.111895	0.139475	0.017113	0.055247	0.091266	0.61277	0.195832	1	0.027335	0.191643	0.687981	0.579811	0.253174	0.687418	0.176426	0.512542	1	0.029995	0.171884	0.520983	0.517026	0.113485	0.776139	0.015488	0.09993	0.44921
EU205362	putative: galactosylgalactosylxylosylprotein 3-beta-glucuronosyltransferase	0	0	2	1	0	0	0	0	3.5	1.4	0	0	.	0.081991	0.242637	.	.	0.127995	0.244803	.	.	0.1431	0.183828	0.133498	0.392533	0.325935	.	.	0.127524	0.414194	.	.	0.500257	1	.	.	0.586002	0.509361	0.5002	1	1	.	.	0.057754	0.234326	.	.	0.167587
EU205363	putative: conserved unknown	0	0	1	2	0	0	0	0	1.8	2.8	0	0	.	0.229587	0.100499	.	.	0.249849	0.140049	.	.	0.182137	0.323301	0.261206	0.245932	0.186078	.	.	0.357125	0.171543	.	.	1	0.510354	.	.	1	1	1	0.531976	0.510017	.	.	0.179682	0.092577	.	.	0.329182
EU205364	serpin	4	0	1	0	1	0	3.9	0	1.8	0	2.3	0	0.119718	0.196076	0.068987	0.255449	0.118722	0.249849	.	0.246808	.	0.193589	0.278947	0.261206	0.233991	.	0.19564	0.30558	0.661086	0.147153	1	0.305389	1	.	0.443502	.	0.439988	1	1	0.373475	.	0.442312	0.145767	0.463331	0.092584	0.636518	0.144797	0.329182
EU205365	serpin	1	0	1	0	0	0	0.1	0	1.8	0	0	0	0.427822	0.295191	0.343168	0.494903	0.426395	0.249849	.	.	.	0.193589	0.323301	0.261206	.	.	.	1	1	1	1	1	1	.	.	.	0.439988	1	1	.	.	.	0.467071	0.673228	0.400411	0.516186	0.465997	0.329182
EU205366	cytosolic small ribosomal subunit S25	51	41	56	28	32	45	50.2	76.2	99.1	38.9	74.7	83.3	0.007771	0.000106	0.030322	0.014057	0.002621	0.017478	0.000892	0.051981	0.039399	6e-06	0.021696	0.027812	0.002751	0.000312	0.036357	0.047893	0.000514	0.304246	0.090679	0.013388	0.22107	0.006857	1	0.745611	3.4e-05	0.234252	0.424067	0.015242	0.001308	0.647376	0.043689	0.000317	0.279765	0.074884	0.011953	0.198083
EU205367	mitochondrial ribosomal protein L10	3	0	5	4	3	1	2.1	0	8.9	5.6	6.1	1.9	0.183032	0.055564	0.121311	0.127695	0.252364	0.017208	0.045836	0.048546	0.249999	0.089909	0.151937	0.05228	0.176013	0.130121	0.085382	0.555983	0.143601	0.458496	0.370377	1	0.062821	0.140584	0.0872	1	0.519087	1	0.219314	0.717171	0.399795	0.327948	0.207771	0.113726	0.398276	0.275002	0.683535	0.02909
EU205368	thioredoxin	38	11	18	27	15	15	37.4	20.5	31.9	37.6	34.1	27.8	0.015951	0.062332	0.058577	0.083092	0.048126	0.037005	0.012827	0.034432	0.057978	0.045835	0.075924	0.06542	0.078054	0.046376	0.052262	0.096755	0.675602	1	0.881549	0.386709	0.268502	0.100406	0.23503	0.556746	0.653218	0.860829	0.730075	0.87445	0.435312	0.582668	0.073487	0.576512	0.984428	0.829465	0.326915	0.242237
EU205369	mitochondrial large ribosomal subunit L11	2	1	4	3	0	2	1.1	1.9	7.1	4.2	0	3.7	0.290396	0.064826	0.142848	0.348161	0.201166	0.081913	0.137138	0.30969	0.187498	0.101359	0.059432	0.125031	0.154083	0.195598	0.137566	1	0.195832	0.411187	1	0.613491	0.375642	0.640373	1	1	0.70671	0.139085	0.687876	0.297964	1	0.506605	0.963444	0.113485	0.398903	0.35852	0.52031	0.197966
EU205370	endopeptidase	0	0	0	1	0	1	0	0	0	1.4	0	1.9	.	.	0.242637	.	0.226594	.	0.244803	.	0.249999	0.246399	.	0.249877	0.392533	0.279713	0.246672	.	.	0.414194	.	0.347011	.	1	.	1	1	.	0.488917	1	1	1	.	.	0.234326	.	0.170121	.
EU205371	unknown	0	0	2	1	0	0	0	0	3.5	1.4	0	0	.	0.081991	0.242637	.	.	0.127995	0.244803	.	.	0.1431	0.183828	0.133498	0.392533	0.325935	.	.	0.127524	0.414194	.	.	0.500257	1	.	.	0.586002	0.509361	0.5002	1	1	.	.	0.057754	0.234326	.	.	0.167587
EU205372	arginine methyltransferase	0	1	2	1	0	2	0	1.9	3.5	1.4	0	3.7	0.226259	0.081991	0.242637	.	0.078631	0.187274	0.209509	0.30969	0.187498	0.1431	0.183828	0.191468	0.392533	0.180034	0.137566	0.345919	0.127524	0.414194	.	0.120402	1	1	1	1	0.586002	0.509361	1	1	0.580389	0.506605	0.169092	0.057754	0.234326	.	0.052367	0.592638
EU205373	Arginine methyltransferase	1	0	1	1	0	0	0.1	0	1.8	1.4	0	0	0.427822	0.295191	0.284277	0.494903	0.426395	0.249849	0.244803	.	.	0.216825	0.323301	0.261206	0.392533	0.325935	.	1	1	1	1	1	1	1	.	.	1	1	1	1	1	.	0.467071	0.673228	0.805401	0.516186	0.465997	0.329182
EU205374	nucleoside diphosphate kinase	2	14	1	11	0	5	1.1	26	1.8	15.3	0	9.3	1.2e-05	0.284657	0.000965	0.348161	0.029421	0.000161	0.028281	0.000152	0.010824	0.003947	0.323301	0.043783	0.003658	0.076177	0.023861	1.9e-05	1	0.0028	1	0.053602	0.000393	0.22493	0.000481	0.040753	0.016359	1	0.117064	0.009244	0.451514	0.070809	9e-06	0.931458	0.001562	0.35852	0.041171	0.00055
EU205375	questionable: conserved unknown	0	1	2	0	0	0	0	1.9	3.5	0	0	0	0.226259	0.081991	.	.	.	0.187274	0.183109	0.30969	0.248796	0.085177	0.183828	0.133498	.	.	.	0.345919	0.127524	.	.	.	1	0.427912	1	0.498794	0.19357	0.509361	0.5002	.	.	.	0.169092	0.057754	.	.	.	0.592638
EU205376	proteasome endopeptidase	0	0	2	0	0	0	0	0	3.5	0	0	0	.	0.081991	.	.	.	0.127995	.	.	.	0.085177	0.183828	0.133498	.	.	.	.	0.127524	.	.	.	0.500257	.	.	.	0.19357	0.509361	0.5002	.	.	.	.	0.057754	.	.	.	0.167587
EU205377	endoribonuclease	1	0	0	3	1	4	0.1	0	0	4.2	2.3	7.4	0.427822	0.413289	0.097539	0.293484	0.030914	.	0.08012	0.246808	0.031476	0.077274	0.245295	0.029203	0.230184	0.126048	0.094622	1	1	0.313646	0.505111	0.052346	.	0.265532	0.443502	0.124935	0.260747	0.431404	0.057108	1	0.47164	0.391407	0.467071	0.45606	0.172691	0.528592	0.033318	.
EU205378	trypsin	1	0	3	1	2	1	0.1	0	5.3	1.4	4.7	1.9	0.427822	0.075296	0.284277	0.13053	0.295927	0.06557	0.244803	0.10946	0.249999	0.08395	0.194529	0.133432	0.164256	0.279713	0.144776	1	0.133361	1	0.211595	1	0.250385	1	0.196668	1	0.32656	1	0.625301	0.560142	1	0.58725	0.467071	0.100988	0.805401	0.160337	0.649435	0.090985
EU205379	conserved unknown	1	0	1	1	0	1	0.1	0	1.8	1.4	0	1.9	0.427822	0.295191	0.284277	0.494903	0.295927	0.249849	0.244803	.	0.249999	0.216825	0.323301	0.255416	0.392533	0.279713	0.246672	1	1	1	1	1	1	1	.	1	1	1	1	1	1	1	0.467071	0.673228	0.805401	0.516186	0.649435	0.329182
EU205380	unknown	2	1	0	0	1	0	1.1	1.9	0	0	2.3	0	0.290396	0.265693	0.20103	0.309696	0.278431	0.237863	0.183109	0.274696	0.248796	.	0.245295	.	0.233991	.	0.19564	1	0.540798	0.514697	1	0.546782	0.487712	0.427912	1	0.498794	.	0.431404	.	0.373475	.	0.442312	0.963444	0.291829	0.23435	0.888915	0.302538	0.305395
EU205381	putative: peptidyl-prolyl cis-trans isomerase	0	1	1	3	1	0	0	1.9	1.8	4.2	2.3	0	0.226259	0.229587	0.041626	0.20859	.	0.243709	0.137138	0.274696	0.248796	0.135998	0.278947	0.261206	0.230184	0.106233	0.19564	0.345919	0.357125	0.071041	0.296506	.	1	0.640373	1	0.498794	0.635672	1	1	1	0.265025	0.442312	0.169092	0.179682	0.039396	0.123468	.	0.972264
EU205382	putative: conserved unknown	0	0	1	0	2	0	0	0	1.8	0	4.7	0	.	0.229587	.	0.061848	.	0.249849	.	0.10946	.	0.193589	0.180508	0.261206	0.08739	.	0.086534	.	0.357125	.	0.087902	.	1	.	0.196668	.	0.439988	0.581527	1	0.139463	.	0.195614	.	0.179682	.	0.029369	.	0.329182
EU205383	C-4 methylsterol oxidase	0	0	1	0	0	2	0	0	1.8	0	0	3.7	.	0.229587	.	.	0.078631	0.249849	.	.	0.125301	0.193589	0.323301	0.187316	.	0.105116	0.137566	.	0.357125	.	.	0.120402	1	.	.	0.499957	0.439988	1	0.61684	.	0.184102	0.506605	.	0.179682	.	.	0.052367	0.329182
EU205384	unknown	0	0	3	0	0	0	0	0	5.3	0	0	0	.	0.029281	.	.	.	0.06557	.	.	.	0.037477	0.104524	0.068228	.	.	.	.	0.045531	.	.	.	0.250385	.	.	.	0.085151	0.264042	0.250301	.	.	.	.	0.02012	.	.	.	0.090985
EU205385	questionable: protein-tyrosine kinase	0	0	0	107	0	0	0	0	0	148.8	0	0	.	.	0	.	.	.	0	.	.	0	.	.	0	0	.	.	.	0	.	.	.	0	.	.	0	.	.	0	0	.	.	.	0	.	.	.
EU205386	conserved unknown	2	0	1	1	0	1	1.1	0	1.8	1.4	0	1.9	0.27983	0.284657	0.249796	0.348161	0.289856	0.249849	0.244803	.	0.249999	0.216825	0.323301	0.255416	0.392533	0.279713	0.246672	0.547453	1	1	1	1	1	1	.	1	1	1	1	1	1	1	0.303704	0.931458	0.776139	0.35852	0.960304	0.329182
EU205387	conserved unknown	0	0	0	1	0	1	0	0	0	1.4	0	1.9	.	.	0.242637	.	0.226594	.	0.244803	.	0.249999	0.246399	.	0.249877	0.392533	0.279713	0.246672	.	.	0.414194	.	0.347011	.	1	.	1	1	.	0.488917	1	1	1	.	.	0.234326	.	0.170121	.
EU205388	orotidine phosphate decarboxylase	0	0	1	0	1	0	0	0	1.8	0	2.3	0	.	0.229587	.	0.20859	.	0.249849	.	0.246808	.	0.193589	0.278947	0.261206	0.233991	.	0.19564	.	0.357125	.	0.296506	.	1	.	0.443502	.	0.439988	1	1	0.373475	.	0.442312	.	0.179682	.	0.123468	.	0.329182
EU205389	putative: cytochrome P450	2	0	0	0	0	0	1.1	0	0	0	0	0	0.27983	0.265693	0.20103	0.348161	0.278431	.	.	.	.	.	.	.	.	.	.	0.547453	0.540798	0.514697	1	0.546782	.	.	.	.	.	.	.	.	.	.	0.303704	0.291829	0.23435	0.35852	0.302538	.
EU205390	translation initiation factor	2	2	3	0	1	0	1.1	3.7	5.3	0	2.3	0	0.200907	0.121015	0.20103	0.309696	0.278431	0.155967	0.078354	0.229302	0.124098	0.037477	0.180368	0.068228	0.233991	.	0.19564	0.61277	0.356075	0.514697	1	0.546782	1	0.183089	1	0.248773	0.085151	0.638913	0.250301	0.373475	.	0.442312	0.517026	0.256958	0.23435	0.888915	0.302538	0.694713
EU205391	questionable: conserved unknown	0	0	1	3	0	0	0	0	1.8	4.2	0	0	.	0.229587	0.041626	.	.	0.249849	0.08012	.	.	0.135998	0.323301	0.261206	0.154083	0.106233	.	.	0.357125	0.071041	.	.	1	0.265532	.	.	0.635672	1	1	0.297964	0.265025	.	.	0.179682	0.039396	.	.	0.329182
EU205392	GTP binding	2	2	1	5	0	2	1.1	3.7	1.8	6.1	0	3.7	0.200907	0.284657	0.051464	0.348161	0.201166	0.178289	0.100832	0.172342	0.187046	0.063976	0.323301	0.187316	0.060483	0.133879	0.137566	0.61277	1	0.134255	1	0.613491	0.61598	0.706165	0.506333	1	0.238806	1	0.61684	0.164657	0.706164	0.506605	0.517026	0.931458	0.106925	0.35852	0.52031	0.535133
EU205393	hydrogen transporting two sector ATPase	53	11	11	8	17	9	52.1	20.5	19.5	11.1	39.7	16.7	0.000698	0.00039	1e-06	0.047102	0.00015	0.081484	0.032687	0.018824	0.079507	0.038484	0.015226	0.085157	0.000861	0.077239	0.006846	0.003396	0.001532	3e-06	0.360642	0.000683	1	0.245608	0.0886	0.662585	0.252147	0.083722	0.824509	0.002833	0.465881	0.045856	0.003355	0.00194	7e-06	0.324531	0.000821	0.908111
EU205394	questionable: chitin binding	0	0	0	2	0	0	0	0	0	2.8	0	0	.	.	0.100499	.	.	.	0.140049	.	.	0.137986	.	.	0.245932	0.186078	.	.	.	0.171543	.	.	.	0.510354	.	.	0.507165	.	.	0.531976	0.510017	.	.	.	0.092577	.	.	.
EU205395	unknown	0	0	2	0	0	0	0	0	3.5	0	0	0	.	0.081991	.	.	.	0.127995	.	.	.	0.085177	0.183828	0.133498	.	.	.	.	0.127524	.	.	.	0.500257	.	.	.	0.19357	0.509361	0.5002	.	.	.	.	0.057754	.	.	.	0.167587
EU205396	unknown	0	0	1	4	0	0	0	0	1.8	5.6	0	0	.	0.229587	0.017241	.	.	0.249849	0.045836	.	.	0.095201	0.323301	0.261206	0.096537	0.060649	.	.	0.357125	0.029417	.	.	1	0.140584	.	.	0.392786	1	1	0.304002	0.140074	.	.	0.179682	0.01737	.	.	0.329182
EU205397	Rho small monomeric GTPase	2	0	2	4	2	1	1.1	0	3.5	5.6	4.7	1.9	0.27983	0.203316	0.08875	0.183654	0.289856	0.127995	0.045836	0.10946	0.249999	0.125662	0.205273	0.195808	0.201979	0.130121	0.144776	0.547453	0.620426	0.239747	0.587022	1	0.500257	0.140584	0.196668	1	0.700746	1	1	1	0.399795	0.58725	0.303704	0.55088	0.209225	0.372801	0.960304	0.167587
EU205398	ubiquinol cytochrome c reductase	2	1	1	1	0	0	1.1	1.9	1.8	1.4	0	0	0.290396	0.284657	0.249796	0.348161	0.278431	0.243709	0.209509	0.30969	0.248796	0.216825	0.323301	0.261206	0.392533	0.325935	.	1	1	1	1	0.546782	1	1	1	0.498794	1	1	1	1	1	.	0.963444	0.931458	0.776139	0.35852	0.302538	0.972264
EU205399	putative: conserved unknown	0	0	2	1	0	0	0	0	3.5	1.4	0	0	.	0.081991	0.242637	.	.	0.127995	0.244803	.	.	0.1431	0.183828	0.133498	0.392533	0.325935	.	.	0.127524	0.414194	.	.	0.500257	1	.	.	0.586002	0.509361	0.5002	1	1	.	.	0.057754	0.234326	.	.	0.167587
EU205400	questionable: conserved unknown	0	1	1	2	1	0	0	1.9	1.8	2.8	2.3	0	0.226259	0.229587	0.100499	0.20859	.	0.243709	0.179786	0.274696	0.248796	0.182137	0.278947	0.261206	0.275548	0.186078	0.19564	0.345919	0.357125	0.171543	0.296506	.	1	1	1	0.498794	1	1	1	1	0.510017	0.442312	0.169092	0.179682	0.092577	0.123468	.	0.972264
EU205401	unknown	0	0	1	0	0	1	0	0	1.8	0	0	1.9	.	0.229587	.	.	0.226594	0.249849	.	.	0.249999	0.193589	0.323301	0.255416	.	0.244972	0.246672	.	0.357125	.	.	0.347011	1	.	.	1	0.439988	1	1	.	0.429093	1	.	0.179682	.	.	0.170121	0.329182
EU205402	unknown	1	0	1	0	0	0	0.1	0	1.8	0	0	0	0.427822	0.295191	0.343168	0.494903	0.426395	0.249849	.	.	.	0.193589	0.323301	0.261206	.	.	.	1	1	1	1	1	1	.	.	.	0.439988	1	1	.	.	.	0.467071	0.673228	0.400411	0.516186	0.465997	0.329182
EU205403	questionable: conserved unknown	0	0	1	1	0	0	0	0	1.8	1.4	0	0	.	0.229587	0.242637	.	.	0.249849	0.244803	.	.	0.216825	0.323301	0.261206	0.392533	0.325935	.	.	0.357125	0.414194	.	.	1	1	.	.	1	1	1	1	1	.	.	0.179682	0.234326	.	.	0.329182
EU205404	questionable: conserved unknown	0	0	1	1	0	0	0	0	1.8	1.4	0	0	.	0.229587	0.242637	.	.	0.249849	0.244803	.	.	0.216825	0.323301	0.261206	0.392533	0.325935	.	.	0.357125	0.414194	.	.	1	1	.	.	1	1	1	1	1	.	.	0.179682	0.234326	.	.	0.329182
EU205405	putative: immunity-related serine protease	0	1	0	0	1	0	0	1.9	0	0	2.3	0	0.226259	.	.	0.20859	.	0.237863	0.183109	0.274696	0.248796	.	0.245295	.	0.233991	.	0.19564	0.345919	.	.	0.296506	.	0.487712	0.427912	1	0.498794	.	0.431404	.	0.373475	.	0.442312	0.169092	.	.	0.123468	.	0.305395
EU205406	unknown	0	1	0	0	0	1	0	1.9	0	0	0	1.9	0.226259	.	.	.	0.226594	0.237863	0.183109	0.30969	0.249396	.	.	0.249877	.	0.244972	0.246672	0.345919	.	.	.	0.347011	0.487712	0.427912	1	1	.	.	0.488917	.	0.429093	1	0.169092	.	.	.	0.170121	0.305395
EU205407	unknown	0	0	0	0	2	0	0	0	0	0	4.7	0	.	.	.	0.061848	.	.	.	0.10946	.	.	0.105821	.	0.08739	.	0.086534	.	.	.	0.087902	.	.	.	0.196668	.	.	0.186085	.	0.139463	.	0.195614	.	.	.	0.029369	.	.
EU205408	putative: serine protease	2	1	4	0	0	1	1.1	1.9	7.1	0	0	1.9	0.290396	0.064826	0.20103	0.348161	0.289856	0.081913	0.183109	0.30969	0.249396	0.016489	0.059432	0.085244	.	0.244972	0.246672	1	0.195832	0.514697	1	1	0.375642	0.427912	1	1	0.037454	0.139085	0.375501	.	0.429093	1	0.963444	0.113485	0.23435	0.35852	0.960304	0.197966
EU205409	cecropin	17	1	1	0	0	5	16.7	1.9	1.8	0	0	9.3	0.00299	0.002261	6.6e-05	0.001781	0.061736	0.243709	0.183109	0.30969	0.047214	0.193589	0.323301	0.043783	.	0.008305	0.023861	0.010544	0.005625	0.000204	0.005425	0.271283	1	0.427912	1	0.218628	0.439988	1	0.117064	.	0.014531	0.070809	0.00956	0.007545	0.000523	0.007399	0.237736	0.972264
EU205410	cecropin	2	0	0	0	0	2	1.1	0	0	0	0	3.7	0.27983	0.265693	0.20103	0.348161	0.201166	.	.	.	0.125301	.	.	0.122169	.	0.105116	0.137566	0.547453	0.540798	0.514697	1	0.613491	.	.	.	0.499957	.	.	0.239017	.	0.184102	0.506605	0.303704	0.291829	0.23435	0.35852	0.52031	.
EU205411	questionable: conserved unknown	20	5	9	4	5	8	19.7	9.3	15.9	5.6	11.7	14.8	0.035357	0.088449	0.00415	0.075505	0.084775	0.065475	0.082861	0.128428	0.078929	0.019121	0.105663	0.096512	0.088383	0.034502	0.090174	0.144163	0.700206	0.012785	0.382469	0.556911	0.425643	0.510236	0.758573	0.580836	0.091917	0.788361	1	0.308233	0.142359	0.784267	0.124767	0.598721	0.013759	0.290312	0.495242	0.328071
EU205412	DNA-binding	1	2	1	3	0	2	0.1	3.7	1.8	4.2	0	3.7	0.153579	0.295191	0.097539	0.494903	0.154035	0.178289	0.146707	0.172342	0.187046	0.135998	0.323301	0.187316	0.154083	0.195598	0.137566	0.276181	1	0.313646	1	0.277665	0.61598	1	0.506333	1	0.635672	1	0.61684	0.297964	1	0.506605	0.242785	0.673228	0.172691	0.516186	0.244742	0.535133
EU205413	conserved unknown	0	0	2	1	0	0	0	0	3.5	1.4	0	0	.	0.081991	0.242637	.	.	0.127995	0.244803	.	.	0.1431	0.183828	0.133498	0.392533	0.325935	.	.	0.127524	0.414194	.	.	0.500257	1	.	.	0.586002	0.509361	0.5002	1	1	.	.	0.057754	0.234326	.	.	0.167587
EU205414	cytosolic large ribosomal subunit L44	50	21	33	19	19	21	49.2	39	58.4	26.4	44.3	38.9	0.045073	0.042842	0.003527	0.069832	0.044223	0.018615	0.025107	0.064479	0.061038	0.000945	0.040644	0.019008	0.022912	0.034127	0.050933	0.45319	0.490867	0.01976	0.792055	0.385035	0.172279	0.262407	0.750637	1	0.005019	0.400115	0.172022	0.129798	0.262806	0.750382	0.3733	0.440455	0.018984	0.69988	0.363339	0.14528
EU205415	cation transporter	5	0	1	0	0	0	4.9	0	1.8	0	0	0	0.078305	0.151263	0.040413	0.121216	0.077524	0.249849	.	.	.	0.193589	0.323301	0.261206	.	.	.	0.171429	0.431114	0.08114	0.330708	0.171027	1	.	.	.	0.439988	1	1	.	.	.	0.103866	0.33014	0.06004	0.14652	0.103034	0.329182
EU205416	hydrogen translocating ATPase	20	10	1	10	4	7	19.7	18.6	1.8	13.9	9.3	12.1	0.099033	0.000701	0.059243	0.050929	0.0698	0.002093	0.061112	0.061393	0.073472	0.00646	0.055991	0.013955	0.113711	0.109384	0.093734	1	0.002107	0.459233	0.186621	0.420696	0.00528	0.508878	0.288652	0.479297	0.02877	0.172742	0.035167	0.58991	1	0.76456	0.884664	0.003056	0.368171	0.163352	0.337703	0.005152
EU205417	unknown	2	2	0	1	2	0	1.1	3.7	0	1.4	4.7	0	0.200907	0.265693	0.249796	0.183654	0.278431	0.116009	0.134477	0.203392	0.124098	0.246399	0.105821	.	0.164256	0.325935	0.086534	0.61277	0.540798	1	0.587022	0.546782	0.23784	0.579811	1	0.248773	1	0.186085	.	0.560142	1	0.195614	0.517026	0.291829	0.776139	0.372801	0.302538	0.147187
EU205418	unknown	10	15	19	13	2	11	9.8	27.9	33.6	18.1	4.7	20.4	0.003723	0.000495	0.033682	0.121192	0.028521	0.057538	0.03327	0.002263	0.05687	0.013683	0.000488	0.030819	0.02103	0.088563	0.010954	0.010607	0.001422	0.202624	0.528277	0.107897	0.61075	0.257458	0.00628	0.440454	0.107177	0.001425	0.203201	0.062746	0.837681	0.048055	0.007519	0.0008	0.141196	0.324518	0.088537	0.586651
EU205419	putative: conserved unknown	0	1	1	0	0	0	0	1.9	1.8	0	0	0	0.226259	0.229587	.	.	.	0.243709	0.183109	0.30969	0.248796	0.193589	0.323301	0.261206	.	.	.	0.345919	0.357125	.	.	.	1	0.427912	1	0.498794	0.439988	1	1	.	.	.	0.169092	0.179682	.	.	.	0.972264
EU205420	unknown	1	0	0	1	0	0	0.1	0	0	1.4	0	0	0.427822	0.413289	0.284277	0.494903	0.426395	.	0.244803	.	.	0.246399	.	.	0.392533	0.325935	.	1	1	1	1	1	.	1	.	.	1	.	.	1	1	.	0.467071	0.45606	0.805401	0.516186	0.465997	.
EU205421	conserved unknown	4	1	0	1	4	2	3.9	1.9	0	1.4	9.3	3.7	0.207063	0.109808	0.14287	0.093226	0.214441	0.237863	0.209509	0.059907	0.187498	0.246399	0.019694	0.122169	0.038185	0.180034	0.07898	0.665101	0.304133	0.65507	0.247695	1	0.487712	1	0.178076	1	1	0.034609	0.239017	0.068171	0.580389	0.415802	0.492674	0.136003	0.330816	0.207462	0.943879	0.305395
EU205422	putative: sugar binding	2	2	3	2	6	5	1.1	3.7	5.3	2.8	13.1	9.3	0.200907	0.121015	0.206928	0.006624	0.029421	0.155967	0.153865	0.036722	0.082426	0.117532	0.056598	0.106741	0.018687	0.056842	0.082546	0.61277	0.356075	1	0.010591	0.053602	1	1	0.150184	0.452982	0.659941	0.187012	0.498735	0.058942	0.146865	0.552559	0.517026	0.256958	0.727516	0.004966	0.041171	0.694713
EU205423	questionable: c-type lectin	36	5	3	6	10	6	35.4	9.3	5.3	8.3	23.3	11.1	0.00056	3.3e-05	6.8e-05	0.047779	0.001298	0.101324	0.099437	0.02626	0.112789	0.097102	0.006675	0.078281	0.016022	0.114009	0.030541	0.001605	8e-05	0.000224	0.26243	0.00513	0.497857	1	0.116603	1	0.739821	0.021466	0.333636	0.066172	0.772153	0.206598	0.002537	0.000256	0.000351	0.239296	0.005383	0.437079
EU205424	mitochondrial large ribosomal subunit L50	1	1	1	1	1	1	0.1	1.9	1.8	1.4	2.3	1.9	0.295983	0.295191	0.284277	0.293484	0.295927	0.243709	0.209509	0.274696	0.249396	0.216825	0.278947	0.255416	0.293203	0.279713	0.218212	1	1	1	0.505111	1	1	1	1	1	1	1	1	1	1	1	0.646858	0.673228	0.805401	0.528592	0.649435	0.972264
EU205425	receptor	0	0	2	2	1	3	0	0	3.5	2.8	2.3	5.6	.	0.081991	0.100499	0.20859	0.027286	0.127995	0.140049	0.246808	0.062801	0.160276	0.237912	0.15602	0.275548	0.147011	0.135735	.	0.127524	0.171543	0.296506	0.041771	0.500257	0.510354	0.443502	0.249935	1	1	0.680827	1	0.657325	0.634844	.	0.057754	0.092577	0.123468	0.017492	0.167587
EU205426	putative: conserved unknown	2	0	0	0	0	0	1.1	0	0	0	0	0	0.27983	0.265693	0.20103	0.348161	0.278431	.	.	.	.	.	.	.	.	.	.	0.547453	0.540798	0.514697	1	0.546782	.	.	.	.	.	.	.	.	.	.	0.303704	0.291829	0.23435	0.35852	0.302538	.
EU205427	putative: conserved unknown	1	5	5	2	8	6	0.1	9.3	8.9	2.8	18.7	11.1	0.012714	0.014405	0.176619	0.000266	0.005212	0.119661	0.042196	0.057217	0.112789	0.047781	0.052177	0.112461	0.004189	0.032521	0.058541	0.021131	0.024459	0.573553	0.000394	0.008574	1	0.145787	0.267102	1	0.252373	0.261938	0.769871	0.007602	0.081549	0.421683	0.012057	0.014896	0.374629	9.9e-05	0.004568	0.938007
EU205428	protein disulfide isomerase	0	0	4	5	0	0	0	0	7.1	6.1	0	0	.	0.010457	0.007141	.	.	0.033591	0.026222	.	.	0.114436	0.059432	0.03487	0.060483	0.034625	.	.	0.016255	0.012181	.	.	0.125385	0.075575	.	.	1	0.139085	0.125301	0.164657	0.075144	.	.	0.007281	0.007823	.	.	0.050963
EU205429	conserved unknown	0	0	2	2	0	0	0	0	3.5	2.8	0	0	.	0.081991	0.100499	.	.	0.127995	0.140049	.	.	0.160276	0.183828	0.133498	0.245932	0.186078	.	.	0.127524	0.171543	.	.	0.500257	0.510354	.	.	1	0.509361	0.5002	0.531976	0.510017	.	.	0.057754	0.092577	.	.	0.167587
EU205430	transcription corepressor	0	0	2	3	1	0	0	0	3.5	4.2	2.3	0	.	0.081991	0.041626	0.20859	.	0.127995	0.08012	0.246808	.	0.149594	0.237912	0.133498	0.230184	0.106233	0.19564	.	0.127524	0.071041	0.296506	.	0.500257	0.265532	0.443502	.	1	1	0.5002	1	0.265025	0.442312	.	0.057754	0.039396	0.123468	.	0.167587
EU205431	hydroxymethylglutaryl-CoA lyase	2	0	0	2	0	0	1.1	0	0	2.8	0	0	0.27983	0.265693	0.206928	0.348161	0.278431	.	0.140049	.	.	0.137986	.	.	0.245932	0.186078	.	0.547453	0.540798	1	1	0.546782	.	0.510354	.	.	0.507165	.	.	0.531976	0.510017	.	0.303704	0.291829	0.727516	0.35852	0.302538	.
EU205432	putative: translation elongation factor	0	0	0	1	0	1	0	0	0	1.4	0	1.9	.	.	0.242637	.	0.226594	.	0.244803	.	0.249999	0.246399	.	0.249877	0.392533	0.279713	0.246672	.	.	0.414194	.	0.347011	.	1	.	1	1	.	0.488917	1	1	1	.	.	0.234326	.	0.170121	.
EU205433	conserved unknown	7	0	1	0	0	1	6.9	0	1.8	0	0	1.9	0.033501	0.083353	0.013868	0.05999	0.091766	0.249849	.	.	0.249999	0.193589	0.323301	0.255416	.	0.244972	0.246672	0.104078	0.27322	0.046429	0.112558	0.276138	1	.	.	1	0.439988	1	1	.	0.429093	1	0.054292	0.170507	0.02607	0.085784	0.187005	0.329182
EU205434	hydrolase	0	0	4	1	2	2	0	0	7.1	1.4	4.7	3.7	.	0.010457	0.242637	0.061848	0.078631	0.033591	0.244803	0.10946	0.125301	0.046171	0.165912	0.125031	0.164256	0.180034	0.16148	.	0.016255	0.414194	0.087902	0.120402	0.125385	1	0.196668	0.499957	0.176426	0.704733	0.687876	0.560142	0.580389	1	.	0.007281	0.234326	0.029369	0.052367	0.050963
EU205435	conserved unknown	0	0	0	2	0	0	0	0	0	2.8	0	0	.	.	0.100499	.	.	.	0.140049	.	.	0.137986	.	.	0.245932	0.186078	.	.	.	0.171543	.	.	.	0.510354	.	.	0.507165	.	.	0.531976	0.510017	.	.	.	0.092577	.	.	.
EU205436	unknown	0	0	1	1	0	0	0	0	1.8	1.4	0	0	.	0.229587	0.242637	.	.	0.249849	0.244803	.	.	0.216825	0.323301	0.261206	0.392533	0.325935	.	.	0.357125	0.414194	.	.	1	1	.	.	1	1	1	1	1	.	.	0.179682	0.234326	.	.	0.329182
EU205437	RNA polymerase II elongation factor	0	1	2	0	1	0	0	1.9	3.5	0	2.3	0	0.226259	0.081991	.	0.20859	.	0.187274	0.183109	0.274696	0.248796	0.085177	0.237912	0.133498	0.233991	.	0.19564	0.345919	0.127524	.	0.296506	.	1	0.427912	1	0.498794	0.19357	1	0.5002	0.373475	.	0.442312	0.169092	0.057754	.	0.123468	.	0.592638
EU205438	RNA binding	0	0	2	4	0	0	0	0	3.5	5.6	0	0	.	0.081991	0.017241	.	.	0.127995	0.045836	.	.	0.125662	0.183828	0.133498	0.096537	0.060649	.	.	0.127524	0.029417	.	.	0.500257	0.140584	.	.	0.700746	0.509361	0.5002	0.304002	0.140074	.	.	0.057754	0.01737	.	.	0.167587
EU205439	questionable: conserved unknown	2	0	0	2	0	0	1.1	0	0	2.8	0	0	0.27983	0.265693	0.206928	0.348161	0.278431	.	0.140049	.	.	0.137986	.	.	0.245932	0.186078	.	0.547453	0.540798	1	1	0.546782	.	0.510354	.	.	0.507165	.	.	0.531976	0.510017	.	0.303704	0.291829	0.727516	0.35852	0.302538	.
EU205440	glutathione S transferase	3	0	0	2	1	2	2.1	0	0	2.8	2.3	3.7	0.183032	0.170807	0.202033	0.290492	0.218932	.	0.140049	0.246808	0.125301	0.137986	0.245295	0.122169	0.275548	0.205565	0.182541	0.555983	0.557173	1	1	1	.	0.510354	0.443502	0.499957	0.507165	0.431404	0.239017	1	1	1	0.207771	0.196681	0.948616	0.838601	0.803397	.
EU205441	putative: conserved unknown	0	2	0	1	0	0	0	3.7	0	1.4	0	0	0.078267	.	0.242637	.	.	0.116009	0.134477	0.172342	0.124098	0.246399	.	.	0.392533	0.325935	.	0.119645	.	0.414194	.	.	0.23784	0.579811	0.506333	0.248773	1	.	.	1	1	.	0.051801	.	0.234326	.	.	0.147187
EU205442	questionable: purine-nucleoside phosphorylase	3	0	1	0	0	1	2.1	0	1.8	0	0	1.9	0.183032	0.243998	0.117764	0.244929	0.252364	0.249849	.	.	0.249999	0.193589	0.323301	0.255416	.	0.244972	0.246672	0.555983	1	0.272046	0.559726	1	1	.	.	1	0.439988	1	1	.	0.429093	1	0.207771	0.654731	0.145242	0.260765	0.683535	0.329182
EU205443	COP9 complex subunit 7	0	0	0	0	2	2	0	0	0	0	4.7	3.7	.	.	.	0.061848	0.078631	.	.	0.10946	0.125301	.	0.105821	0.122169	0.08739	0.105116	0.16148	.	.	.	0.087902	0.120402	.	.	0.196668	0.499957	.	0.186085	0.239017	0.139463	0.184102	1	.	.	.	0.029369	0.052367	.
EU205444	cysteine-type endopeptidase	0	0	0	1	0	1	0	0	0	1.4	0	1.9	.	.	0.242637	.	0.226594	.	0.244803	.	0.249999	0.246399	.	0.249877	0.392533	0.279713	0.246672	.	.	0.414194	.	0.347011	.	1	.	1	1	.	0.488917	1	1	1	.	.	0.234326	.	0.170121	.
EU205445	RNA binding	0	0	0	0	2	0	0	0	0	0	4.7	0	.	.	.	0.061848	.	.	.	0.10946	.	.	0.105821	.	0.08739	.	0.086534	.	.	.	0.087902	.	.	.	0.196668	.	.	0.186085	.	0.139463	.	0.195614	.	.	.	0.029369	.	.
EU205446	unknown	0	0	1	0	1	0	0	0	1.8	0	2.3	0	.	0.229587	.	0.20859	.	0.249849	.	0.246808	.	0.193589	0.278947	0.261206	0.233991	.	0.19564	.	0.357125	.	0.296506	.	1	.	0.443502	.	0.439988	1	1	0.373475	.	0.442312	.	0.179682	.	0.123468	.	0.329182
EU205447	conserved unknown	2	1	0	2	0	0	1.1	1.9	0	2.8	0	0	0.290396	0.265693	0.206928	0.348161	0.278431	0.237863	0.179786	0.30969	0.248796	0.137986	.	.	0.245932	0.186078	.	1	0.540798	1	1	0.546782	0.487712	1	1	0.498794	0.507165	.	.	0.531976	0.510017	.	0.963444	0.291829	0.727516	0.35852	0.302538	0.305395
EU205448	actin binding	0	0	0	1	0	1	0	0	0	1.4	0	1.9	.	.	0.242637	.	0.226594	.	0.244803	.	0.249999	0.246399	.	0.249877	0.392533	0.279713	0.246672	.	.	0.414194	.	0.347011	.	1	.	1	1	.	0.488917	1	1	1	.	.	0.234326	.	0.170121	.
EU205449	AT DNA binding	0	1	5	6	2	4	0	1.9	8.9	8.3	4.7	7.4	0.226259	0.003734	0.002958	0.061848	0.009468	0.050356	0.044935	0.182742	0.078501	0.103388	0.132072	0.12831	0.147996	0.140729	0.125558	0.345919	0.005802	0.005043	0.087902	0.01449	0.219472	0.250753	0.587904	0.374891	1	0.706175	1	0.718281	1	0.699726	0.169092	0.002695	0.003573	0.029369	0.006072	0.115557
EU205450	serine protease	1	6	28	9	3	19	0.1	11.2	49.6	12.5	6.1	35.2	0.005131	0	0.001231	0.051604	0	6.5e-05	0.086308	0.121119	0.002716	3.1e-05	2.8e-05	0.03056	0.106805	0.002651	0.000895	0.008425	0	0.002245	0.081054	0	0.000219	1	0.739701	0.014529	0.000165	7.7e-05	0.306077	0.553071	0.011551	0.004116	0.004453	0	0.001811	0.047016	0	0.000277
EU205451	cytosolic small ribosomal subunit S3A	78	26	27	16	20	29	76.7	48.3	47.8	22.3	46.7	53.7	0.00633	0.005142	0	0.0081	0.013666	0.053164	0.00244	0.065201	0.049644	0.002577	0.066336	0.049423	0.007194	0.001038	0.045404	0.038865	0.031978	0	0.045751	0.103517	1	0.018016	1	0.787206	0.013912	1	0.689478	0.036683	0.003957	0.667627	0.039078	0.031928	1e-06	0.044414	0.097552	0.966763
EU205452	conserved unknown	1	0	2	1	1	1	0.1	0	3.5	1.4	2.3	1.9	0.427822	0.15813	0.284277	0.293484	0.295927	0.127995	0.244803	0.246808	0.249999	0.1431	0.237912	0.195808	0.293203	0.279713	0.218212	1	0.291508	1	0.505111	1	0.500257	1	0.443502	1	0.586002	1	1	1	1	1	0.467071	0.263121	0.805401	0.528592	0.649435	0.167587
EU205453	unknown	0	0	1	2	0	0	0	0	1.8	2.8	0	0	.	0.229587	0.100499	.	.	0.249849	0.140049	.	.	0.182137	0.323301	0.261206	0.245932	0.186078	.	.	0.357125	0.171543	.	.	1	0.510354	.	.	1	1	1	0.531976	0.510017	.	.	0.179682	0.092577	.	.	0.329182
EU205454	questionable: conserved unknown	0	0	1	1	0	1	0	0	1.8	1.4	0	1.9	.	0.229587	0.242637	.	0.226594	0.249849	0.244803	.	0.249999	0.216825	0.323301	0.255416	0.392533	0.279713	0.246672	.	0.357125	0.414194	.	0.347011	1	1	.	1	1	1	1	1	1	1	.	0.179682	0.234326	.	0.170121	0.329182
EU205455	unknown	0	0	0	2	1	1	0	0	0	2.8	2.3	1.9	.	.	0.100499	0.20859	0.226594	.	0.140049	0.246808	0.249999	0.137986	0.245295	0.249877	0.275548	0.239535	0.218212	.	.	0.171543	0.296506	0.347011	.	0.510354	0.443502	1	0.507165	0.431404	0.488917	1	1	1	.	.	0.092577	0.123468	0.170121	.
EU205456	questionable: conserved unknown	1	2	1	0	1	2	0.1	3.7	1.8	0	2.3	3.7	0.153579	0.295191	0.343168	0.293484	0.154035	0.178289	0.078354	0.229302	0.187046	0.193589	0.278947	0.187316	0.233991	0.105116	0.182541	0.276181	1	1	0.505111	0.277665	0.61598	0.183089	1	1	0.439988	1	0.61684	0.373475	0.184102	1	0.242785	0.673228	0.400411	0.528592	0.244742	0.535133
EU205457	conserved unknown	1	0	0	1	0	0	0.1	0	0	1.4	0	0	0.427822	0.413289	0.284277	0.494903	0.426395	.	0.244803	.	.	0.246399	.	.	0.392533	0.325935	.	1	1	1	1	1	.	1	.	.	1	.	.	1	1	.	0.467071	0.45606	0.805401	0.516186	0.465997	.
EU205458	unknown	0	1	0	1	1	0	0	1.9	0	1.4	2.3	0	0.226259	.	0.242637	0.20859	.	0.237863	0.209509	0.274696	0.248796	0.246399	0.245295	.	0.293203	0.325935	0.19564	0.345919	.	0.414194	0.296506	.	0.487712	1	1	0.498794	1	0.431404	.	1	1	0.442312	0.169092	.	0.234326	0.123468	.	0.305395
EU205459	putative: conserved unknown	2	2	2	1	4	4	1.1	3.7	3.5	1.4	9.3	7.4	0.200907	0.203316	0.249796	0.040365	0.060559	0.182671	0.134477	0.100015	0.117468	0.1431	0.095508	0.114421	0.038185	0.055247	0.114632	0.61277	0.620426	1	0.067691	0.191643	1	0.579811	0.416204	0.687418	0.586002	0.412877	0.443209	0.068171	0.171884	0.738496	0.517026	0.55088	0.776139	0.047069	0.09993	0.960779
EU205460	questionable: conserved unknown	0	0	2	1	0	0	0	0	3.5	1.4	0	0	.	0.081991	0.242637	.	.	0.127995	0.244803	.	.	0.1431	0.183828	0.133498	0.392533	0.325935	.	.	0.127524	0.414194	.	.	0.500257	1	.	.	0.586002	0.509361	0.5002	1	1	.	.	0.057754	0.234326	.	.	0.167587
EU205461	mitochondrial large ribosomal subunit L28	3	3	1	0	2	1	2.1	5.6	1.8	0	4.7	1.9	0.151523	0.243998	0.117764	0.215332	0.252364	0.115939	0.033529	0.188645	0.124097	0.193589	0.180508	0.255416	0.08739	0.244972	0.144776	0.422944	1	0.272046	0.636848	1	0.363101	0.078329	1	0.373729	0.439988	0.581527	1	0.139463	0.429093	0.58725	0.427424	0.654731	0.145242	0.612303	0.683535	0.293875
EU205462	chaperone binding	0	0	1	0	1	0	0	0	1.8	0	2.3	0	.	0.229587	.	0.20859	.	0.249849	.	0.246808	.	0.193589	0.278947	0.261206	0.233991	.	0.19564	.	0.357125	.	0.296506	.	1	.	0.443502	.	0.439988	1	1	0.373475	.	0.442312	.	0.179682	.	0.123468	.	0.329182
EU205463	conserved unknown	0	0	0	2	1	3	0	0	0	2.8	2.3	5.6	.	.	0.100499	0.20859	0.027286	.	0.140049	0.246808	0.062801	0.137986	0.245295	0.059731	0.275548	0.147011	0.135735	.	.	0.171543	0.296506	0.041771	.	0.510354	0.443502	0.249935	0.507165	0.431404	0.116838	1	0.657325	0.634844	.	.	0.092577	0.123468	0.017492	.
EU205464	conserved unknown	0	0	0	0	0	2	0	0	0	0	0	3.7	.	.	.	.	0.078631	.	.	.	0.125301	.	.	0.122169	.	0.105116	0.137566	.	.	.	.	0.120402	.	.	.	0.499957	.	.	0.239017	.	0.184102	0.506605	.	.	.	.	0.052367	.
EU205465	defensin	136	14	27	6	5	9	133.7	26	47.8	8.3	11.7	16.7	0	0	0	0	0	0.010626	0.004013	0.030335	0.048005	4e-06	0.00041	0.001034	0.127209	0.048789	0.078227	0	0	0	0	0	0.083889	0.021322	0.16417	0.305813	1.1e-05	0.001852	0.004185	0.552484	0.199917	0.598613	0	0	0	0	0	0.060524
EU205466	questionable: chitin binding	2	1	2	1	0	0	1.1	1.9	3.5	1.4	0	0	0.290396	0.203316	0.249796	0.348161	0.278431	0.187274	0.209509	0.30969	0.248796	0.1431	0.183828	0.133498	0.392533	0.325935	.	1	0.620426	1	1	0.546782	1	1	1	0.498794	0.586002	0.509361	0.5002	1	1	.	0.963444	0.55088	0.776139	0.35852	0.302538	0.592638
EU205467	unknown	0	0	2	0	0	0	0	0	3.5	0	0	0	.	0.081991	.	.	.	0.127995	.	.	.	0.085177	0.183828	0.133498	.	.	.	.	0.127524	.	.	.	0.500257	.	.	.	0.19357	0.509361	0.5002	.	.	.	.	0.057754	.	.	.	0.167587
EU205468	questionable: conserved unknown	2	1	2	6	1	2	1.1	1.9	3.5	8.3	2.3	3.7	0.290396	0.203316	0.028421	0.309696	0.201166	0.187274	0.044935	0.274696	0.187498	0.073564	0.237912	0.191468	0.099067	0.10191	0.182541	1	0.620426	0.072994	1	0.613491	1	0.250753	1	1	0.479118	1	1	0.268684	0.47943	1	0.963444	0.55088	0.053774	0.888915	0.52031	0.592638
EU205469	unknown	0	0	0	0	0	2	0	0	0	0	0	3.7	.	.	.	.	0.078631	.	.	.	0.125301	.	.	0.122169	.	0.105116	0.137566	.	.	.	.	0.120402	.	.	.	0.499957	.	.	0.239017	.	0.184102	0.506605	.	.	.	.	0.052367	.
EU205470	putative: heat shock	0	0	1	56	2	3	0	0	1.8	77.9	4.7	5.6	.	0.229587	0	0.061848	0.027286	0.249849	0	0.10946	0.062801	0	0.180508	0.122109	0	0	0.150093	.	0.357125	0	0.087902	0.041771	1	0	0.196668	0.249935	0	0.581527	0.36422	0	0	1	.	0.179682	0	0.029369	0.017492	0.329182
EU205471	putative: ATP-binding transporter	0	0	0	0	0	2	0	0	0	0	0	3.7	.	.	.	.	0.078631	.	.	.	0.125301	.	.	0.122169	.	0.105116	0.137566	.	.	.	.	0.120402	.	.	.	0.499957	.	.	0.239017	.	0.184102	0.506605	.	.	.	.	0.052367	.
EU205472	nonmuscle myosin light chain	1	1	1	1	2	5	0.1	1.9	1.8	1.4	4.7	9.3	0.295983	0.295191	0.284277	0.13053	0.012873	0.243709	0.209509	0.182742	0.047214	0.216825	0.180508	0.043783	0.164256	0.028447	0.098031	1	1	1	0.211595	0.021439	1	1	0.587904	0.218628	1	0.581527	0.117064	0.560142	0.090621	0.474521	0.646858	0.673228	0.805401	0.160337	0.012315	0.972264
EU205473	triacylglycerol lipase	1	0	0	0	0	2	0.1	0	0	0	0	3.7	0.427822	0.413289	0.343168	0.494903	0.154035	.	.	.	0.125301	.	.	0.122169	.	0.105116	0.137566	1	1	1	1	0.277665	.	.	.	0.499957	.	.	0.239017	.	0.184102	0.506605	0.467071	0.45606	0.400411	0.516186	0.244742	.
EU205474	unknown	1	0	0	1	0	0	0.1	0	0	1.4	0	0	0.427822	0.413289	0.284277	0.494903	0.426395	.	0.244803	.	.	0.246399	.	.	0.392533	0.325935	.	1	1	1	1	1	.	1	.	.	1	.	.	1	1	.	0.467071	0.45606	0.805401	0.516186	0.465997	.
EU205475	putative: conserved unknown	2	0	0	0	0	0	1.1	0	0	0	0	0	0.27983	0.265693	0.20103	0.348161	0.278431	.	.	.	.	.	.	.	.	.	.	0.547453	0.540798	0.514697	1	0.546782	.	.	.	.	.	.	.	.	.	.	0.303704	0.291829	0.23435	0.35852	0.302538	.
EU205476	DNA helicase	0	0	0	0	2	0	0	0	0	0	4.7	0	.	.	.	0.061848	.	.	.	0.10946	.	.	0.105821	.	0.08739	.	0.086534	.	.	.	0.087902	.	.	.	0.196668	.	.	0.186085	.	0.139463	.	0.195614	.	.	.	0.029369	.	.
EU205477	conserved unknown	1	0	0	0	0	1	0.1	0	0	0	0	1.9	0.427822	0.413289	0.343168	0.494903	0.295927	.	.	.	0.249999	.	.	0.249877	.	0.244972	0.246672	1	1	1	1	1	.	.	.	1	.	.	0.488917	.	0.429093	1	0.467071	0.45606	0.400411	0.516186	0.649435	.
EU205478	phosphoglycerate mutase	15	1	0	2	2	6	14.8	1.9	0	2.8	4.7	11.1	0.006212	0.000851	0.004487	0.04303	0.10353	0.237863	0.179786	0.182742	0.027608	0.137986	0.105821	0.006981	0.205821	0.032521	0.072894	0.016162	0.001908	0.012737	0.119088	0.651324	0.487712	1	0.587904	0.124886	0.507165	0.186085	0.013639	0.632563	0.081549	0.479232	0.017099	0.003877	0.013012	0.106172	0.554861	0.305395
EU205479	RNA polymerase II 18kd subunit	1	1	0	1	0	0	0.1	1.9	0	1.4	0	0	0.295983	0.413289	0.284277	0.494903	0.426395	0.237863	0.209509	0.30969	0.248796	0.246399	.	.	0.392533	0.325935	.	1	1	1	1	1	0.487712	1	1	0.498794	1	.	.	1	1	.	0.646858	0.45606	0.805401	0.516186	0.465997	0.305395
EU205480	questionable: odorant binding protein	4	0	2	1	1	0	3.9	0	3.5	1.4	2.3	0	0.119718	0.21007	0.14287	0.255449	0.118722	0.127995	0.244803	0.246808	.	0.1431	0.237912	0.133498	0.293203	0.325935	0.19564	0.30558	1	0.65507	1	0.305389	0.500257	1	0.443502	.	0.586002	1	0.5002	1	1	0.442312	0.145767	0.903178	0.330816	0.636518	0.144797	0.167587
EU205481	mitochondrial small ribosomal subunit S17	3	1	1	1	0	0	2.1	1.9	1.8	1.4	0	0	0.253257	0.243998	0.195109	0.244929	0.181813	0.243709	0.209509	0.30969	0.248796	0.216825	0.323301	0.261206	0.392533	0.325935	.	1	1	0.646724	0.559726	0.556067	1	1	1	0.498794	1	1	1	1	1	.	0.686688	0.654731	0.504935	0.260765	0.206675	0.972264
EU205482	putative: salivary serine/proline-rich mucin	0	1	0	0	0	1	0	1.9	0	0	0	1.9	0.226259	.	.	.	0.226594	0.237863	0.183109	0.30969	0.249396	.	.	0.249877	.	0.244972	0.246672	0.345919	.	.	.	0.347011	0.487712	0.427912	1	1	.	.	0.488917	.	0.429093	1	0.169092	.	.	.	0.170121	0.305395
EU205483	conserved unknown	1	1	1	2	0	0	0.1	1.9	1.8	2.8	0	0	0.295983	0.295191	0.176619	0.494903	0.426395	0.243709	0.179786	0.30969	0.248796	0.182137	0.323301	0.261206	0.245932	0.186078	.	1	1	0.573553	1	1	1	1	1	0.498794	1	1	1	0.531976	0.510017	.	0.646858	0.673228	0.374629	0.516186	0.465997	0.972264
EU205484	putative: conserved unknown	0	1	0	1	0	0	0	1.9	0	1.4	0	0	0.226259	.	0.242637	.	.	0.237863	0.209509	0.30969	0.248796	0.246399	.	.	0.392533	0.325935	.	0.345919	.	0.414194	.	.	0.487712	1	1	0.498794	1	.	.	1	1	.	0.169092	.	0.234326	.	.	0.305395
EU205485	unknown	0	2	0	0	0	0	0	3.7	0	0	0	0	0.078267	.	.	.	.	0.116009	0.078354	0.172342	0.124098	.	.	.	.	.	.	0.119645	.	.	.	.	0.23784	0.183089	0.506333	0.248773	.	.	.	.	.	.	0.051801	.	.	.	.	0.147187
EU205486	mitochondrial large ribosomal subunit L30	0	2	1	3	0	3	0	3.7	1.8	4.2	0	5.6	0.078267	0.229587	0.041626	.	0.027286	0.178289	0.146707	0.172342	0.156247	0.135998	0.323301	0.122109	0.154083	0.167859	0.076719	0.119645	0.357125	0.071041	.	0.041771	0.61598	1	0.506333	1	0.635672	1	0.36422	0.297964	1	0.259907	0.051801	0.179682	0.039396	.	0.017492	0.535133
EU205487	RNA binding	0	0	0	1	1	0	0	0	0	1.4	2.3	0	.	.	0.242637	0.20859	.	.	0.244803	0.246808	.	0.246399	0.245295	.	0.293203	0.325935	0.19564	.	.	0.414194	0.296506	.	.	1	0.443502	.	1	0.431404	.	1	1	0.442312	.	.	0.234326	0.123468	.	.
EU205488	conserved unknown	6	0	1	0	0	0	5.9	0	1.8	0	0	0	0.051218	0.11345	0.023674	0.085275	0.050622	0.249849	.	.	.	0.193589	0.323301	0.261206	.	.	.	0.099396	0.433504	0.045431	0.188854	0.098924	1	.	.	.	0.439988	1	1	.	.	.	0.074801	0.236654	0.039395	0.111706	0.074102	0.329182
EU205489	mitochondrial large ribosomal subunit L33	2	0	3	2	0	0	1.1	0	5.3	2.8	0	0	0.27983	0.121015	0.206928	0.348161	0.278431	0.06557	0.140049	.	.	0.117532	0.104524	0.068228	0.245932	0.186078	.	0.547453	0.356075	1	1	0.546782	0.250385	0.510354	.	.	0.659941	0.264042	0.250301	0.531976	0.510017	.	0.303704	0.256958	0.727516	0.35852	0.302538	0.090985
EU205490	conserved unknown	1	0	0	0	3	2	0.1	0	0	0	6.1	3.7	0.427822	0.413289	0.343168	0.051604	0.154035	.	.	0.048546	0.125301	.	0.045652	0.122169	0.032638	0.105116	0.119041	1	1	1	0.081054	0.277665	.	.	0.0872	0.499957	.	0.080256	0.239017	0.052071	0.184102	0.66058	0.467071	0.45606	0.400411	0.047016	0.244742	.
EU205491	questionable: conserved unknown	0	0	0	2	0	0	0	0	0	2.8	0	0	.	.	0.100499	.	.	.	0.140049	.	.	0.137986	.	.	0.245932	0.186078	.	.	.	0.171543	.	.	.	0.510354	.	.	0.507165	.	.	0.531976	0.510017	.	.	.	0.092577	.	.	.
EU205492	questionable: small heat shock protein	0	0	0	1	0	1	0	0	0	1.4	0	1.9	.	.	0.242637	.	0.226594	.	0.244803	.	0.249999	0.246399	.	0.249877	0.392533	0.279713	0.246672	.	.	0.414194	.	0.347011	.	1	.	1	1	.	0.488917	1	1	1	.	.	0.234326	.	0.170121	.
EU205493	Rab interactor	0	1	1	1	0	1	0	1.9	1.8	1.4	0	1.9	0.226259	0.229587	0.242637	.	0.226594	0.243709	0.209509	0.30969	0.249396	0.216825	0.323301	0.255416	0.392533	0.279713	0.246672	0.345919	0.357125	0.414194	.	0.347011	1	1	1	1	1	1	1	1	1	1	0.169092	0.179682	0.234326	.	0.170121	0.972264
EU205494	unknown	1	0	0	1	0	0	0.1	0	0	1.4	0	0	0.427822	0.413289	0.284277	0.494903	0.426395	.	0.244803	.	.	0.246399	.	.	0.392533	0.325935	.	1	1	1	1	1	.	1	.	.	1	.	.	1	1	.	0.467071	0.45606	0.805401	0.516186	0.465997	.
EU205495	unknown	4	3	6	3	6	9	3.9	5.6	10.6	4.2	13.1	16.7	0.17344	0.047838	0.171573	0.024588	0.006193	0.085905	0.125556	0.061306	0.02718	0.047093	0.114447	0.072771	0.035124	0.011525	0.086502	0.699112	0.182499	1	0.074423	0.015704	0.508823	0.705743	0.197605	0.145786	0.194354	0.772475	0.44564	0.087427	0.037327	0.800424	0.645636	0.108842	0.938435	0.035545	0.008884	0.353963
EU205496	unknown	1	0	0	0	0	1	0.1	0	0	0	0	1.9	0.427822	0.413289	0.343168	0.494903	0.295927	.	.	.	0.249999	.	.	0.249877	.	0.244972	0.246672	1	1	1	1	1	.	.	.	1	.	.	0.488917	.	0.429093	1	0.467071	0.45606	0.400411	0.516186	0.649435	.
EU205497	unknown	1	0	0	2	0	1	0.1	0	0	2.8	0	1.9	0.427822	0.413289	0.176619	0.494903	0.295927	.	0.140049	.	0.249999	0.137986	.	0.249877	0.245932	0.239535	0.246672	1	1	0.573553	1	1	.	0.510354	.	1	0.507165	.	0.488917	0.531976	1	1	0.467071	0.45606	0.374629	0.516186	0.649435	.
EU205498	unknown	4	3	1	0	0	5	3.9	5.6	1.8	0	0	9.3	0.17344	0.196076	0.068987	0.172306	0.075269	0.115939	0.033529	0.095908	0.109636	0.193589	0.323301	0.043783	.	0.008305	0.023861	0.699112	0.661086	0.147153	0.325941	0.291399	0.363101	0.078329	0.2595	0.726467	0.439988	1	0.117064	.	0.014531	0.070809	0.645636	0.463331	0.092584	0.19408	0.188616	0.293875
EU205499	unknown	0	2	1	3	0	0	0	3.7	1.8	4.2	0	0	0.078267	0.229587	0.041626	.	.	0.178289	0.146707	0.172342	0.124098	0.135998	0.323301	0.261206	0.154083	0.106233	.	0.119645	0.357125	0.071041	.	.	0.61598	1	0.506333	0.248773	0.635672	1	1	0.297964	0.265025	.	0.051801	0.179682	0.039396	.	.	0.535133
EU205500	unknown	11	0	0	2	0	0	10.8	0	0	2.8	0	0	0.006132	0.004983	0.021855	0.014693	0.00601	.	0.140049	.	.	0.137986	.	.	0.245932	0.186078	.	0.011204	0.010128	0.087548	0.041054	0.011082	.	0.510354	.	.	0.507165	.	.	0.531976	0.510017	.	0.015831	0.013405	0.056601	0.031239	0.015579	.
EU205501	conserved unknown	1	1	0	2	1	2	0.1	1.9	0	2.8	2.3	3.7	0.295983	0.413289	0.176619	0.293484	0.154035	0.237863	0.179786	0.274696	0.187498	0.137986	0.245295	0.122169	0.275548	0.205565	0.182541	1	1	0.573553	0.505111	0.277665	0.487712	1	1	1	0.507165	0.431404	0.239017	1	1	1	0.646858	0.45606	0.374629	0.528592	0.244742	0.305395
EU205502	unknown	0	0	0	2	0	0	0	0	0	2.8	0	0	.	.	0.100499	.	.	.	0.140049	.	.	0.137986	.	.	0.245932	0.186078	.	.	.	0.171543	.	.	.	0.510354	.	.	0.507165	.	.	0.531976	0.510017	.	.	.	0.092577	.	.	.
EU205503	questionable: transporter	0	1	0	1	0	0	0	1.9	0	1.4	0	0	0.226259	.	0.242637	.	.	0.237863	0.209509	0.30969	0.248796	0.246399	.	.	0.392533	0.325935	.	0.345919	.	0.414194	.	.	0.487712	1	1	0.498794	1	.	.	1	1	.	0.169092	.	0.234326	.	.	0.305395
EU205504	unknown	0	0	0	0	1	2	0	0	0	0	2.3	3.7	.	.	.	0.20859	0.078631	.	.	0.246808	0.125301	.	0.245295	0.122169	0.233991	0.105116	0.182541	.	.	.	0.296506	0.120402	.	.	0.443502	0.499957	.	0.431404	0.239017	0.373475	0.184102	1	.	.	.	0.123468	0.052367	.
EU205505	lysozyme	116	17	32	10	11	35	114.1	31.6	56.6	13.9	25.7	64.8	0	5e-05	0	0	0.000444	0.008022	0.007331	0.073471	0.002538	8e-06	0.004488	0.042755	0.040609	1e-06	0.000995	0	0.000267	0	0	0.002548	0.061631	0.049488	0.704327	0.017282	3e-05	0.020486	0.624895	0.177293	3e-06	0.006737	0	0.000325	0	0	0.002799	0.048176
EU205506	signal recognition particle component	1	0	1	1	0	0	0.1	0	1.8	1.4	0	0	0.427822	0.295191	0.284277	0.494903	0.426395	0.249849	0.244803	.	.	0.216825	0.323301	0.261206	0.392533	0.325935	.	1	1	1	1	1	1	1	.	.	1	1	1	1	1	.	0.467071	0.673228	0.805401	0.516186	0.465997	0.329182
EU205507	conserved unknown	0	0	1	1	0	0	0	0	1.8	1.4	0	0	.	0.229587	0.242637	.	.	0.249849	0.244803	.	.	0.216825	0.323301	0.261206	0.392533	0.325935	.	.	0.357125	0.414194	.	.	1	1	.	.	1	1	1	1	1	.	.	0.179682	0.234326	.	.	0.329182
EU205508	unknown	0	2	5	8	3	1	0	3.7	8.9	11.1	6.1	1.9	0.078267	0.003734	0.000507	0.018338	0.226594	0.085957	0.040456	0.150341	0.186596	0.090324	0.151937	0.05228	0.127854	0.024882	0.085382	0.119645	0.005802	0.000864	0.026055	0.347011	0.453967	0.204747	0.660931	0.624063	0.784841	1	0.219314	0.756592	0.087739	0.327948	0.051801	0.002695	0.000767	0.007626	0.170121	0.284829
EU205509	questionable: Aedes aegypti vitelline membrane protein homolog	0	0	0	3	0	0	0	0	0	4.2	0	0	.	.	0.041626	.	.	.	0.08012	.	.	0.077274	.	.	0.154083	0.106233	.	.	.	0.071041	.	.	.	0.265532	.	.	0.260747	.	.	0.297964	0.265025	.	.	.	0.039396	.	.	.
EU205510	cytosolic large ribosomal subunit L24	17	12	10	2	9	7	16.7	22.3	17.7	2.8	20.1	12.1	0.073146	0.100146	0.001936	0.098577	0.097705	0.07111	0.00048	0.095793	0.047361	0.002476	0.096021	0.08071	0.001912	0.017942	0.055011	0.440178	0.84409	0.004836	0.667426	0.671157	0.671748	0.001652	1	0.261639	0.007411	0.817718	0.630249	0.003422	0.044201	0.450981	0.441809	0.885687	0.006233	0.579039	0.568666	0.587558
EU205511	conserved unknown	2	2	1	5	1	4	1.1	3.7	1.8	6.1	2.3	7.4	0.200907	0.284657	0.051464	0.309696	0.060559	0.178289	0.100832	0.229302	0.117468	0.063976	0.278947	0.074627	0.135532	0.1479	0.094622	0.61277	1	0.134255	1	0.191643	0.61598	0.706165	1	0.687418	0.238806	1	0.208737	0.421264	1	0.391407	0.517026	0.931458	0.106925	0.888915	0.09993	0.535133
EU205512	questionable: conserved unknown	1	0	7	0	1	0	0.1	0	12.4	0	2.3	0	0.427822	0.00245	0.343168	0.293484	0.426395	0.004516	.	0.246808	.	0.001405	0.037705	0.004655	0.233991	.	0.19564	1	0.004067	1	0.505111	1	0.015793	.	0.443502	.	0.003186	0.149278	0.015757	0.373475	.	0.442312	0.467071	0.00223	0.400411	0.528592	0.465997	0.009814
EU205513	unknown	0	2	0	0	0	0	0	3.7	0	0	0	0	0.078267	.	.	.	.	0.116009	0.078354	0.172342	0.124098	.	.	.	.	.	.	0.119645	.	.	.	.	0.23784	0.183089	0.506333	0.248773	.	.	.	.	.	.	0.051801	.	.	.	.	0.147187
EU205514	cytosolic large ribosomal subunit L9	10	8	16	12	5	18	9.8	14.9	28.3	16.7	11.7	33.3	0.084101	0.002882	0.045963	0.143743	0.000643	0.025838	0.074475	0.113039	0.011894	0.025121	0.020636	0.0622	0.103052	0.014397	0.006861	0.457699	0.007614	0.278594	0.779541	0.002128	0.15411	1	0.784014	0.075191	0.183901	0.08075	0.731909	0.619946	0.065611	0.03467	0.379242	0.005949	0.211057	0.754694	0.000996	0.129848
EU205515	conserved unknown	20	5	5	4	0	1	19.7	9.3	8.9	5.6	0	1.9	0.035357	0.028847	0.00415	0.00062	0.000945	0.119661	0.082861	0.029702	0.046312	0.089909	0.033793	0.05228	0.096537	0.130121	0.246672	0.144163	0.142034	0.012785	0.001102	0.002225	1	0.510236	0.070465	0.124014	0.519087	0.074309	0.219314	0.304002	0.399795	1	0.124767	0.100816	0.013759	0.003668	0.003925	0.938007
EU205516	saposin-related	1	0	0	1	1	0	0.1	0	0	1.4	2.3	0	0.427822	0.413289	0.284277	0.293484	0.426395	.	0.244803	0.246808	.	0.246399	0.245295	.	0.293203	0.325935	0.19564	1	1	1	0.505111	1	.	1	0.443502	.	1	0.431404	.	1	1	0.442312	0.467071	0.45606	0.805401	0.528592	0.465997	.
EU205517	questionable: nucleic acid binding protein	0	0	0	0	1	1	0	0	0	0	2.3	1.9	.	.	.	0.20859	0.226594	.	.	0.246808	0.249999	.	0.245295	0.249877	0.233991	0.244972	0.218212	.	.	.	0.296506	0.347011	.	.	0.443502	1	.	0.431404	0.488917	0.373475	0.429093	1	.	.	.	0.123468	0.170121	.
EU205518	unknown	8	2	2	0	1	4	7.9	3.7	3.5	0	2.3	7.4	0.11799	0.107645	0.008124	0.112621	0.154928	0.182671	0.078354	0.229302	0.117468	0.085177	0.237912	0.114421	0.233991	0.019354	0.094622	0.510001	0.510686	0.024505	0.296722	1	1	0.183089	1	0.687418	0.19357	1	0.443209	0.373475	0.033879	0.391407	0.33185	0.299591	0.017366	0.223159	0.920683	0.960779
EU205519	ubiquinol-cytochrome c reductase	33	11	4	9	13	11	32.5	20.5	7.1	12.5	30.3	20.4	0.035071	0.000322	0.002031	0.089308	0.034303	0.017027	0.041555	0.056555	0.083886	0.063869	0.002536	0.018163	0.01275	0.056095	0.04444	0.206131	0.000905	0.007599	1	0.205746	0.070692	0.365993	0.411541	1	0.410462	0.006489	0.071166	0.045637	0.366204	0.411215	0.180408	0.001551	0.008456	0.836234	0.175818	0.056852
EU205520	conserved unknown	22	10	2	5	6	2	21.6	18.6	3.5	6.1	13.1	3.7	0.090973	0.00136	0.004481	0.078565	0.001838	0.006432	0.01621	0.096605	0.007883	0.098521	0.03318	0.191468	0.07583	0.133879	0.028843	0.852735	0.004439	0.017717	0.411878	0.004693	0.019652	0.070762	0.624885	0.022089	0.476306	0.083025	1	0.349369	0.706164	0.15001	0.690747	0.005087	0.015621	0.340322	0.006613	0.01655
EU205521	conserved unknown	6	2	0	0	4	1	5.9	3.7	0	0	9.3	1.9	0.171604	0.045382	0.023674	0.138413	0.122965	0.116009	0.078354	0.100015	0.186596	.	0.019694	0.249877	0.012189	0.244972	0.047207	0.722424	0.095015	0.045431	0.495792	0.433773	0.23784	0.183089	0.416204	0.624063	.	0.034609	0.488917	0.019439	0.429093	0.177497	0.568337	0.067848	0.039395	0.473479	0.256393	0.147187
EU205522	conserved unknown	13	9	6	7	5	6	12.8	16.7	10.6	9.7	11.7	11.1	0.092541	0.115925	0.090864	0.142788	0.121401	0.068885	0.047229	0.097854	0.075634	0.09462	0.132645	0.114954	0.136628	0.120878	0.104079	0.510849	0.813856	0.653587	1	1	0.444904	0.317172	0.598078	0.453113	1	1	1	0.771252	1	1	0.533046	0.706725	0.55979	0.861797	0.774826	0.383954
EU205523	protein translocase	2	0	1	1	3	0	1.1	0	1.8	1.4	6.1	0	0.27983	0.284657	0.249796	0.090758	0.278431	0.249849	0.244803	0.048546	.	0.216825	0.103829	0.261206	0.081794	0.325935	0.038275	0.547453	1	1	0.158452	0.546782	1	1	0.0872	.	1	0.321674	1	0.149967	1	0.0865	0.303704	0.931458	0.776139	0.13724	0.302538	0.329182
EU205524	unknown	0	0	1	0	1	0	0	0	1.8	0	2.3	0	.	0.229587	.	0.20859	.	0.249849	.	0.246808	.	0.193589	0.278947	0.261206	0.233991	.	0.19564	.	0.357125	.	0.296506	.	1	.	0.443502	.	0.439988	1	1	0.373475	.	0.442312	.	0.179682	.	0.123468	.	0.329182
EU205525	NADH-ubiquinone oxidoreductase B8 subunit	9	4	1	2	4	2	8.9	7.4	1.8	2.8	9.3	3.7	0.14673	0.043061	0.044906	0.164076	0.093349	0.070681	0.070435	0.144543	0.11634	0.182137	0.055991	0.187316	0.071772	0.205565	0.07898	1	0.108117	0.137534	1	0.349471	0.207714	0.412264	0.739181	0.451892	1	0.172742	0.61684	0.204959	1	0.415802	0.77191	0.089604	0.117556	0.929601	0.249579	0.162313
EU205526	cytochrome c oxidase	130	15	11	10	16	5	127.8	27.9	19.5	13.9	37.3	9.3	0	0	0	0	0	0.050493	0.015513	0.05697	0.007199	0.056323	0.021429	0.038757	0.004444	0.091734	0.001042	0	0	0	0	0	0.433742	0.104547	0.470649	0.026126	0.511633	0.118379	0.211583	0.014035	0.603994	0.003688	0	0	0	1e-06	0	0.362228
EU205527	oxidoreductase	0	0	0	0	2	2	0	0	0	0	4.7	3.7	.	.	.	0.061848	0.078631	.	.	0.10946	0.125301	.	0.105821	0.122169	0.08739	0.105116	0.16148	.	.	.	0.087902	0.120402	.	.	0.196668	0.499957	.	0.186085	0.239017	0.139463	0.184102	1	.	.	.	0.029369	0.052367	.
EU205528	oxidoreductase	0	0	1	1	1	0	0	0	1.8	1.4	2.3	0	.	0.229587	0.242637	0.20859	.	0.249849	0.244803	0.246808	.	0.216825	0.278947	0.261206	0.293203	0.325935	0.19564	.	0.357125	0.414194	0.296506	.	1	1	0.443502	.	1	1	1	1	1	0.442312	.	0.179682	0.234326	0.123468	.	0.329182
EU205529	flap endonuclease	1	1	1	1	1	0	0.1	1.9	1.8	1.4	2.3	0	0.295983	0.295191	0.284277	0.293484	0.426395	0.243709	0.209509	0.274696	0.248796	0.216825	0.278947	0.261206	0.293203	0.325935	0.19564	1	1	1	0.505111	1	1	1	1	0.498794	1	1	1	1	1	0.442312	0.646858	0.673228	0.805401	0.528592	0.465997	0.972264
EU205530	putative: conserved unknown	4	0	1	4	2	5	3.9	0	1.8	5.6	4.7	9.3	0.119718	0.196076	0.142129	0.227227	0.075269	0.249849	0.045836	0.10946	0.015776	0.095201	0.180508	0.043783	0.201979	0.111162	0.098031	0.30558	0.661086	0.725425	1	0.291399	1	0.140584	0.196668	0.062446	0.392786	0.581527	0.117064	1	0.511009	0.474521	0.145767	0.463331	0.622145	0.843395	0.188616	0.329182
EU205531	putative: conserved unknown	2	0	0	0	0	0	1.1	0	0	0	0	0	0.27983	0.265693	0.20103	0.348161	0.278431	.	.	.	.	.	.	.	.	.	.	0.547453	0.540798	0.514697	1	0.546782	.	.	.	.	.	.	.	.	.	.	0.303704	0.291829	0.23435	0.35852	0.302538	.
EU205532	protease	0	5	2	1	3	0	0	9.3	3.5	1.4	6.1	0	0.00324	0.081991	0.242637	0.018338	.	0.07417	0.021074	0.145097	0.0154	0.1431	0.147592	0.133498	0.081794	0.325935	0.038275	0.004947	0.127524	0.414194	0.026055	.	0.277731	0.09037	1	0.030846	0.586002	0.657796	0.5002	0.149967	1	0.0865	0.002103	0.057754	0.234326	0.007626	.	0.230272
EU205533	conserved unknown	0	0	1	2	0	1	0	0	1.8	2.8	0	1.9	.	0.229587	0.100499	.	0.226594	0.249849	0.140049	.	0.249999	0.182137	0.323301	0.255416	0.245932	0.239535	0.246672	.	0.357125	0.171543	.	0.347011	1	0.510354	.	1	1	1	1	0.531976	1	1	.	0.179682	0.092577	.	0.170121	0.329182
EU205534	putative: nucleic acid binding protein	0	0	0	0	1	1	0	0	0	0	2.3	1.9	.	.	.	0.20859	0.226594	.	.	0.246808	0.249999	.	0.245295	0.249877	0.233991	0.244972	0.218212	.	.	.	0.296506	0.347011	.	.	0.443502	1	.	0.431404	0.488917	0.373475	0.429093	1	.	.	.	0.123468	0.170121	.
EU205535	conserved unknown	0	1	2	1	5	0	0	1.9	3.5	1.4	11.7	0	0.226259	0.081991	0.242637	0.001612	.	0.187274	0.209509	0.031883	0.248796	0.1431	0.057684	0.133498	0.017113	0.325935	0.007488	0.345919	0.127524	0.414194	0.002288	.	1	1	0.094507	0.498794	0.586002	0.148987	0.5002	0.029995	1	0.016907	0.169092	0.057754	0.234326	0.000571	.	0.592638
EU205536	cAMP generating peptide precursor	16	5	4	5	5	0	15.7	9.3	7.1	6.1	11.7	0	0.073986	0.043125	0.02795	0.118069	0.000714	0.116791	0.094807	0.128428	0.0154	0.114436	0.111895	0.03487	0.110749	0.034625	0.007488	0.364221	0.166603	0.1223	0.640751	0.002276	0.748372	0.753067	0.758573	0.030846	1	0.512542	0.125301	0.515825	0.075144	0.016907	0.298584	0.142256	0.101157	0.557534	0.003529	0.68375
EU205537	questionable: conserved unknown	2	1	5	0	3	5	1.1	1.9	8.9	0	6.1	9.3	0.290396	0.032412	0.20103	0.090758	0.029421	0.050356	0.183109	0.108062	0.047214	0.007255	0.151937	0.125466	0.032638	0.008305	0.115627	1	0.1058	0.514697	0.158452	0.053602	0.219472	0.427912	0.328686	0.218628	0.016473	1	1	0.052071	0.014531	1	0.963444	0.048543	0.23435	0.13724	0.041171	0.115557
EU205538	putative: chromatin binding	0	1	0	0	1	0	0	1.9	0	0	2.3	0	0.226259	.	.	0.20859	.	0.237863	0.183109	0.274696	0.248796	.	0.245295	.	0.233991	.	0.19564	0.345919	.	.	0.296506	.	0.487712	0.427912	1	0.498794	.	0.431404	.	0.373475	.	0.442312	0.169092	.	.	0.123468	.	0.305395
EU205539	questionable: midgut expression 1	2	0	2	1	0	1	1.1	0	3.5	1.4	0	1.9	0.27983	0.203316	0.249796	0.348161	0.289856	0.127995	0.244803	.	0.249999	0.1431	0.183828	0.195808	0.392533	0.279713	0.246672	0.547453	0.620426	1	1	1	0.500257	1	.	1	0.586002	0.509361	1	1	1	1	0.303704	0.55088	0.776139	0.35852	0.960304	0.167587
EU205540	heat shock protein	19	4	8	5	1	3	18.7	7.4	14.2	6.1	2.3	5.6	0.026045	0.085401	0.011736	0.005227	0.012784	0.064794	0.110779	0.118354	0.136058	0.043806	0.024119	0.045879	0.135532	0.153191	0.135735	0.122237	0.554355	0.059599	0.012876	0.042687	0.389184	1	0.390736	0.725831	0.265301	0.087513	0.227596	0.421264	1	0.634844	0.082652	0.509115	0.040481	0.015716	0.037796	0.284407
EU205541	putative: electron transporter	0	0	0	1	1	0	0	0	0	1.4	2.3	0	.	.	0.242637	0.20859	.	.	0.244803	0.246808	.	0.246399	0.245295	.	0.293203	0.325935	0.19564	.	.	0.414194	0.296506	.	.	1	0.443502	.	1	0.431404	.	1	1	0.442312	.	.	0.234326	0.123468	.	.
EU205542	cytosolic large ribosomal subunit L27A	19	24	15	14	21	13	18.7	44.6	26.6	19.5	48.1	24.1	0.001417	0.052894	0.081117	0.000947	0.073009	0.017668	0.002365	0.062829	0.012589	0.04565	0.014293	0.074008	0.002173	0.074807	0.007528	0.005625	0.370224	1	0.002722	0.464209	0.147777	0.013268	0.765619	0.071818	0.455757	0.090409	0.851393	0.007864	0.697825	0.055478	0.003393	0.305858	0.906628	0.001532	0.480995	0.110056
EU205543	questionable: RNA binding	1	0	0	0	2	0	0.1	0	0	0	4.7	0	0.427822	0.413289	0.343168	0.13053	0.426395	.	.	0.10946	.	.	0.105821	.	0.08739	.	0.086534	1	1	1	0.211595	1	.	.	0.196668	.	.	0.186085	.	0.139463	.	0.195614	0.467071	0.45606	0.400411	0.160337	0.465997	.
EU205544	3'-5' exoribonuclease	0	1	0	1	1	0	0	1.9	0	1.4	2.3	0	0.226259	.	0.242637	0.20859	.	0.237863	0.209509	0.274696	0.248796	0.246399	0.245295	.	0.293203	0.325935	0.19564	0.345919	.	0.414194	0.296506	.	0.487712	1	1	0.498794	1	0.431404	.	1	1	0.442312	0.169092	.	0.234326	0.123468	.	0.305395
EU205545	unknown	0	0	0	1	0	1	0	0	0	1.4	0	1.9	.	.	0.242637	.	0.226594	.	0.244803	.	0.249999	0.246399	.	0.249877	0.392533	0.279713	0.246672	.	.	0.414194	.	0.347011	.	1	.	1	1	.	0.488917	1	1	1	.	.	0.234326	.	0.170121	.
EU205546	putative: conserved unknown	0	0	2	6	3	1	0	0	3.5	8.3	6.1	1.9	.	0.081991	0.002958	0.018338	0.226594	0.127995	0.015001	0.048546	0.249999	0.073564	0.147592	0.195808	0.165818	0.059375	0.085382	.	0.127524	0.005043	0.026055	0.347011	0.500257	0.041155	0.0872	1	0.479118	0.657796	1	1	0.250824	0.327948	.	0.057754	0.003573	0.007626	0.170121	0.167587
EU205547	cation transporter	2	0	1	0	0	1	1.1	0	1.8	0	0	1.9	0.27983	0.284657	0.20103	0.348161	0.289856	0.249849	.	.	0.249999	0.193589	0.323301	0.255416	.	0.244972	0.246672	0.547453	1	0.514697	1	1	1	.	.	1	0.439988	1	1	.	0.429093	1	0.303704	0.931458	0.23435	0.35852	0.960304	0.329182
EU205548	putative: conserved unknown	0	0	0	1	0	2	0	0	0	1.4	0	3.7	.	.	0.242637	.	0.078631	.	0.244803	.	0.125301	0.246399	.	0.122169	0.392533	0.180034	0.137566	.	.	0.414194	.	0.120402	.	1	.	0.499957	1	.	0.239017	1	0.580389	0.506605	.	.	0.234326	.	0.052367	.
EU205549	unknown	0	1	0	2	0	0	0	1.9	0	2.8	0	0	0.226259	.	0.100499	.	.	0.237863	0.179786	0.30969	0.248796	0.137986	.	.	0.245932	0.186078	.	0.345919	.	0.171543	.	.	0.487712	1	1	0.498794	0.507165	.	.	0.531976	0.510017	.	0.169092	.	0.092577	.	.	0.305395
EU205550	unknown	0	1	1	0	0	1	0	1.9	1.8	0	0	1.9	0.226259	0.229587	.	.	0.226594	0.243709	0.183109	0.30969	0.249396	0.193589	0.323301	0.255416	.	0.244972	0.246672	0.345919	0.357125	.	.	0.347011	1	0.427912	1	1	0.439988	1	1	.	0.429093	1	0.169092	0.179682	.	.	0.170121	0.972264
EU205551	unknown	0	2	1	0	0	0	0	3.7	1.8	0	0	0	0.078267	0.229587	.	.	.	0.178289	0.078354	0.172342	0.124098	0.193589	0.323301	0.261206	.	.	.	0.119645	0.357125	.	.	.	0.61598	0.183089	0.506333	0.248773	0.439988	1	1	.	.	.	0.051801	0.179682	.	.	.	0.535133
EU205552	questionable: conserved unknown	0	2	3	0	4	0	0	3.7	5.3	0	9.3	0	0.078267	0.029281	.	0.005437	.	0.155967	0.078354	0.100015	0.124098	0.037477	0.126713	0.068228	0.012189	.	0.016929	0.119645	0.045531	.	0.007722	.	1	0.183089	0.416204	0.248773	0.085151	0.473872	0.250301	0.019439	.	0.038245	0.051801	0.02012	.	0.002063	.	0.694713
EU205553	cytochrome c oxidase	9	16	1	17	5	4	8.9	29.8	1.8	23.6	11.7	7.4	0.001231	0.043061	0.004622	0.136218	0.14613	4.4e-05	0.047522	0.01644	0.002239	0.000183	0.028985	0.074627	0.042337	0.008423	0.091266	0.002889	0.108117	0.016115	0.571967	1	0.000105	0.597885	0.077002	0.007018	0.000544	0.091123	0.208737	0.188855	0.027879	0.520983	0.001977	0.089604	0.013041	0.619185	0.76575	0.000182
EU205554	odorant binding	1	0	1	0	0	0	0.1	0	1.8	0	0	0	0.427822	0.295191	0.343168	0.494903	0.426395	0.249849	.	.	.	0.193589	0.323301	0.261206	.	.	.	1	1	1	1	1	1	.	.	.	0.439988	1	1	.	.	.	0.467071	0.673228	0.400411	0.516186	0.465997	0.329182
EU205555	conserved unknown	3	2	0	1	1	1	2.1	3.7	0	1.4	2.3	1.9	0.219016	0.170807	0.195109	0.290492	0.252364	0.116009	0.134477	0.229302	0.186596	0.246399	0.245295	0.249877	0.293203	0.279713	0.218212	1	0.557173	0.646724	1	1	0.23784	0.579811	1	0.624063	1	0.431404	0.488917	1	1	1	0.799286	0.196681	0.504935	0.838601	0.683535	0.147187
EU205556	putative: conserved unknown	0	0	3	41	0	3	0	0	5.3	57	0	5.6	.	0.029281	0	.	0.027286	0.06557	0	.	0.062801	0	0.104524	0.159478	0	0	0.076719	.	0.045531	0	.	0.041771	0.250385	0	.	0.249935	0	0.264042	1	0	0	0.259907	.	0.02012	0	.	0.017492	0.090985
EU205557	putative: conserved unknown	0	0	0	9	0	1	0	0	0	12.5	0	1.9	.	.	0.00021	.	0.226594	.	0.002809	.	0.249999	0.002384	.	0.249877	0.009319	0.015784	0.246672	.	.	0.000358	.	0.347011	.	0.012804	.	1	0.006021	.	0.488917	0.03141	0.051119	1	.	.	0.000359	.	0.170121	.
EU205558	conserved unknown	0	1	0	0	0	1	0	1.9	0	0	0	1.9	0.226259	.	.	.	0.226594	0.237863	0.183109	0.30969	0.249396	.	.	0.249877	.	0.244972	0.246672	0.345919	.	.	.	0.347011	0.487712	0.427912	1	1	.	.	0.488917	.	0.429093	1	0.169092	.	.	.	0.170121	0.305395
EU205559	unknown	2	0	0	0	0	0	1.1	0	0	0	0	0	0.27983	0.265693	0.20103	0.348161	0.278431	.	.	.	.	.	.	.	.	.	.	0.547453	0.540798	0.514697	1	0.546782	.	.	.	.	.	.	.	.	.	.	0.303704	0.291829	0.23435	0.35852	0.302538	.
EU205560	cecropin	32	35	17	3	14	11	31.5	65.1	30.1	4.2	32.7	20.4	0.000808	0.075681	1e-05	0.088726	0.039399	0.001503	0	0.005281	8.9e-05	7.6e-05	0.079139	0.046382	0.000108	0.003511	0.035101	0.002975	1	3.8e-05	0.872862	0.261539	0.007981	0	0.029924	0.000326	0.000349	0.857103	0.347654	0.000192	0.011904	0.313414	0.00234	0.881522	7.8e-05	0.907151	0.208382	0.007351
EU205561	cecropin A	2	1	0	0	1	0	1.1	1.9	0	0	2.3	0	0.290396	0.265693	0.20103	0.309696	0.278431	0.237863	0.183109	0.274696	0.248796	.	0.245295	.	0.233991	.	0.19564	1	0.540798	0.514697	1	0.546782	0.487712	0.427912	1	0.498794	.	0.431404	.	0.373475	.	0.442312	0.963444	0.291829	0.23435	0.888915	0.302538	0.305395
EU205562	methyltransferase	0	2	0	1	0	0	0	3.7	0	1.4	0	0	0.078267	.	0.242637	.	.	0.116009	0.134477	0.172342	0.124098	0.246399	.	.	0.392533	0.325935	.	0.119645	.	0.414194	.	.	0.23784	0.579811	0.506333	0.248773	1	.	.	1	1	.	0.051801	.	0.234326	.	.	0.147187
EU205563	putative: conserved unknown	0	1	0	0	0	1	0	1.9	0	0	0	1.9	0.226259	.	.	.	0.226594	0.237863	0.183109	0.30969	0.249396	.	.	0.249877	.	0.244972	0.246672	0.345919	.	.	.	0.347011	0.487712	0.427912	1	1	.	.	0.488917	.	0.429093	1	0.169092	.	.	.	0.170121	0.305395
EU205564	unknown	0	0	1	0	0	1	0	0	1.8	0	0	1.9	.	0.229587	.	.	0.226594	0.249849	.	.	0.249999	0.193589	0.323301	0.255416	.	0.244972	0.246672	.	0.357125	.	.	0.347011	1	.	.	1	0.439988	1	1	.	0.429093	1	.	0.179682	.	.	0.170121	0.329182
EU205565	translation elongation factor 1-alpha	6	12	5	10	5	10	5.9	22.3	8.9	13.9	11.7	18.5	0.002791	0.121795	0.028173	0.090289	0.010264	0.019286	0.039166	0.052126	0.076525	0.066096	0.127246	0.041769	0.127405	0.082098	0.06544	0.00599	0.537012	0.125299	0.320228	0.031767	0.089488	0.286576	0.233988	0.676612	0.448204	0.754085	0.201249	1	0.652238	0.446491	0.004203	0.499951	0.086781	0.250928	0.019431	0.071701
EU205566	conserved unknown	1	0	1	0	0	2	0.1	0	1.8	0	0	3.7	0.427822	0.295191	0.343168	0.494903	0.154035	0.249849	.	.	0.125301	0.193589	0.323301	0.187316	.	0.105116	0.137566	1	1	1	1	0.277665	1	.	.	0.499957	0.439988	1	0.61684	.	0.184102	0.506605	0.467071	0.673228	0.400411	0.516186	0.244742	0.329182
EU205567	unknown	1	1	0	0	0	0	0.1	1.9	0	0	0	0	0.295983	0.413289	0.343168	0.494903	0.426395	0.237863	0.183109	0.30969	0.248796	.	.	.	.	.	.	1	1	1	1	1	0.487712	0.427912	1	0.498794	.	.	.	.	.	.	0.646858	0.45606	0.400411	0.516186	0.465997	0.305395
EU205568	annexin	0	2	0	0	0	0	0	3.7	0	0	0	0	0.078267	.	.	.	.	0.116009	0.078354	0.172342	0.124098	.	.	.	.	.	.	0.119645	.	.	.	.	0.23784	0.183089	0.506333	0.248773	.	.	.	.	.	.	0.051801	.	.	.	.	0.147187
EU205569	unknown	15	6	5	8	7	2	14.8	11.2	8.9	11.1	16.3	3.7	0.104343	0.07666	0.081689	0.123662	0.017895	0.106993	0.090519	0.095726	0.054031	0.090324	0.074428	0.089462	0.097012	0.053383	0.016403	0.651669	0.360984	0.672802	0.81741	0.070542	0.769458	1	0.58078	0.178499	0.784841	0.383728	0.453783	0.439298	0.204339	0.050213	0.561643	0.317081	0.517893	0.823712	0.046839	0.701477
EU205570	putative: conserved unknown	0	9	13	15	7	7	0	16.7	23	20.9	16.3	12.1	4.6e-05	1e-06	1e-06	0.000142	0.000396	0.063393	0.061934	0.109985	0.086647	0.063752	0.079589	0.042948	0.097427	0.058176	0.084356	7.1e-05	2e-06	2e-06	0.000201	0.000604	0.52584	0.682729	1	0.627988	0.849998	0.506705	0.265102	0.66472	0.389532	0.789444	3.7e-05	1e-06	4e-06	4.6e-05	0.000283	0.460216
EU205571	unknown	0	0	0	0	1	1	0	0	0	0	2.3	1.9	.	.	.	0.20859	0.226594	.	.	0.246808	0.249999	.	0.245295	0.249877	0.233991	0.244972	0.218212	.	.	.	0.296506	0.347011	.	.	0.443502	1	.	0.431404	0.488917	0.373475	0.429093	1	.	.	.	0.123468	0.170121	.
EU205572	hydrogen transporting two sector ATPase	23	4	2	5	4	1	22.6	7.4	3.5	6.1	9.3	1.9	0.009448	0.00095	0.003196	0.029286	0.000301	0.108627	0.110779	0.144543	0.077374	0.098521	0.095508	0.195808	0.148268	0.089144	0.047207	0.040545	0.002727	0.011698	0.137183	0.000825	0.442214	1	0.739181	0.217538	0.476306	0.412877	1	0.735243	0.246735	0.177497	0.030594	0.003802	0.011303	0.091128	0.001661	0.380379
EU205573	NADH dehydrogenase subunit	9	5	2	0	6	0	8.9	9.3	3.5	0	13.1	0	0.142119	0.08458	0.004759	0.100974	0.014095	0.07417	0.006139	0.104423	0.0154	0.085177	0.03318	0.133498	0.0017	.	0.003312	1	0.347514	0.013029	0.400822	0.032148	0.277731	0.014332	0.553304	0.030846	0.19357	0.083025	0.5002	0.002708	.	0.007473	0.929615	0.224797	0.011628	0.379897	0.0287	0.230272
EU205574	unknown	0	0	0	2	0	0	0	0	0	2.8	0	0	.	.	0.100499	.	.	.	0.140049	.	.	0.137986	.	.	0.245932	0.186078	.	.	.	0.171543	.	.	.	0.510354	.	.	0.507165	.	.	0.531976	0.510017	.	.	.	0.092577	.	.	.
EU205575	Aedes aegypti putative mRNA binding protein	1	0	1	0	1	0	0.1	0	1.8	0	2.3	0	0.427822	0.295191	0.343168	0.293484	0.426395	0.249849	.	0.246808	.	0.193589	0.278947	0.261206	0.233991	.	0.19564	1	1	1	0.505111	1	1	.	0.443502	.	0.439988	1	1	0.373475	.	0.442312	0.467071	0.673228	0.400411	0.528592	0.465997	0.329182
EU205576	intracellular transporter	0	0	2	4	1	2	0	0	3.5	5.6	2.3	3.7	.	0.081991	0.017241	0.20859	0.078631	0.127995	0.045836	0.246808	0.125301	0.125662	0.237912	0.191468	0.18027	0.167502	0.182541	.	0.127524	0.029417	0.296506	0.120402	0.500257	0.140584	0.443502	0.499957	0.700746	1	1	0.656889	0.705913	1	.	0.057754	0.01737	0.123468	0.052367	0.167587
EU205577	isocitrate dehydrogenase (NADP+)	1	2	0	1	0	2	0.1	3.7	0	1.4	0	3.7	0.153579	0.413289	0.284277	0.494903	0.154035	0.116009	0.134477	0.172342	0.187046	0.246399	.	0.122169	0.392533	0.180034	0.137566	0.276181	1	1	1	0.277665	0.23784	0.579811	0.506333	1	1	.	0.239017	1	0.580389	0.506605	0.242785	0.45606	0.805401	0.516186	0.244742	0.147187
EU205578	conserved unknown	0	0	1	1	0	0	0	0	1.8	1.4	0	0	.	0.229587	0.242637	.	.	0.249849	0.244803	.	.	0.216825	0.323301	0.261206	0.392533	0.325935	.	.	0.357125	0.414194	.	.	1	1	.	.	1	1	1	1	1	.	.	0.179682	0.234326	.	.	0.329182
EU205579	questionable: ubiquitin conjugating enzyme	0	0	0	2	0	1	0	0	0	2.8	0	1.9	.	.	0.100499	.	0.226594	.	0.140049	.	0.249999	0.137986	.	0.249877	0.245932	0.239535	0.246672	.	.	0.171543	.	0.347011	.	0.510354	.	1	0.507165	.	0.488917	0.531976	1	1	.	.	0.092577	.	0.170121	.
EU205580	putative: serine protease	2	0	1	0	0	0	1.1	0	1.8	0	0	0	0.27983	0.284657	0.20103	0.348161	0.278431	0.249849	.	.	.	0.193589	0.323301	0.261206	.	.	.	0.547453	1	0.514697	1	0.546782	1	.	.	.	0.439988	1	1	.	.	.	0.303704	0.931458	0.23435	0.35852	0.302538	0.329182
EU205581	putative: RNA binding	0	0	0	2	0	0	0	0	0	2.8	0	0	.	.	0.100499	.	.	.	0.140049	.	.	0.137986	.	.	0.245932	0.186078	.	.	.	0.171543	.	.	.	0.510354	.	.	0.507165	.	.	0.531976	0.510017	.	.	.	0.092577	.	.	.
EU205582	N-acetyltransferase	1	1	0	2	0	2	0.1	1.9	0	2.8	0	3.7	0.295983	0.413289	0.176619	0.494903	0.154035	0.237863	0.179786	0.30969	0.187498	0.137986	.	0.122169	0.245932	0.205565	0.137566	1	1	0.573553	1	0.277665	0.487712	1	1	1	0.507165	.	0.239017	0.531976	1	0.506605	0.646858	0.45606	0.374629	0.516186	0.244742	0.305395
EU205583	RNA polymerase II transcription mediator	2	0	2	2	1	0	1.1	0	3.5	2.8	2.3	0	0.27983	0.203316	0.206928	0.309696	0.278431	0.127995	0.140049	0.246808	.	0.160276	0.237912	0.133498	0.275548	0.186078	0.19564	0.547453	0.620426	1	1	0.546782	0.500257	0.510354	0.443502	.	1	1	0.5002	1	0.510017	0.442312	0.303704	0.55088	0.727516	0.888915	0.302538	0.167587
EU205584	unknown	1	1	0	0	1	0	0.1	1.9	0	0	2.3	0	0.295983	0.413289	0.343168	0.293484	0.426395	0.237863	0.183109	0.274696	0.248796	.	0.245295	.	0.233991	.	0.19564	1	1	1	0.505111	1	0.487712	0.427912	1	0.498794	.	0.431404	.	0.373475	.	0.442312	0.646858	0.45606	0.400411	0.528592	0.465997	0.305395
EU205585	conserved unknown	4	0	2	3	0	2	3.9	0	3.5	4.2	0	3.7	0.119718	0.21007	0.171573	0.172306	0.214441	0.127995	0.08012	.	0.125301	0.149594	0.183828	0.191468	0.154083	0.195598	0.137566	0.30558	1	1	0.325941	1	0.500257	0.265532	.	0.499957	1	0.509361	1	0.297964	1	0.506605	0.145767	0.903178	0.938435	0.19408	0.943879	0.167587
EU205586	questionable: conserved unknown	5	0	1	1	0	0	4.9	0	1.8	1.4	0	0	0.078305	0.151263	0.100433	0.121216	0.077524	0.249849	0.244803	.	.	0.216825	0.323301	0.261206	0.392533	0.325935	.	0.171429	0.431114	0.411171	0.330708	0.171027	1	1	.	.	1	1	1	1	1	.	0.103866	0.33014	0.218283	0.14652	0.103034	0.329182
EU205587	cytosolic small ribosomal subunit S15	18	18	21	4	7	5	17.7	33.5	37.2	5.6	16.3	9.3	0.014335	0.005735	0.008324	0.121354	0.051511	0.058858	7.8e-05	0.023657	0.001939	1.8e-05	0.013281	0.00071	0.032288	0.111162	0.062591	0.055361	0.028081	0.029639	1	0.272602	0.751702	0.000291	0.11006	0.006436	5.6e-05	0.057035	0.002618	0.114287	0.511009	0.389319	0.051677	0.017964	0.026821	0.856475	0.191258	0.743225
EU205588	conserved unknown	1	0	0	1	0	0	0.1	0	0	1.4	0	0	0.427822	0.413289	0.284277	0.494903	0.426395	.	0.244803	.	.	0.246399	.	.	0.392533	0.325935	.	1	1	1	1	1	.	1	.	.	1	.	.	1	1	.	0.467071	0.45606	0.805401	0.516186	0.465997	.
EU205589	ubiquitin conjugating enzyme	0	3	2	6	3	2	0	5.6	3.5	8.3	6.1	3.7	0.027074	0.081991	0.002958	0.018338	0.078631	0.148485	0.098736	0.167329	0.155496	0.073564	0.147592	0.191468	0.165818	0.10191	0.119041	0.041377	0.127524	0.005043	0.026055	0.120402	0.680146	0.741025	1	0.686692	0.479118	0.657796	1	1	0.47943	0.66058	0.017222	0.057754	0.003573	0.007626	0.052367	0.615363
EU205590	intracellular protein transport component	0	0	0	2	1	0	0	0	0	2.8	2.3	0	.	.	0.100499	0.20859	.	.	0.140049	0.246808	.	0.137986	0.245295	.	0.275548	0.186078	0.19564	.	.	0.171543	0.296506	.	.	0.510354	0.443502	.	0.507165	0.431404	.	1	0.510017	0.442312	.	.	0.092577	0.123468	.	.
EU205591	unknown	0	0	0	0	0	3	0	0	0	0	0	5.6	.	.	.	.	0.027286	.	.	.	0.062801	.	.	0.059731	.	0.045105	0.076719	.	.	.	.	0.041771	.	.	.	0.249935	.	.	0.116838	.	0.07898	0.259907	.	.	.	.	0.017492	.
EU205592	conserved unknown	63	21	11	12	12	16	61.1	39	19.5	16.7	27.1	29.6	0.010807	2.6e-05	1e-06	0.002023	0.001359	0.011348	0.003383	0.051636	0.046164	0.067711	0.064159	0.044144	0.045643	0.027502	0.066057	0.066244	8.3e-05	3e-06	0.007698	0.006207	0.075148	0.020781	0.385278	0.415824	0.834113	0.405263	0.336715	0.210147	0.131568	1	0.063857	0.000176	8e-06	0.009454	0.006839	0.056115
EU205593	putative: ribonuclease H1	1	2	0	1	0	0	0.1	3.7	0	1.4	0	0	0.153579	0.413289	0.284277	0.494903	0.426395	0.116009	0.134477	0.172342	0.124098	0.246399	.	.	0.392533	0.325935	.	0.276181	1	1	1	1	0.23784	0.579811	0.506333	0.248773	1	.	.	1	1	.	0.242785	0.45606	0.805401	0.516186	0.465997	0.147187
EU205594	putative: conserved unknown	0	1	0	1	0	1	0	1.9	0	1.4	0	1.9	0.226259	.	0.242637	.	0.226594	0.237863	0.209509	0.30969	0.249396	0.246399	.	0.249877	0.392533	0.279713	0.246672	0.345919	.	0.414194	.	0.347011	0.487712	1	1	1	1	.	0.488917	1	1	1	0.169092	.	0.234326	.	0.170121	0.305395
EU205595	Aedes aegypti inhibitor of apoptosis-1 like protein	1	1	0	2	0	0	0.1	1.9	0	2.8	0	0	0.295983	0.413289	0.176619	0.494903	0.426395	0.237863	0.179786	0.30969	0.248796	0.137986	.	.	0.245932	0.186078	.	1	1	0.573553	1	1	0.487712	1	1	0.498794	0.507165	.	.	0.531976	0.510017	.	0.646858	0.45606	0.374629	0.516186	0.465997	0.305395
EU205596	argininosuccinate lyase	1	1	1	0	2	2	0.1	1.9	1.8	0	4.7	3.7	0.295983	0.295191	0.343168	0.13053	0.154035	0.243709	0.183109	0.182742	0.187498	0.193589	0.180508	0.187316	0.08739	0.105116	0.16148	1	1	1	0.211595	0.277665	1	0.427912	0.587904	1	0.439988	0.581527	0.61684	0.139463	0.184102	1	0.646858	0.673228	0.400411	0.160337	0.244742	0.972264
EU205597	ATP dependent RNA helicase	1	0	0	0	0	1	0.1	0	0	0	0	1.9	0.427822	0.413289	0.343168	0.494903	0.295927	.	.	.	0.249999	.	.	0.249877	.	0.244972	0.246672	1	1	1	1	1	.	.	.	1	.	.	0.488917	.	0.429093	1	0.467071	0.45606	0.400411	0.516186	0.649435	.
EU205598	questionable: heat shock protein	2	0	0	0	0	0	1.1	0	0	0	0	0	0.27983	0.265693	0.20103	0.348161	0.278431	.	.	.	.	.	.	.	.	.	.	0.547453	0.540798	0.514697	1	0.546782	.	.	.	.	.	.	.	.	.	.	0.303704	0.291829	0.23435	0.35852	0.302538	.
EU205599	proteasome endopeptidase	0	1	1	3	2	0	0	1.9	1.8	4.2	4.7	0	0.226259	0.229587	0.041626	0.061848	.	0.243709	0.137138	0.182742	0.248796	0.135998	0.180508	0.261206	0.21492	0.106233	0.086534	0.345919	0.357125	0.071041	0.087902	.	1	0.640373	0.587904	0.498794	0.635672	0.581527	1	1	0.265025	0.195614	0.169092	0.179682	0.039396	0.029369	.	0.972264
EU205600	unknown	0	0	3	0	0	0	0	0	5.3	0	0	0	.	0.029281	.	.	.	0.06557	.	.	.	0.037477	0.104524	0.068228	.	.	.	.	0.045531	.	.	.	0.250385	.	.	.	0.085151	0.264042	0.250301	.	.	.	.	0.02012	.	.	.	0.090985
EU205601	conserved unknown	2	0	0	0	0	0	1.1	0	0	0	0	0	0.27983	0.265693	0.20103	0.348161	0.278431	.	.	.	.	.	.	.	.	.	.	0.547453	0.540798	0.514697	1	0.546782	.	.	.	.	.	.	.	.	.	.	0.303704	0.291829	0.23435	0.35852	0.302538	.
EU205602	unknown	0	1	0	1	0	0	0	1.9	0	1.4	0	0	0.226259	.	0.242637	.	.	0.237863	0.209509	0.30969	0.248796	0.246399	.	.	0.392533	0.325935	.	0.345919	.	0.414194	.	.	0.487712	1	1	0.498794	1	.	.	1	1	.	0.169092	.	0.234326	.	.	0.305395
EU205603	questionable: odorant-binding protein	0	1	0	0	0	1	0	1.9	0	0	0	1.9	0.226259	.	.	.	0.226594	0.237863	0.183109	0.30969	0.249396	.	.	0.249877	.	0.244972	0.246672	0.345919	.	.	.	0.347011	0.487712	0.427912	1	1	.	.	0.488917	.	0.429093	1	0.169092	.	.	.	0.170121	0.305395
EU205604	questionable: conserved unknown	1	0	0	0	1	0	0.1	0	0	0	2.3	0	0.427822	0.413289	0.343168	0.293484	0.426395	.	.	0.246808	.	.	0.245295	.	0.233991	.	0.19564	1	1	1	0.505111	1	.	.	0.443502	.	.	0.431404	.	0.373475	.	0.442312	0.467071	0.45606	0.400411	0.528592	0.465997	.
EU205605	conserved unknown	0	0	1	3	0	3	0	0	1.8	4.2	0	5.6	.	0.229587	0.041626	.	0.027286	0.249849	0.08012	.	0.062801	0.135998	0.323301	0.122109	0.154083	0.167859	0.076719	.	0.357125	0.071041	.	0.041771	1	0.265532	.	0.249935	0.635672	1	0.36422	0.297964	1	0.259907	.	0.179682	0.039396	.	0.017492	0.329182
EU205606	thioredoxin	1	1	3	0	3	5	0.1	1.9	5.3	0	6.1	9.3	0.295983	0.075296	0.343168	0.051604	0.012873	0.127917	0.183109	0.108062	0.047214	0.037477	0.167841	0.106741	0.032638	0.008305	0.115627	1	0.133361	1	0.081054	0.021439	0.625385	0.427912	0.328686	0.218628	0.085151	1	0.498735	0.052071	0.014531	1	0.646858	0.100988	0.400411	0.047016	0.012315	0.341448
EU205607	cytosolic large ribosomal subunit L37a	3	13	4	1	1	3	2.1	24.2	7.1	1.4	2.3	5.6	0.000104	0.097242	0.195109	0.290492	0.151944	0.007062	5.5e-05	0.001696	0.00416	0.046171	0.128196	0.142636	0.293203	0.103002	0.135735	0.000177	0.257057	0.646724	1	0.424359	0.027532	0.000135	0.005135	0.012465	0.176426	0.398189	1	1	0.320478	0.634844	8.7e-05	0.236575	0.504935	0.838601	0.431048	0.022219
EU205608	KDEL receptor	0	0	0	4	0	1	0	0	0	5.6	0	1.9	.	.	0.017241	.	0.226594	.	0.045836	.	0.249999	0.043274	.	0.249877	0.096537	0.130121	0.246672	.	.	0.029417	.	0.347011	.	0.140584	.	1	0.135772	.	0.488917	0.304002	0.399795	1	.	.	0.01737	.	0.170121	.
EU205609	RNA polymerase II transcription mediator	1	0	3	0	0	0	0.1	0	5.3	0	0	0	0.427822	0.075296	0.343168	0.494903	0.426395	0.06557	.	.	.	0.037477	0.104524	0.068228	.	.	.	1	0.133361	1	1	1	0.250385	.	.	.	0.085151	0.264042	0.250301	.	.	.	0.467071	0.100988	0.400411	0.516186	0.465997	0.090985
EU205610	questionable: nucleic acid binding protein	0	0	1	0	1	0	0	0	1.8	0	2.3	0	.	0.229587	.	0.20859	.	0.249849	.	0.246808	.	0.193589	0.278947	0.261206	0.233991	.	0.19564	.	0.357125	.	0.296506	.	1	.	0.443502	.	0.439988	1	1	0.373475	.	0.442312	.	0.179682	.	0.123468	.	0.329182
EU205611	proteasome activator	1	4	1	4	1	2	0.1	7.4	1.8	5.6	2.3	3.7	0.030629	0.295191	0.0505	0.293484	0.154035	0.070681	0.107578	0.118354	0.11634	0.095201	0.278947	0.187316	0.18027	0.167502	0.182541	0.051752	1	0.167324	0.505111	0.277665	0.207714	0.731041	0.390736	0.451892	0.392786	1	0.61684	0.656889	0.705913	1	0.032766	0.673228	0.079841	0.528592	0.244742	0.162313
EU205612	questionable: sugar binding protein	1	0	0	1	0	0	0.1	0	0	1.4	0	0	0.427822	0.413289	0.284277	0.494903	0.426395	.	0.244803	.	.	0.246399	.	.	0.392533	0.325935	.	1	1	1	1	1	.	1	.	.	1	.	.	1	1	.	0.467071	0.45606	0.805401	0.516186	0.465997	.
EU205613	NADH dehydrogenase	1	0	1	0	0	0	0.1	0	1.8	0	0	0	0.427822	0.295191	0.343168	0.494903	0.426395	0.249849	.	.	.	0.193589	0.323301	0.261206	.	.	.	1	1	1	1	1	1	.	.	.	0.439988	1	1	.	.	.	0.467071	0.673228	0.400411	0.516186	0.465997	0.329182
EU205614	DNA-directed RNA polymerase	0	2	0	2	2	0	0	3.7	0	2.8	4.7	0	0.078267	.	0.100499	0.061848	.	0.116009	0.153865	0.203392	0.124098	0.137986	0.105821	.	0.205821	0.186078	0.086534	0.119645	.	0.171543	0.087902	.	0.23784	1	1	0.248773	0.507165	0.186085	.	0.632563	0.510017	0.195614	0.051801	.	0.092577	0.029369	.	0.147187
EU205615	questionable: ATP binding protein	0	2	0	0	0	0	0	3.7	0	0	0	0	0.078267	.	.	.	.	0.116009	0.078354	0.172342	0.124098	.	.	.	.	.	.	0.119645	.	.	.	.	0.23784	0.183089	0.506333	0.248773	.	.	.	.	.	.	0.051801	.	.	.	.	0.147187
EU205616	putative: translation initiation factor	0	0	1	1	0	0	0	0	1.8	1.4	0	0	.	0.229587	0.242637	.	.	0.249849	0.244803	.	.	0.216825	0.323301	0.261206	0.392533	0.325935	.	.	0.357125	0.414194	.	.	1	1	.	.	1	1	1	1	1	.	.	0.179682	0.234326	.	.	0.329182
EU205617	questionable: conserved unknown	0	1	0	1	0	1	0	1.9	0	1.4	0	1.9	0.226259	.	0.242637	.	0.226594	0.237863	0.209509	0.30969	0.249396	0.246399	.	0.249877	0.392533	0.279713	0.246672	0.345919	.	0.414194	.	0.347011	0.487712	1	1	1	1	.	0.488917	1	1	1	0.169092	.	0.234326	.	0.170121	0.305395
EU205618	questionable: nucleic acid binding protein	0	0	0	0	3	0	0	0	0	0	6.1	0	.	.	.	0.018338	.	.	.	0.048546	.	.	0.045652	.	0.032638	.	0.038275	.	.	.	0.026055	.	.	.	0.0872	.	.	0.080256	.	0.052071	.	0.0865	.	.	.	0.007626	.	.
EU205619	putative: conserved unknown	0	3	0	7	0	2	0	5.6	0	9.7	0	3.7	0.027074	.	0.001225	.	0.078631	0.056579	0.080694	0.095908	0.155496	0.0076	.	0.122169	0.023741	0.074804	0.137566	0.041377	.	0.002088	.	0.120402	0.115975	0.531436	0.2595	0.686692	0.020437	.	0.239017	0.050745	0.316264	0.506605	0.017222	.	0.001649	.	0.052367	0.075833
EU205620	unknown	0	0	1	1	0	1	0	0	1.8	1.4	0	1.9	.	0.229587	0.242637	.	0.226594	0.249849	0.244803	.	0.249999	0.216825	0.323301	0.255416	0.392533	0.279713	0.246672	.	0.357125	0.414194	.	0.347011	1	1	.	1	1	1	1	1	1	1	.	0.179682	0.234326	.	0.170121	0.329182
EU205621	unknown	0	0	0	0	0	2	0	0	0	0	0	3.7	.	.	.	.	0.078631	.	.	.	0.125301	.	.	0.122169	.	0.105116	0.137566	.	.	.	.	0.120402	.	.	.	0.499957	.	.	0.239017	.	0.184102	0.506605	.	.	.	.	0.052367	.
EU205622	mitochondrial small ribosomal subunit S2	3	1	0	0	1	1	2.1	1.9	0	0	2.3	1.9	0.253257	0.170807	0.117764	0.290492	0.252364	0.237863	0.183109	0.274696	0.249396	.	0.245295	0.249877	0.233991	0.244972	0.218212	1	0.557173	0.272046	1	1	0.487712	0.427912	1	1	.	0.431404	0.488917	0.373475	0.429093	1	0.686688	0.196681	0.145242	0.838601	0.683535	0.305395
EU205623	pre-mRNA splicing factor	1	0	0	2	1	1	0.1	0	0	2.8	2.3	1.9	0.427822	0.413289	0.176619	0.293484	0.295927	.	0.140049	0.246808	0.249999	0.137986	0.245295	0.249877	0.275548	0.239535	0.218212	1	1	0.573553	0.505111	1	.	0.510354	0.443502	1	0.507165	0.431404	0.488917	1	1	1	0.467071	0.45606	0.374629	0.528592	0.649435	.
EU205624	sideroflexin	4	0	2	0	1	1	3.9	0	3.5	0	2.3	1.9	0.119718	0.21007	0.068987	0.255449	0.205988	0.127995	.	0.246808	0.249999	0.085177	0.237912	0.195808	0.233991	0.244972	0.218212	0.30558	1	0.147153	1	0.664668	0.500257	.	0.443502	1	0.19357	1	1	0.373475	0.429093	1	0.145767	0.903178	0.092584	0.636518	0.489764	0.167587
EU205625	conserved unknown	0	0	0	1	0	1	0	0	0	1.4	0	1.9	.	.	0.242637	.	0.226594	.	0.244803	.	0.249999	0.246399	.	0.249877	0.392533	0.279713	0.246672	.	.	0.414194	.	0.347011	.	1	.	1	1	.	0.488917	1	1	1	.	.	0.234326	.	0.170121	.
EU205626	questionable: hemomucin	0	1	0	1	0	0	0	1.9	0	1.4	0	0	0.226259	.	0.242637	.	.	0.237863	0.209509	0.30969	0.248796	0.246399	.	.	0.392533	0.325935	.	0.345919	.	0.414194	.	.	0.487712	1	1	0.498794	1	.	.	1	1	.	0.169092	.	0.234326	.	.	0.305395
EU205627	conserved unknown	0	0	0	1	0	1	0	0	0	1.4	0	1.9	.	.	0.242637	.	0.226594	.	0.244803	.	0.249999	0.246399	.	0.249877	0.392533	0.279713	0.246672	.	.	0.414194	.	0.347011	.	1	.	1	1	.	0.488917	1	1	1	.	.	0.234326	.	0.170121	.
EU205628	short-chain dehydrogenase/reductase	0	0	1	1	0	2	0	0	1.8	1.4	0	3.7	.	0.229587	0.242637	.	0.078631	0.249849	0.244803	.	0.125301	0.216825	0.323301	0.187316	0.392533	0.180034	0.137566	.	0.357125	0.414194	.	0.120402	1	1	.	0.499957	1	1	0.61684	1	0.580389	0.506605	.	0.179682	0.234326	.	0.052367	0.329182
EU205629	unknown	5	0	2	0	2	0	4.9	0	3.5	0	4.7	0	0.078305	0.189069	0.040413	0.223794	0.077524	0.127995	.	0.10946	.	0.085177	0.205273	0.133498	0.08739	.	0.086534	0.171429	1	0.08114	1	0.171027	0.500257	.	0.196668	.	0.19357	1	0.5002	0.139463	.	0.195614	0.103866	0.693288	0.06004	0.950138	0.103034	0.167587
EU205630	conserved unknown	0	0	1	1	0	3	0	0	1.8	1.4	0	5.6	.	0.229587	0.242637	.	0.027286	0.249849	0.244803	.	0.062801	0.216825	0.323301	0.122109	0.392533	0.103002	0.076719	.	0.357125	0.414194	.	0.041771	1	1	.	0.249935	1	1	0.36422	1	0.320478	0.259907	.	0.179682	0.234326	.	0.017492	0.329182
EU205631	conserved unknown	0	0	1	1	1	0	0	0	1.8	1.4	2.3	0	.	0.229587	0.242637	0.20859	.	0.249849	0.244803	0.246808	.	0.216825	0.278947	0.261206	0.293203	0.325935	0.19564	.	0.357125	0.414194	0.296506	.	1	1	0.443502	.	1	1	1	1	1	0.442312	.	0.179682	0.234326	0.123468	.	0.329182
EU205632	putative: calcium ion binding protein	0	0	13	0	0	0	0	0	23	0	0	0	.	1e-06	.	.	.	8.2e-05	.	.	.	1e-05	0.000369	8.3e-05	.	.	.	.	2e-06	.	.	.	0.000254	.	.	.	2.3e-05	0.000968	0.000252	.	.	.	.	1e-06	.	.	.	0.000431
EU205633	putative: conserved unknown	5	1	3	0	0	2	4.9	1.9	5.3	0	0	3.7	0.162523	0.180056	0.040413	0.121216	0.196038	0.127917	0.183109	0.30969	0.187498	0.037477	0.104524	0.163093	.	0.105116	0.137566	0.671415	1	0.08114	0.330708	1	0.625385	0.427912	1	1	0.085151	0.264042	1	.	0.184102	0.506605	0.355875	0.915944	0.06004	0.14652	0.733279	0.341448
EU205634	receptor binding	1	2	0	0	1	0	0.1	3.7	0	0	2.3	0	0.153579	0.413289	0.343168	0.293484	0.426395	0.116009	0.078354	0.229302	0.124098	.	0.245295	.	0.233991	.	0.19564	0.276181	1	1	0.505111	1	0.23784	0.183089	1	0.248773	.	0.431404	.	0.373475	.	0.442312	0.242785	0.45606	0.400411	0.528592	0.465997	0.147187
EU205635	putative: trypsin	0	0	1	0	1	0	0	0	1.8	0	2.3	0	.	0.229587	.	0.20859	.	0.249849	.	0.246808	.	0.193589	0.278947	0.261206	0.233991	.	0.19564	.	0.357125	.	0.296506	.	1	.	0.443502	.	0.439988	1	1	0.373475	.	0.442312	.	0.179682	.	0.123468	.	0.329182
EU205636	putative: rRNA (adenine) methyltransferase	2	1	1	0	0	0	1.1	1.9	1.8	0	0	0	0.290396	0.284657	0.20103	0.348161	0.278431	0.243709	0.183109	0.30969	0.248796	0.193589	0.323301	0.261206	.	.	.	1	1	0.514697	1	0.546782	1	0.427912	1	0.498794	0.439988	1	1	.	.	.	0.963444	0.931458	0.23435	0.35852	0.302538	0.972264
EU205637	annexin	0	0	2	0	0	0	0	0	3.5	0	0	0	.	0.081991	.	.	.	0.127995	.	.	.	0.085177	0.183828	0.133498	.	.	.	.	0.127524	.	.	.	0.500257	.	.	.	0.19357	0.509361	0.5002	.	.	.	.	0.057754	.	.	.	0.167587
EU205638	translation initiation factor	6	3	7	2	1	2	5.9	5.6	12.4	2.8	2.3	3.7	0.178083	0.057696	0.113721	0.176992	0.170681	0.062869	0.109735	0.170142	0.155496	0.015857	0.037705	0.040059	0.275548	0.205565	0.182541	1	0.244929	0.482758	0.681807	0.722118	0.345013	0.657089	0.634441	0.686692	0.049086	0.149278	0.180477	1	1	1	0.936715	0.172223	0.345667	0.373304	0.56423	0.234797
EU205639	protein serine/threonine kinase	0	0	0	3	0	0	0	0	0	4.2	0	0	.	.	0.041626	.	.	.	0.08012	.	.	0.077274	.	.	0.154083	0.106233	.	.	.	0.071041	.	.	.	0.265532	.	.	0.260747	.	.	0.297964	0.265025	.	.	.	0.039396	.	.	.
EU205640	conserved unknown	0	0	2	3	0	4	0	0	3.5	4.2	0	7.4	.	0.081991	0.041626	.	0.009468	0.127995	0.08012	.	0.031476	0.149594	0.183828	0.114421	0.154083	0.126048	0.042785	.	0.127524	0.071041	.	0.01449	0.500257	0.265532	.	0.124935	1	0.509361	0.443209	0.297964	0.47164	0.134929	.	0.057754	0.039396	.	0.006072	0.167587
EU205641	Thiolester containing protein	0	1	0	0	0	1	0	1.9	0	0	0	1.9	0.226259	.	.	.	0.226594	0.237863	0.183109	0.30969	0.249396	.	.	0.249877	.	0.244972	0.246672	0.345919	.	.	.	0.347011	0.487712	0.427912	1	1	.	.	0.488917	.	0.429093	1	0.169092	.	.	.	0.170121	0.305395
EU205642	putative: c-type lectin	4	0	4	1	1	1	3.9	0	7.1	1.4	2.3	1.9	0.119718	0.125029	0.14287	0.255449	0.205988	0.033591	0.244803	0.246808	0.249999	0.046171	0.128196	0.085244	0.293203	0.279713	0.218212	0.30558	0.467728	0.65507	1	0.664668	0.125385	1	0.443502	1	0.176426	0.398189	0.375501	1	1	1	0.145767	0.398891	0.330816	0.636518	0.489764	0.050963
EU205643	transaldolase	2	1	5	2	2	1	1.1	1.9	8.9	2.8	4.7	1.9	0.290396	0.032412	0.206928	0.183654	0.289856	0.050356	0.179786	0.182742	0.249396	0.047781	0.132072	0.05228	0.205821	0.239535	0.144776	1	0.1058	1	0.587022	1	0.219472	1	0.587904	1	0.252373	0.706175	0.219314	0.632563	1	0.58725	0.963444	0.048543	0.727516	0.372801	0.960304	0.115557
EU205644	unknown	0	1	0	0	2	0	0	1.9	0	0	4.7	0	0.226259	.	.	0.061848	.	0.237863	0.183109	0.182742	0.248796	.	0.105821	.	0.08739	.	0.086534	0.345919	.	.	0.087902	.	0.487712	0.427912	0.587904	0.498794	.	0.186085	.	0.139463	.	0.195614	0.169092	.	.	0.029369	.	0.305395
EU205645	unknown	9	1	0	0	0	0	8.9	1.9	0	0	0	0	0.049578	0.012058	0.004759	0.029689	0.014095	0.237863	0.183109	0.30969	0.248796	.	.	.	.	.	.	0.180183	0.031359	0.013029	0.065981	0.032148	0.487712	0.427912	1	0.498794	.	.	.	.	.	.	0.101962	0.025311	0.011628	0.051386	0.0287	0.305395
EU205646	conserved unknown	0	1	0	3	0	0	0	1.9	0	4.2	0	0	0.226259	.	0.041626	.	.	0.237863	0.137138	0.30969	0.248796	0.077274	.	.	0.154083	0.106233	.	0.345919	.	0.071041	.	.	0.487712	0.640373	1	0.498794	0.260747	.	.	0.297964	0.265025	.	0.169092	.	0.039396	.	.	0.305395
EU205647	Aedes aegypti 30 kDa allergen-like protein	2	0	1	0	0	0	1.1	0	1.8	0	0	0	0.27983	0.284657	0.20103	0.348161	0.278431	0.249849	.	.	.	0.193589	0.323301	0.261206	.	.	.	0.547453	1	0.514697	1	0.546782	1	.	.	.	0.439988	1	1	.	.	.	0.303704	0.931458	0.23435	0.35852	0.302538	0.329182
EU205648	Aedes aegypti 30 kDa allergen-like protein	1	0	1	0	0	0	0.1	0	1.8	0	0	0	0.427822	0.295191	0.343168	0.494903	0.426395	0.249849	.	.	.	0.193589	0.323301	0.261206	.	.	.	1	1	1	1	1	1	.	.	.	0.439988	1	1	.	.	.	0.467071	0.673228	0.400411	0.516186	0.465997	0.329182
EU205649	unknown	0	0	1	1	0	0	0	0	1.8	1.4	0	0	.	0.229587	0.242637	.	.	0.249849	0.244803	.	.	0.216825	0.323301	0.261206	0.392533	0.325935	.	.	0.357125	0.414194	.	.	1	1	.	.	1	1	1	1	1	.	.	0.179682	0.234326	.	.	0.329182
EU205650	mitochondrial phosphate carrier	0	3	0	1	1	1	0	5.6	0	1.4	2.3	1.9	0.027074	.	0.242637	0.20859	0.226594	0.056579	0.076726	0.170142	0.124097	0.246399	0.245295	0.249877	0.293203	0.279713	0.218212	0.041377	.	0.414194	0.296506	0.347011	0.115975	0.319873	0.634441	0.373729	1	0.431404	0.488917	1	1	1	0.017222	.	0.234326	0.123468	0.170121	0.075833
EU205651	questionable: conserved unknown	0	1	0	0	0	1	0	1.9	0	0	0	1.9	0.226259	.	.	.	0.226594	0.237863	0.183109	0.30969	0.249396	.	.	0.249877	.	0.244972	0.246672	0.345919	.	.	.	0.347011	0.487712	0.427912	1	1	.	.	0.488917	.	0.429093	1	0.169092	.	.	.	0.170121	0.305395
EU205652	mitochondrial small ribosomal subunit S21	2	0	1	2	1	0	1.1	0	1.8	2.8	2.3	0	0.27983	0.284657	0.206928	0.309696	0.278431	0.249849	0.140049	0.246808	.	0.182137	0.278947	0.261206	0.275548	0.186078	0.19564	0.547453	1	1	1	0.546782	1	0.510354	0.443502	.	1	1	1	1	0.510017	0.442312	0.303704	0.931458	0.727516	0.888915	0.302538	0.329182
EU205653	questionable: c-Myc binding	1	0	3	5	0	3	0.1	0	5.3	6.1	0	5.6	0.427822	0.075296	0.0251	0.494903	0.071269	0.06557	0.026222	.	0.062801	0.115595	0.104524	0.159478	0.060483	0.153191	0.076719	1	0.133361	0.088256	1	0.123614	0.250385	0.075575	.	0.249935	1	0.264042	1	0.164657	1	0.259907	0.467071	0.100988	0.037103	0.516186	0.090383	0.090985
EU205654	putative: long-chain-fatty-acid-CoA ligase	0	0	2	0	0	0	0	0	3.5	0	0	0	.	0.081991	.	.	.	0.127995	.	.	.	0.085177	0.183828	0.133498	.	.	.	.	0.127524	.	.	.	0.500257	.	.	.	0.19357	0.509361	0.5002	.	.	.	.	0.057754	.	.	.	0.167587
EU205655	conserved unknown	0	0	0	1	3	0	0	0	0	1.4	6.1	0	.	.	0.242637	0.018338	.	.	0.244803	0.048546	.	0.246399	0.045652	.	0.081794	0.325935	0.038275	.	.	0.414194	0.026055	.	.	1	0.0872	.	1	0.080256	.	0.149967	1	0.0865	.	.	0.234326	0.007626	.	.
EU205656	unknown	0	0	0	4	0	0	0	0	0	5.6	0	0	.	.	0.017241	.	.	.	0.045836	.	.	0.043274	.	.	0.096537	0.060649	.	.	.	0.029417	.	.	.	0.140584	.	.	0.135772	.	.	0.304002	0.140074	.	.	.	0.01737	.	.	.
EU205657	serine carboxyprotease	0	2	0	1	0	0	0	3.7	0	1.4	0	0	0.078267	.	0.242637	.	.	0.116009	0.134477	0.172342	0.124098	0.246399	.	.	0.392533	0.325935	.	0.119645	.	0.414194	.	.	0.23784	0.579811	0.506333	0.248773	1	.	.	1	1	.	0.051801	.	0.234326	.	.	0.147187
EU205658	serine protease	112	18	42	43	7	29	110.1	33.5	74.3	59.8	16.3	53.7	0	0.003833	7.9e-05	0	6.2e-05	0.000693	0.004838	0.023657	0.016625	0.022983	7e-06	0.019427	0.000118	0.049224	0.00054	0	0.028036	0.000539	0	0.000341	0.004061	0.037929	0.11006	0.143046	0.325333	1.9e-05	0.190906	0.000361	0.720677	0.00228	1e-06	0.028053	0.000516	0	0.000398	0.003536
EU205659	unknown	35	0	3	0	2	0	34.4	0	5.3	0	4.7	0	0	4.8e-05	0	0.000186	0	0.06557	.	0.10946	.	0.037477	0.194529	0.068228	0.08739	.	0.086534	1e-06	0.000126	0	0.000452	1e-06	0.250385	.	0.196668	.	0.085151	1	0.250301	0.139463	.	0.195614	1.7e-05	0.00034	1e-06	0.001224	1.6e-05	0.090985
EU205660	questionable: conserved unknown	0	0	0	0	2	1	0	0	0	0	4.7	1.9	.	.	.	0.061848	0.226594	.	.	0.10946	0.249999	.	0.105821	0.249877	0.08739	0.244972	0.144776	.	.	.	0.087902	0.347011	.	.	0.196668	1	.	0.186085	0.488917	0.139463	0.429093	0.58725	.	.	.	0.029369	0.170121	.
EU205661	putative: G-protein coupled receptor	0	0	1	6	1	1	0	0	1.8	8.3	2.3	1.9	.	0.229587	0.002958	0.20859	0.226594	0.249849	0.015001	0.246808	0.249999	0.041799	0.278947	0.255416	0.099067	0.059375	0.218212	.	0.357125	0.005043	0.296506	0.347011	1	0.041155	0.443502	1	0.143806	1	1	0.268684	0.250824	1	.	0.179682	0.003573	0.123468	0.170121	0.329182
EU205662	questionable: conserved unknown	1	0	2	1	0	2	0.1	0	3.5	1.4	0	3.7	0.427822	0.15813	0.284277	0.494903	0.154035	0.127995	0.244803	.	0.125301	0.1431	0.183828	0.191468	0.392533	0.180034	0.137566	1	0.291508	1	1	0.277665	0.500257	1	.	0.499957	0.586002	0.509361	1	1	0.580389	0.506605	0.467071	0.263121	0.805401	0.516186	0.244742	0.167587
EU205663	pre-mRNA splicing factor	0	0	0	1	0	1	0	0	0	1.4	0	1.9	.	.	0.242637	.	0.226594	.	0.244803	.	0.249999	0.246399	.	0.249877	0.392533	0.279713	0.246672	.	.	0.414194	.	0.347011	.	1	.	1	1	.	0.488917	1	1	1	.	.	0.234326	.	0.170121	.
EU205664	pre-mRNA splicing	1	1	0	0	0	1	0.1	1.9	0	0	0	1.9	0.295983	0.413289	0.343168	0.494903	0.295927	0.237863	0.183109	0.30969	0.249396	.	.	0.249877	.	0.244972	0.246672	1	1	1	1	1	0.487712	0.427912	1	1	.	.	0.488917	.	0.429093	1	0.646858	0.45606	0.400411	0.516186	0.649435	0.305395
EU205665	long chain fatty acid CoA ligase	1	1	0	2	1	3	0.1	1.9	0	2.8	2.3	5.6	0.295983	0.413289	0.176619	0.293484	0.071269	0.237863	0.179786	0.274696	0.1253	0.137986	0.245295	0.059731	0.275548	0.147011	0.135735	1	1	0.573553	0.505111	0.123614	0.487712	1	1	0.624935	0.507165	0.431404	0.116838	1	0.657325	0.634844	0.646858	0.45606	0.374629	0.528592	0.090383	0.305395
EU205666	nitrilase	0	0	0	1	0	3	0	0	0	1.4	0	5.6	.	.	0.242637	.	0.027286	.	0.244803	.	0.062801	0.246399	.	0.059731	0.392533	0.103002	0.076719	.	.	0.414194	.	0.041771	.	1	.	0.249935	1	.	0.116838	1	0.320478	0.259907	.	.	0.234326	.	0.017492	.
EU205667	putative: conserved unknown	0	0	1	0	2	1	0	0	1.8	0	4.7	1.9	.	0.229587	.	0.061848	0.226594	0.249849	.	0.10946	0.249999	0.193589	0.180508	0.255416	0.08739	0.244972	0.144776	.	0.357125	.	0.087902	0.347011	1	.	0.196668	1	0.439988	0.581527	1	0.139463	0.429093	0.58725	.	0.179682	.	0.029369	0.170121	0.329182
EU205668	conserved unknown	0	1	1	0	1	0	0	1.9	1.8	0	2.3	0	0.226259	0.229587	.	0.20859	.	0.243709	0.183109	0.274696	0.248796	0.193589	0.278947	0.261206	0.233991	.	0.19564	0.345919	0.357125	.	0.296506	.	1	0.427912	1	0.498794	0.439988	1	1	0.373475	.	0.442312	0.169092	0.179682	.	0.123468	.	0.972264
EU205669	unknown	0	0	0	2	0	0	0	0	0	2.8	0	0	.	.	0.100499	.	.	.	0.140049	.	.	0.137986	.	.	0.245932	0.186078	.	.	.	0.171543	.	.	.	0.510354	.	.	0.507165	.	.	0.531976	0.510017	.	.	.	0.092577	.	.	.
EU205670	Cellular Repressor of E1A-stimulated Genes	2	5	1	4	3	0	1.1	9.3	1.8	5.6	6.1	0	0.029106	0.284657	0.08875	0.090758	0.278431	0.041366	0.082861	0.145097	0.0154	0.095201	0.103829	0.261206	0.176013	0.060649	0.038275	0.052897	1	0.239747	0.158452	0.546782	0.116265	0.510236	1	0.030846	0.392786	0.321674	1	0.717171	0.140074	0.0865	0.040424	0.931458	0.209225	0.13724	0.302538	0.090234
EU205671	phosphatidylethanoloamine binding	4	2	0	2	4	5	3.9	3.7	0	2.8	9.3	9.3	0.214881	0.109808	0.177528	0.093226	0.075269	0.116009	0.153865	0.100015	0.082426	0.137986	0.019694	0.014278	0.071772	0.056842	0.115072	1	0.304133	1	0.247695	0.291399	0.23784	1	0.416204	0.452982	0.507165	0.034609	0.02791	0.204959	0.146865	1	0.948315	0.136003	0.687558	0.207462	0.188616	0.147187
EU205672	cathepsin D	10	8	5	8	2	7	9.8	14.9	8.9	11.1	4.7	12.1	0.084101	0.135222	0.105677	0.121192	0.108453	0.070896	0.071035	0.045308	0.097713	0.090324	0.132072	0.094258	0.093364	0.111044	0.052267	0.457699	1	0.814355	0.528277	0.613804	0.413836	0.617886	0.201378	0.803025	0.784841	0.706175	0.573345	0.339023	0.798608	0.31459	0.379242	0.847431	0.794339	0.324518	0.574674	0.356799
EU205673	cathepsin	0	0	0	2	0	0	0	0	0	2.8	0	0	.	.	0.100499	.	.	.	0.140049	.	.	0.137986	.	.	0.245932	0.186078	.	.	.	0.171543	.	.	.	0.510354	.	.	0.507165	.	.	0.531976	0.510017	.	.	.	0.092577	.	.	.
EU205674	cytosolic large ribosomal subunit L28	12	10	2	9	3	6	11.8	18.6	3.5	12.5	6.1	11.1	0.063624	0.037182	0.100897	0.122601	0.127206	0.006432	0.053411	0.039551	0.060361	0.025378	0.147592	0.051056	0.106805	0.114912	0.096726	0.369296	0.159702	1	0.57511	1	0.019652	0.48757	0.16432	0.330807	0.127054	0.657796	0.170606	0.553071	1	0.739718	0.283767	0.094143	0.893534	0.412898	0.902919	0.01655
EU205675	questionable: conserved unknown	1	0	1	1	0	1	0.1	0	1.8	1.4	0	1.9	0.427822	0.295191	0.284277	0.494903	0.295927	0.249849	0.244803	.	0.249999	0.216825	0.323301	0.255416	0.392533	0.279713	0.246672	1	1	1	1	1	1	1	.	1	1	1	1	1	1	1	0.467071	0.673228	0.805401	0.516186	0.649435	0.329182
EU205676	putative: cytosolic large ribosomal subunit L30p/L7e	0	0	3	2	1	2	0	0	5.3	2.8	2.3	3.7	.	0.029281	0.100499	0.20859	0.078631	0.06557	0.140049	0.246808	0.125301	0.117532	0.180368	0.163093	0.275548	0.205565	0.182541	.	0.045531	0.171543	0.296506	0.120402	0.250385	0.510354	0.443502	0.499957	0.659941	0.638913	1	1	1	1	.	0.02012	0.092577	0.123468	0.052367	0.090985
EU205677	questionable: conserved unknown	0	0	1	0	1	0	0	0	1.8	0	2.3	0	.	0.229587	.	0.20859	.	0.249849	.	0.246808	.	0.193589	0.278947	0.261206	0.233991	.	0.19564	.	0.357125	.	0.296506	.	1	.	0.443502	.	0.439988	1	1	0.373475	.	0.442312	.	0.179682	.	0.123468	.	0.329182
EU205678	unknown	0	0	0	2	1	0	0	0	0	2.8	2.3	0	.	.	0.100499	0.20859	.	.	0.140049	0.246808	.	0.137986	0.245295	.	0.275548	0.186078	0.19564	.	.	0.171543	0.296506	.	.	0.510354	0.443502	.	0.507165	0.431404	.	1	0.510017	0.442312	.	.	0.092577	0.123468	.	.
EU205679	unknown	0	1	2	3	3	1	0	1.9	3.5	4.2	6.1	1.9	0.226259	0.081991	0.041626	0.018338	0.226594	0.187274	0.137138	0.108062	0.249396	0.149594	0.147592	0.195808	0.160534	0.182336	0.085382	0.345919	0.127524	0.071041	0.026055	0.347011	1	0.640373	0.328686	1	1	0.657796	1	0.677543	0.639877	0.327948	0.169092	0.057754	0.039396	0.007626	0.170121	0.592638
EU205680	conserved unknown	0	0	2	0	1	3	0	0	3.5	0	2.3	5.6	.	0.081991	.	0.20859	0.027286	0.127995	.	0.246808	0.062801	0.085177	0.237912	0.15602	0.233991	0.045105	0.135735	.	0.127524	.	0.296506	0.041771	0.500257	.	0.443502	0.249935	0.19357	1	0.680827	0.373475	0.07898	0.634844	.	0.057754	.	0.123468	0.017492	0.167587
EU205681	putative: receptor binding	0	0	2	0	0	0	0	0	3.5	0	0	0	.	0.081991	.	.	.	0.127995	.	.	.	0.085177	0.183828	0.133498	.	.	.	.	0.127524	.	.	.	0.500257	.	.	.	0.19357	0.509361	0.5002	.	.	.	.	0.057754	.	.	.	0.167587
EU205682	questionable: conserved unknown	12	1	0	0	0	1	11.8	1.9	0	0	0	1.9	0.018036	0.003204	0.000957	0.010337	0.017704	0.237863	0.183109	0.30969	0.249396	.	.	0.249877	.	0.244972	0.246672	0.043057	0.005985	0.002085	0.023425	0.042775	0.487712	0.427912	1	1	.	.	0.488917	.	0.429093	1	0.041366	0.009798	0.00357	0.024457	0.040697	0.305395
EU205683	cytosolic small ribosomal subunit S21	10	13	16	11	6	15	9.8	24.2	28.3	15.3	13.1	27.8	0.010891	0.002882	0.060529	0.113655	0.003833	0.065789	0.03701	0.056409	0.069904	0.019225	0.032642	0.072574	0.12286	0.028512	0.028215	0.045329	0.007614	0.3764	0.584022	0.010801	0.713146	0.303715	0.356249	0.850372	0.122665	0.194902	1	1	0.164252	0.18806	0.02692	0.005949	0.307546	0.491553	0.007826	0.670525
EU205684	putative: conserved unknown	0	0	1	1	0	1	0	0	1.8	1.4	0	1.9	.	0.229587	0.242637	.	0.226594	0.249849	0.244803	.	0.249999	0.216825	0.323301	0.255416	0.392533	0.279713	0.246672	.	0.357125	0.414194	.	0.347011	1	1	.	1	1	1	1	1	1	1	.	0.179682	0.234326	.	0.170121	0.329182
EU205685	putative: translation initiation factor	0	0	0	1	1	0	0	0	0	1.4	2.3	0	.	.	0.242637	0.20859	.	.	0.244803	0.246808	.	0.246399	0.245295	.	0.293203	0.325935	0.19564	.	.	0.414194	0.296506	.	.	1	0.443502	.	1	0.431404	.	1	1	0.442312	.	.	0.234326	0.123468	.	.
EU205686	actin binding	0	0	0	0	1	1	0	0	0	0	2.3	1.9	.	.	.	0.20859	0.226594	.	.	0.246808	0.249999	.	0.245295	0.249877	0.233991	0.244972	0.218212	.	.	.	0.296506	0.347011	.	.	0.443502	1	.	0.431404	0.488917	0.373475	0.429093	1	.	.	.	0.123468	0.170121	.
EU205687	questionable: acetyl-CoA carboxylase	2	0	1	1	0	1	1.1	0	1.8	1.4	0	1.9	0.27983	0.284657	0.249796	0.348161	0.289856	0.249849	0.244803	.	0.249999	0.216825	0.323301	0.255416	0.392533	0.279713	0.246672	0.547453	1	1	1	1	1	1	.	1	1	1	1	1	1	1	0.303704	0.931458	0.776139	0.35852	0.960304	0.329182
EU205688	questionable: conserved unknown	0	0	1	0	2	0	0	0	1.8	0	4.7	0	.	0.229587	.	0.061848	.	0.249849	.	0.10946	.	0.193589	0.180508	0.261206	0.08739	.	0.086534	.	0.357125	.	0.087902	.	1	.	0.196668	.	0.439988	0.581527	1	0.139463	.	0.195614	.	0.179682	.	0.029369	.	0.329182
EU205689	conserved unknown	0	1	1	1	1	0	0	1.9	1.8	1.4	2.3	0	0.226259	0.229587	0.242637	0.20859	.	0.243709	0.209509	0.274696	0.248796	0.216825	0.278947	0.261206	0.293203	0.325935	0.19564	0.345919	0.357125	0.414194	0.296506	.	1	1	1	0.498794	1	1	1	1	1	0.442312	0.169092	0.179682	0.234326	0.123468	.	0.972264
EU205690	putative: conserved unknown	0	0	0	1	1	1	0	0	0	1.4	2.3	1.9	.	.	0.242637	0.20859	0.226594	.	0.244803	0.246808	0.249999	0.246399	0.245295	0.249877	0.293203	0.279713	0.218212	.	.	0.414194	0.296506	0.347011	.	1	0.443502	1	1	0.431404	0.488917	1	1	1	.	.	0.234326	0.123468	0.170121	.
EU205691	RNA binding	0	0	0	2	0	0	0	0	0	2.8	0	0	.	.	0.100499	.	.	.	0.140049	.	.	0.137986	.	.	0.245932	0.186078	.	.	.	0.171543	.	.	.	0.510354	.	.	0.507165	.	.	0.531976	0.510017	.	.	.	0.092577	.	.	.
EU205692	delta 1 pyrroline 5 carboxylate synthetase	1	0	0	0	2	4	0.1	0	0	0	4.7	7.4	0.427822	0.413289	0.343168	0.13053	0.030914	.	.	0.10946	0.031476	.	0.105821	0.029203	0.08739	0.019354	0.125558	1	1	1	0.211595	0.052346	.	.	0.196668	0.124935	.	0.186085	0.057108	0.139463	0.033879	0.699726	0.467071	0.45606	0.400411	0.160337	0.033318	.
EU205693	putative: conserved unknown	5	5	1	4	4	3	4.9	9.3	1.8	5.6	9.3	5.6	0.097738	0.151263	0.149868	0.11805	0.181407	0.041366	0.082861	0.144789	0.108584	0.095201	0.055991	0.122109	0.131473	0.167706	0.102774	0.329618	0.431114	1	0.464546	1	0.116265	0.510236	1	0.506623	0.392786	0.172742	0.36422	0.482035	1	0.706928	0.305516	0.33014	0.853793	0.331025	0.867882	0.090234
EU205694	peritrophin	0	0	0	2	0	0	0	0	0	2.8	0	0	.	.	0.100499	.	.	.	0.140049	.	.	0.137986	.	.	0.245932	0.186078	.	.	.	0.171543	.	.	.	0.510354	.	.	0.507165	.	.	0.531976	0.510017	.	.	.	0.092577	.	.	.
EU205695	serine protease	4	1	2	0	0	0	3.9	1.9	3.5	0	0	0	0.207063	0.21007	0.068987	0.172306	0.118722	0.187274	0.183109	0.30969	0.248796	0.085177	0.183828	0.133498	.	.	.	0.665101	1	0.147153	0.325941	0.305389	1	0.427912	1	0.498794	0.19357	0.509361	0.5002	.	.	.	0.492674	0.903178	0.092584	0.19408	0.144797	0.592638
EU205696	putative: conserved unknown	0	0	1	1	1	0	0	0	1.8	1.4	2.3	0	.	0.229587	0.242637	0.20859	.	0.249849	0.244803	0.246808	.	0.216825	0.278947	0.261206	0.293203	0.325935	0.19564	.	0.357125	0.414194	0.296506	.	1	1	0.443502	.	1	1	1	1	1	0.442312	.	0.179682	0.234326	0.123468	.	0.329182
EU205697	transcription regulating DNA secondary structure binding	0	0	1	1	0	0	0	0	1.8	1.4	0	0	.	0.229587	0.242637	.	.	0.249849	0.244803	.	.	0.216825	0.323301	0.261206	0.392533	0.325935	.	.	0.357125	0.414194	.	.	1	1	.	.	1	1	1	1	1	.	.	0.179682	0.234326	.	.	0.329182
EU205698	UDP-glucose 4' epimerase	4	0	0	0	0	0	3.9	0	0	0	0	0	0.119718	0.109808	0.068987	0.172306	0.118722	.	.	.	.	.	.	.	.	.	.	0.30558	0.304133	0.147153	0.325941	0.305389	.	.	.	.	.	.	.	.	.	.	0.145767	0.136003	0.092584	0.19408	0.144797	.
EU205699	conserved unknown	1	1	1	2	1	0	0.1	1.9	1.8	2.8	2.3	0	0.295983	0.295191	0.176619	0.293484	0.426395	0.243709	0.179786	0.274696	0.248796	0.182137	0.278947	0.261206	0.275548	0.186078	0.19564	1	1	0.573553	0.505111	1	1	1	1	0.498794	1	1	1	1	0.510017	0.442312	0.646858	0.673228	0.374629	0.528592	0.465997	0.972264
EU205700	putative: synaptic vesicle associated protein (t-SNARE)	1	0	0	3	0	0	0.1	0	0	4.2	0	0	0.427822	0.413289	0.097539	0.494903	0.426395	.	0.08012	.	.	0.077274	.	.	0.154083	0.106233	.	1	1	0.313646	1	1	.	0.265532	.	.	0.260747	.	.	0.297964	0.265025	.	0.467071	0.45606	0.172691	0.516186	0.465997	.
EU205701	cytochrome c oxidase	5	7	10	17	1	11	4.9	13	17.7	23.6	2.3	20.4	0.036757	0.007153	0.000331	0.215648	0.002975	0.077504	0.029303	0.032636	0.061137	0.052888	0.009531	0.083641	0.001487	0.080939	0.00381	0.124805	0.026816	0.000817	0.676933	0.006816	0.630582	0.217241	0.08425	0.480334	0.562127	0.029381	0.828766	0.005406	0.848877	0.016245	0.08369	0.012307	0.000635	0.486111	0.004202	0.530692
EU205702	unknown	0	1	0	1	0	0	0	1.9	0	1.4	0	0	0.226259	.	0.242637	.	.	0.237863	0.209509	0.30969	0.248796	0.246399	.	.	0.392533	0.325935	.	0.345919	.	0.414194	.	.	0.487712	1	1	0.498794	1	.	.	1	1	.	0.169092	.	0.234326	.	.	0.305395
EU205703	dihydrolipoyl dehydrogenase	0	0	1	0	2	0	0	0	1.8	0	4.7	0	.	0.229587	.	0.061848	.	0.249849	.	0.10946	.	0.193589	0.180508	0.261206	0.08739	.	0.086534	.	0.357125	.	0.087902	.	1	.	0.196668	.	0.439988	0.581527	1	0.139463	.	0.195614	.	0.179682	.	0.029369	.	0.329182
EU205704	cysteine dioxygenase	1	1	0	1	0	2	0.1	1.9	0	1.4	0	3.7	0.295983	0.413289	0.284277	0.494903	0.154035	0.237863	0.209509	0.30969	0.187498	0.246399	.	0.122169	0.392533	0.180034	0.137566	1	1	1	1	0.277665	0.487712	1	1	1	1	.	0.239017	1	0.580389	0.506605	0.646858	0.45606	0.805401	0.516186	0.244742	0.305395
EU205705	conserved unknown	1	0	0	1	0	0	0.1	0	0	1.4	0	0	0.427822	0.413289	0.284277	0.494903	0.426395	.	0.244803	.	.	0.246399	.	.	0.392533	0.325935	.	1	1	1	1	1	.	1	.	.	1	.	.	1	1	.	0.467071	0.45606	0.805401	0.516186	0.465997	.
EU205706	cytosolic large ribosomal subunit L35A	13	19	30	10	16	19	12.8	35.3	53.1	13.9	37.3	35.2	0.001585	3e-06	0.095289	0.001761	0.001644	0.021088	0.003187	0.073811	0.064131	2.3e-05	0.035756	0.02158	0.004444	0.004389	0.058525	0.004675	7e-06	0.835571	0.004063	0.004778	0.197134	0.014754	0.866626	1	8.6e-05	0.297037	0.196991	0.014035	0.022446	0.866302	0.003174	3e-06	0.841025	0.002593	0.003334	0.160635
EU205707	questionable: conserved unknown	0	0	0	4	0	0	0	0	0	5.6	0	0	.	.	0.017241	.	.	.	0.045836	.	.	0.043274	.	.	0.096537	0.060649	.	.	.	0.029417	.	.	.	0.140584	.	.	0.135772	.	.	0.304002	0.140074	.	.	.	0.01737	.	.	.
EU205708	proton-transporting ATP synthase complex subunit	70	8	9	4	14	16	68.8	14.9	15.9	5.6	32.7	29.6	0	0	0	0.001843	0.000308	0.092232	0.025506	0.018644	0.02229	0.019121	0.022322	0.026481	0.000303	0.000388	0.061776	1e-06	1e-06	0	0.008095	0.001346	1	0.141965	0.085191	0.151163	0.091917	0.094608	0.161249	0.000785	0.001024	0.854755	6e-06	6e-06	0	0.008971	0.001663	0.887587
EU205709	putative: conserved unknown	25	0	3	2	2	2	24.6	0	5.3	2.8	4.7	3.7	1.6e-05	0.001531	5.5e-05	0.003297	0.000651	0.06557	0.140049	0.10946	0.125301	0.117532	0.194529	0.163093	0.205821	0.205565	0.16148	5.2e-05	0.004867	0.000128	0.009939	0.001844	0.250385	0.510354	0.196668	0.499957	0.659941	1	1	0.632563	1	1	0.000274	0.005725	0.00033	0.011308	0.002864	0.090985
EU205710	questionable: conserved unknown	0	1	0	0	0	1	0	1.9	0	0	0	1.9	0.226259	.	.	.	0.226594	0.237863	0.183109	0.30969	0.249396	.	.	0.249877	.	0.244972	0.246672	0.345919	.	.	.	0.347011	0.487712	0.427912	1	1	.	.	0.488917	.	0.429093	1	0.169092	.	.	.	0.170121	0.305395
EU205711	deoxyuridine triphosphatase	0	0	2	2	0	0	0	0	3.5	2.8	0	0	.	0.081991	0.100499	.	.	0.127995	0.140049	.	.	0.160276	0.183828	0.133498	0.245932	0.186078	.	.	0.127524	0.171543	.	.	0.500257	0.510354	.	.	1	0.509361	0.5002	0.531976	0.510017	.	.	0.057754	0.092577	.	.	0.167587
EU205712	defensin A	5	0	0	0	0	0	4.9	0	0	0	0	0	0.078305	0.070593	0.040413	0.121216	0.077524	.	.	.	.	.	.	.	.	.	.	0.171429	0.167834	0.08114	0.330708	0.171027	.	.	.	.	.	.	.	.	.	.	0.103866	0.095541	0.06004	0.14652	0.103034	.
EU205713	putative: chitinase	0	0	1	1	0	0	0	0	1.8	1.4	0	0	.	0.229587	0.242637	.	.	0.249849	0.244803	.	.	0.216825	0.323301	0.261206	0.392533	0.325935	.	.	0.357125	0.414194	.	.	1	1	.	.	1	1	1	1	1	.	.	0.179682	0.234326	.	.	0.329182
EU205714	phosphoserine phosphatase	0	0	0	3	0	0	0	0	0	4.2	0	0	.	.	0.041626	.	.	.	0.08012	.	.	0.077274	.	.	0.154083	0.106233	.	.	.	0.071041	.	.	.	0.265532	.	.	0.260747	.	.	0.297964	0.265025	.	.	.	0.039396	.	.	.
EU205715	histone H2A	0	1	0	1	1	0	0	1.9	0	1.4	2.3	0	0.226259	.	0.242637	0.20859	.	0.237863	0.209509	0.274696	0.248796	0.246399	0.245295	.	0.293203	0.325935	0.19564	0.345919	.	0.414194	0.296506	.	0.487712	1	1	0.498794	1	0.431404	.	1	1	0.442312	0.169092	.	0.234326	0.123468	.	0.305395
EU205716	unknown	0	1	1	0	0	1	0	1.9	1.8	0	0	1.9	0.226259	0.229587	.	.	0.226594	0.243709	0.183109	0.30969	0.249396	0.193589	0.323301	0.255416	.	0.244972	0.246672	0.345919	0.357125	.	.	0.347011	1	0.427912	1	1	0.439988	1	1	.	0.429093	1	0.169092	0.179682	.	.	0.170121	0.972264
EU205717	unknown	0	0	0	0	0	2	0	0	0	0	0	3.7	.	.	.	.	0.078631	.	.	.	0.125301	.	.	0.122169	.	0.105116	0.137566	.	.	.	.	0.120402	.	.	.	0.499957	.	.	0.239017	.	0.184102	0.506605	.	.	.	.	0.052367	.
EU205718	unknown	2	0	0	0	0	0	1.1	0	0	0	0	0	0.27983	0.265693	0.20103	0.348161	0.278431	.	.	.	.	.	.	.	.	.	.	0.547453	0.540798	0.514697	1	0.546782	.	.	.	.	.	.	.	.	.	.	0.303704	0.291829	0.23435	0.35852	0.302538	.
EU205719	cytosolic large ribosomal subunit L17	4	14	4	6	3	2	3.9	26	7.1	8.3	6.1	3.7	0.000129	0.125029	0.07315	0.157207	0.214441	0.004428	0.004013	0.009019	0.000887	0.106809	0.167009	0.125031	0.165818	0.10191	0.119041	0.000226	0.467728	0.336284	0.430223	1	0.016844	0.021322	0.028261	0.002283	1	1	0.687876	1	0.47943	0.66058	0.000116	0.398891	0.2328	0.444132	0.943879	0.013738
EU205720	unknown	4	1	1	0	0	2	3.9	1.9	1.8	0	0	3.7	0.207063	0.196076	0.068987	0.172306	0.214441	0.243709	0.183109	0.30969	0.187498	0.193589	0.323301	0.187316	.	0.105116	0.137566	0.665101	0.661086	0.147153	0.325941	1	1	0.427912	1	1	0.439988	1	0.61684	.	0.184102	0.506605	0.492674	0.463331	0.092584	0.19408	0.943879	0.972264
EU205721	unknown	1	0	0	1	0	1	0.1	0	0	1.4	0	1.9	0.427822	0.413289	0.284277	0.494903	0.295927	.	0.244803	.	0.249999	0.246399	.	0.249877	0.392533	0.279713	0.246672	1	1	1	1	1	.	1	.	1	1	.	0.488917	1	1	1	0.467071	0.45606	0.805401	0.516186	0.649435	.
EU205722	questionable: conserved unknown	10	6	3	2	6	1	9.8	11.2	5.3	2.8	13.1	1.9	0.128623	0.100976	0.031568	0.113655	0.035132	0.074125	0.024075	0.116223	0.02695	0.117532	0.056598	0.133432	0.018687	0.239535	0.01293	0.797093	0.401995	0.139429	0.584022	0.110794	0.332675	0.080801	0.775247	0.069582	0.659941	0.187012	0.625301	0.058942	1	0.049245	0.806707	0.341504	0.081622	0.491553	0.074262	0.282603
EU205723	conserved unknown	0	2	5	3	3	2	0	3.7	8.9	4.2	6.1	3.7	0.078267	0.003734	0.041626	0.018338	0.078631	0.085957	0.146707	0.150341	0.187046	0.071355	0.151937	0.089462	0.160534	0.195598	0.119041	0.119645	0.005802	0.071041	0.026055	0.120402	0.453967	1	0.660931	1	0.311936	1	0.453783	0.677543	1	0.66058	0.051801	0.002695	0.039396	0.007626	0.052367	0.284829
EU205724	unknown	0	0	2	1	4	0	0	0	3.5	1.4	9.3	0	.	0.081991	0.242637	0.005437	.	0.127995	0.244803	0.02153	.	0.1431	0.095508	0.133498	0.038185	0.325935	0.016929	.	0.127524	0.414194	0.007722	.	0.500257	1	0.038658	.	0.586002	0.412877	0.5002	0.068171	1	0.038245	.	0.057754	0.234326	0.002063	.	0.167587
EU205725	conserved unknown	0	2	0	1	1	0	0	3.7	0	1.4	2.3	0	0.078267	.	0.242637	0.20859	.	0.116009	0.134477	0.229302	0.124098	0.246399	0.245295	.	0.293203	0.325935	0.19564	0.119645	.	0.414194	0.296506	.	0.23784	0.579811	1	0.248773	1	0.431404	.	1	1	0.442312	0.051801	.	0.234326	0.123468	.	0.147187
EU205726	putative: ferritin	0	0	2	0	0	0	0	0	3.5	0	0	0	.	0.081991	.	.	.	0.127995	.	.	.	0.085177	0.183828	0.133498	.	.	.	.	0.127524	.	.	.	0.500257	.	.	.	0.19357	0.509361	0.5002	.	.	.	.	0.057754	.	.	.	0.167587
EU205727	lysophospholipase	1	0	0	0	0	1	0.1	0	0	0	0	1.9	0.427822	0.413289	0.343168	0.494903	0.295927	.	.	.	0.249999	.	.	0.249877	.	0.244972	0.246672	1	1	1	1	1	.	.	.	1	.	.	0.488917	.	0.429093	1	0.467071	0.45606	0.400411	0.516186	0.649435	.
EU205728	cytosolic large ribosomal subunit component	1	3	1	0	1	1	0.1	5.6	1.8	0	2.3	1.9	0.070835	0.295191	0.343168	0.293484	0.295927	0.115939	0.033529	0.170142	0.124097	0.193589	0.278947	0.255416	0.233991	0.244972	0.218212	0.122586	1	1	0.505111	1	0.363101	0.078329	0.634441	0.373729	0.439988	1	1	0.373475	0.429093	1	0.089276	0.673228	0.400411	0.528592	0.649435	0.293875
EU205729	questionable: conserved unknown	0	1	0	1	0	0	0	1.9	0	1.4	0	0	0.226259	.	0.242637	.	.	0.237863	0.209509	0.30969	0.248796	0.246399	.	.	0.392533	0.325935	.	0.345919	.	0.414194	.	.	0.487712	1	1	0.498794	1	.	.	1	1	.	0.169092	.	0.234326	.	.	0.305395
EU205730	cytochrome c oxidase subunit VIc	23	4	7	2	3	4	22.6	7.4	12.4	2.8	6.1	7.4	0.009448	0.037455	0.000137	0.014633	0.009192	0.08432	0.070435	0.162957	0.136386	0.015857	0.10526	0.087778	0.128115	0.094622	0.129583	0.040545	0.184282	0.000357	0.0512	0.040618	0.549986	0.412264	1	1	0.049086	0.5302	0.549732	0.369149	0.412466	1	0.030594	0.156654	0.000687	0.042975	0.029808	0.410119
EU205731	chromatin binding	0	1	0	1	1	2	0	1.9	0	1.4	2.3	3.7	0.226259	.	0.242637	0.20859	0.078631	0.237863	0.209509	0.274696	0.187498	0.246399	0.245295	0.122169	0.293203	0.180034	0.182541	0.345919	.	0.414194	0.296506	0.120402	0.487712	1	1	1	1	0.431404	0.239017	1	0.580389	1	0.169092	.	0.234326	0.123468	0.052367	0.305395
EU205732	unknown	1	0	1	3	0	2	0.1	0	1.8	4.2	0	3.7	0.427822	0.295191	0.097539	0.494903	0.154035	0.249849	0.08012	.	0.125301	0.135998	0.323301	0.187316	0.154083	0.195598	0.137566	1	1	0.313646	1	0.277665	1	0.265532	.	0.499957	0.635672	1	0.61684	0.297964	1	0.506605	0.467071	0.673228	0.172691	0.516186	0.244742	0.329182
EU205733	questionable: conserved unknown	1	0	1	1	0	0	0.1	0	1.8	1.4	0	0	0.427822	0.295191	0.284277	0.494903	0.426395	0.249849	0.244803	.	.	0.216825	0.323301	0.261206	0.392533	0.325935	.	1	1	1	1	1	1	1	.	.	1	1	1	1	1	.	0.467071	0.673228	0.805401	0.516186	0.465997	0.329182
EU205734	RNA polymerase II transcription factor	1	1	1	2	0	0	0.1	1.9	1.8	2.8	0	0	0.295983	0.295191	0.176619	0.494903	0.426395	0.243709	0.179786	0.30969	0.248796	0.182137	0.323301	0.261206	0.245932	0.186078	.	1	1	0.573553	1	1	1	1	1	0.498794	1	1	1	0.531976	0.510017	.	0.646858	0.673228	0.374629	0.516186	0.465997	0.972264
EU205735	late trypsin	0	0	0	8	0	2	0	0	0	11.1	0	3.7	.	.	0.000507	.	0.078631	.	0.00491	.	0.125301	0.004256	.	0.122169	0.014875	0.053383	0.137566	.	.	0.000864	.	0.120402	.	0.012575	.	0.499957	0.011057	.	0.239017	0.029151	0.204339	0.506605	.	.	0.000767	.	0.052367	.
EU205736	putative: conserved unknown	0	0	2	0	0	4	0	0	3.5	0	0	7.4	.	0.081991	.	.	0.009468	0.127995	.	.	0.031476	0.085177	0.183828	0.114421	.	0.019354	0.042785	.	0.127524	.	.	0.01449	0.500257	.	.	0.124935	0.19357	0.509361	0.443209	.	0.033879	0.134929	.	0.057754	.	.	0.006072	0.167587
EU205737	questionable: conserved unknown	1	1	4	1	0	3	0.1	1.9	7.1	1.4	0	5.6	0.295983	0.033613	0.284277	0.494903	0.071269	0.081913	0.209509	0.30969	0.1253	0.046171	0.059432	0.142636	0.392533	0.103002	0.076719	1	0.058065	1	1	0.123614	0.375642	1	1	0.624935	0.176426	0.139085	1	1	0.320478	0.259907	0.646858	0.038725	0.805401	0.516186	0.090383	0.197966
EU205738	putative: conserved unknown	5	0	0	2	0	1	4.9	0	0	2.8	0	1.9	0.078305	0.070593	0.145596	0.121216	0.16141	.	0.140049	.	0.249999	0.137986	.	0.249877	0.245932	0.239535	0.246672	0.171429	0.167834	0.707057	0.330708	0.67154	.	0.510354	.	1	0.507165	.	0.488917	0.531976	1	1	0.103866	0.095541	0.49005	0.14652	0.353309	.
EU205739	putative: microtubule binding	0	1	0	0	1	0	0	1.9	0	0	2.3	0	0.226259	.	.	0.20859	.	0.237863	0.183109	0.274696	0.248796	.	0.245295	.	0.233991	.	0.19564	0.345919	.	.	0.296506	.	0.487712	0.427912	1	0.498794	.	0.431404	.	0.373475	.	0.442312	0.169092	.	.	0.123468	.	0.305395
EU205740	conserved unknown	0	0	0	1	0	1	0	0	0	1.4	0	1.9	.	.	0.242637	.	0.226594	.	0.244803	.	0.249999	0.246399	.	0.249877	0.392533	0.279713	0.246672	.	.	0.414194	.	0.347011	.	1	.	1	1	.	0.488917	1	1	1	.	.	0.234326	.	0.170121	.
EU205741	unfolded protein binding	0	6	3	2	5	6	0	11.2	5.3	2.8	11.7	11.1	0.001121	0.029281	0.100499	0.001612	0.00114	0.074125	0.024075	0.131028	0.112517	0.117532	0.087463	0.078281	0.037527	0.032521	0.104079	0.00171	0.045531	0.171543	0.002288	0.001743	0.332675	0.080801	1	1	0.659941	0.303094	0.333636	0.110603	0.081549	1	0.000755	0.02012	0.092577	0.000571	0.000777	0.282603
EU205742	putative: conserved unknown	0	1	1	0	1	0	0	1.9	1.8	0	2.3	0	0.226259	0.229587	.	0.20859	.	0.243709	0.183109	0.274696	0.248796	0.193589	0.278947	0.261206	0.233991	.	0.19564	0.345919	0.357125	.	0.296506	.	1	0.427912	1	0.498794	0.439988	1	1	0.373475	.	0.442312	0.169092	0.179682	.	0.123468	.	0.972264
EU205743	questionable: t-SNARE	0	0	0	1	0	2	0	0	0	1.4	0	3.7	.	.	0.242637	.	0.078631	.	0.244803	.	0.125301	0.246399	.	0.122169	0.392533	0.180034	0.137566	.	.	0.414194	.	0.120402	.	1	.	0.499957	1	.	0.239017	1	0.580389	0.506605	.	.	0.234326	.	0.052367	.
EU205744	putative: conserved unknown	1	4	2	2	0	3	0.1	7.4	3.5	2.8	0	5.6	0.030629	0.15813	0.176619	0.494903	0.071269	0.108627	0.070435	0.053373	0.136058	0.160276	0.183828	0.15602	0.245932	0.147011	0.076719	0.051752	0.291508	0.573553	1	0.123614	0.442214	0.412264	0.134519	0.725831	1	0.509361	0.680827	0.531976	0.657325	0.259907	0.032766	0.263121	0.374629	0.516186	0.090383	0.380379
EU205745	cytosolic small ribosomal subunit S18	1	4	0	1	2	0	0.1	7.4	0	1.4	4.7	0	0.030629	0.413289	0.284277	0.13053	0.426395	0.027594	0.04104	0.157471	0.030875	0.246399	0.105821	.	0.164256	0.325935	0.086534	0.051752	1	1	0.211595	1	0.056546	0.171451	0.69923	0.061865	1	0.186085	.	0.560142	1	0.195614	0.032766	0.45606	0.805401	0.160337	0.465997	0.04035
EU205746	actin	4	0	0	2	1	0	3.9	0	0	2.8	2.3	0	0.119718	0.109808	0.177528	0.255449	0.118722	.	0.140049	0.246808	.	0.137986	0.245295	.	0.275548	0.186078	0.19564	0.30558	0.304133	1	1	0.305389	.	0.510354	0.443502	.	0.507165	0.431404	.	1	0.510017	0.442312	0.145767	0.136003	0.687558	0.636518	0.144797	.
EU205747	nucleic acid binding	2	0	1	0	0	0	1.1	0	1.8	0	0	0	0.27983	0.284657	0.20103	0.348161	0.278431	0.249849	.	.	.	0.193589	0.323301	0.261206	.	.	.	0.547453	1	0.514697	1	0.546782	1	.	.	.	0.439988	1	1	.	.	.	0.303704	0.931458	0.23435	0.35852	0.302538	0.329182
EU205748	cytosolic large ribosomal subunit L29	20	13	10	8	5	9	19.7	24.2	17.7	11.1	11.7	16.7	0.078201	0.094762	0.035723	0.075505	0.09479	0.061359	0.016114	0.040165	0.058583	0.050639	0.090119	0.091641	0.139102	0.077239	0.078227	0.584805	0.850979	0.183966	0.382469	0.845571	0.533542	0.081807	0.234379	0.403293	0.349736	0.60379	1	1	0.465881	0.598613	0.561541	0.785453	0.167188	0.290312	0.678005	0.45663
EU205749	cytosolic small ribosomal subunit S17	22	18	13	10	12	12	21.6	33.5	23	13.9	27.1	22.2	0.032779	0.087651	0.043653	0.077706	0.092473	0.041038	0.00488	0.073036	0.039599	0.035367	0.07978	0.080488	0.027805	0.052906	0.060702	0.183692	0.861129	0.283647	0.457081	1	0.369022	0.03346	0.714602	0.279263	0.293276	0.687911	1	0.121357	0.287647	0.681665	0.165849	0.859662	0.242426	0.47069	0.942027	0.299908
EU205750	hydrogen-exporting ATPase	33	2	5	2	1	9	32.5	3.7	8.9	2.8	2.3	16.7	3.8e-05	0.000873	1e-06	6.5e-05	0.016562	0.085957	0.153865	0.229302	0.013623	0.047781	0.08747	0.056955	0.275548	0.005047	0.010209	0.000107	0.003355	3e-06	0.000198	0.075282	0.453967	1	1	0.065304	0.252373	0.244917	0.292207	1	0.012326	0.05028	0.000324	0.00367	1.8e-05	0.00064	0.070386	0.284829
EU205751	putative: odorant-binding	0	0	0	9	0	0	0	0	0	12.5	0	0	.	.	0.00021	.	.	.	0.002809	.	.	0.002384	.	.	0.009319	0.003678	.	.	.	0.000358	.	.	.	0.012804	.	.	0.006021	.	.	0.03141	0.012812	.	.	.	0.000359	.	.	.
EU205752	putative: conserved unknown	16	0	5	1	0	2	15.7	0	8.9	1.4	0	3.7	0.000734	0.064684	0.000793	0.002532	0.013146	0.017208	0.244803	.	0.125301	0.024378	0.033793	0.089462	0.392533	0.180034	0.137566	0.002268	0.362315	0.002147	0.004985	0.044787	0.062821	1	.	0.499957	0.093433	0.074309	0.453783	1	0.580389	0.506605	0.003609	0.254642	0.00292	0.009369	0.035402	0.02909
EU205753	conserved unknown	1	1	0	0	1	0	0.1	1.9	0	0	2.3	0	0.295983	0.413289	0.343168	0.293484	0.426395	0.237863	0.183109	0.274696	0.248796	.	0.245295	.	0.233991	.	0.19564	1	1	1	0.505111	1	0.487712	0.427912	1	0.498794	.	0.431404	.	0.373475	.	0.442312	0.646858	0.45606	0.400411	0.528592	0.465997	0.305395
EU205754	conserved unknown	0	1	1	0	1	0	0	1.9	1.8	0	2.3	0	0.226259	0.229587	.	0.20859	.	0.243709	0.183109	0.274696	0.248796	0.193589	0.278947	0.261206	0.233991	.	0.19564	0.345919	0.357125	.	0.296506	.	1	0.427912	1	0.498794	0.439988	1	1	0.373475	.	0.442312	0.169092	0.179682	.	0.123468	.	0.972264
EU205755	unknown	0	1	0	1	0	1	0	1.9	0	1.4	0	1.9	0.226259	.	0.242637	.	0.226594	0.237863	0.209509	0.30969	0.249396	0.246399	.	0.249877	0.392533	0.279713	0.246672	0.345919	.	0.414194	.	0.347011	0.487712	1	1	1	1	.	0.488917	1	1	1	0.169092	.	0.234326	.	0.170121	0.305395
EU205756	questionable: conserved unknown	0	1	0	1	1	0	0	1.9	0	1.4	2.3	0	0.226259	.	0.242637	0.20859	.	0.237863	0.209509	0.274696	0.248796	0.246399	0.245295	.	0.293203	0.325935	0.19564	0.345919	.	0.414194	0.296506	.	0.487712	1	1	0.498794	1	0.431404	.	1	1	0.442312	0.169092	.	0.234326	0.123468	.	0.305395
EU205757	questionable: conserved unknown	23	3	8	1	7	8	22.6	5.6	14.2	1.4	16.3	14.8	0.004046	0.051833	2.7e-05	0.088556	0.059909	0.044284	0.076726	0.038842	0.040672	0.003115	0.111166	0.099973	0.003183	0.003371	0.088208	0.012346	0.347957	7.9e-05	0.550796	0.348904	0.227886	0.319873	0.120025	0.226338	0.013085	0.799439	1	0.005444	0.006383	1	0.013386	0.249233	0.000209	0.448213	0.29769	0.153525
EU205758	putative: conserved unknown	0	0	1	1	0	0	0	0	1.8	1.4	0	0	.	0.229587	0.242637	.	.	0.249849	0.244803	.	.	0.216825	0.323301	0.261206	0.392533	0.325935	.	.	0.357125	0.414194	.	.	1	1	.	.	1	1	1	1	1	.	.	0.179682	0.234326	.	.	0.329182
EU205759	cytochrome c oxidase	32	8	5	6	6	9	31.5	14.9	8.9	8.3	13.1	16.7	0.012989	0.001179	0.000302	0.017093	0.019929	0.070896	0.050643	0.116977	0.09273	0.103388	0.10064	0.056955	0.095019	0.048789	0.086502	0.06575	0.005153	0.001369	0.074081	0.100429	0.413836	0.292817	1	1	1	0.546873	0.292207	0.382591	0.199917	0.800424	0.052057	0.004781	0.001323	0.061022	0.085925	0.356799
EU205760	ADP/ATP translocase	0	1	0	2	0	0	0	1.9	0	2.8	0	0	0.226259	.	0.100499	.	.	0.237863	0.179786	0.30969	0.248796	0.137986	.	.	0.245932	0.186078	.	0.345919	.	0.171543	.	.	0.487712	1	1	0.498794	0.507165	.	.	0.531976	0.510017	.	0.169092	.	0.092577	.	.	0.305395
EU205761	conserved unknown	3	3	3	11	7	7	2.1	5.6	5.3	15.3	16.3	12.1	0.151523	0.155595	0.002639	0.005922	0.013219	0.152134	0.026219	0.038842	0.059017	0.023176	0.034881	0.054676	0.11799	0.102188	0.084356	0.422944	0.673174	0.005934	0.009855	0.038816	1	0.174473	0.120025	0.343536	0.108938	0.112129	0.217022	1	0.81489	0.789444	0.427424	0.465063	0.004755	0.005194	0.01899	0.95197
EU205762	ribonuclease H1	1	1	0	0	0	0	0.1	1.9	0	0	0	0	0.295983	0.413289	0.343168	0.494903	0.426395	0.237863	0.183109	0.30969	0.248796	.	.	.	.	.	.	1	1	1	1	1	0.487712	0.427912	1	0.498794	.	.	.	.	.	.	0.646858	0.45606	0.400411	0.516186	0.465997	0.305395
EU205763	unknown	0	0	1	1	0	1	0	0	1.8	1.4	0	1.9	.	0.229587	0.242637	.	0.226594	0.249849	0.244803	.	0.249999	0.216825	0.323301	0.255416	0.392533	0.279713	0.246672	.	0.357125	0.414194	.	0.347011	1	1	.	1	1	1	1	1	1	1	.	0.179682	0.234326	.	0.170121	0.329182
EU205764	questionable: odorant-binding protein 56e	0	0	0	9	0	0	0	0	0	12.5	0	0	.	.	0.00021	.	.	.	0.002809	.	.	0.002384	.	.	0.009319	0.003678	.	.	.	0.000358	.	.	.	0.012804	.	.	0.006021	.	.	0.03141	0.012812	.	.	.	0.000359	.	.	.
EU205765	unknown	0	0	0	1	1	0	0	0	0	1.4	2.3	0	.	.	0.242637	0.20859	.	.	0.244803	0.246808	.	0.246399	0.245295	.	0.293203	0.325935	0.19564	.	.	0.414194	0.296506	.	.	1	0.443502	.	1	0.431404	.	1	1	0.442312	.	.	0.234326	0.123468	.	.
EU205766	DNA binding	0	0	4	4	1	1	0	0	7.1	5.6	2.3	1.9	.	0.010457	0.017241	0.20859	0.226594	0.033591	0.045836	0.246808	0.249999	0.113525	0.128196	0.085244	0.18027	0.130121	0.218212	.	0.016255	0.029417	0.296506	0.347011	0.125385	0.140584	0.443502	1	0.737209	0.398189	0.375501	0.656889	0.399795	1	.	0.007281	0.01737	0.123468	0.170121	0.050963
EU205767	trypsin	0	0	0	25	0	0	0	0	0	34.8	0	0	.	.	0	.	.	.	0	.	.	0	.	.	5e-06	0	.	.	.	0	.	.	.	1e-06	.	.	1e-06	.	.	1e-05	1e-06	.	.	.	0	.	.	.
EU205768	putative: nucleic acid binding protein	0	0	1	1	0	0	0	0	1.8	1.4	0	0	.	0.229587	0.242637	.	.	0.249849	0.244803	.	.	0.216825	0.323301	0.261206	0.392533	0.325935	.	.	0.357125	0.414194	.	.	1	1	.	.	1	1	1	1	1	.	.	0.179682	0.234326	.	.	0.329182
EU205769	questionable: odorant-binding	0	0	0	1	1	0	0	0	0	1.4	2.3	0	.	.	0.242637	0.20859	.	.	0.244803	0.246808	.	0.246399	0.245295	.	0.293203	0.325935	0.19564	.	.	0.414194	0.296506	.	.	1	0.443502	.	1	0.431404	.	1	1	0.442312	.	.	0.234326	0.123468	.	.
EU205770	questionable: conserved unknown	0	0	3	1	1	3	0	0	5.3	1.4	2.3	5.6	.	0.029281	0.242637	0.20859	0.027286	0.06557	0.244803	0.246808	0.062801	0.08395	0.180368	0.159478	0.293203	0.103002	0.135735	.	0.045531	0.414194	0.296506	0.041771	0.250385	1	0.443502	0.249935	0.32656	0.638913	1	1	0.320478	0.634844	.	0.02012	0.234326	0.123468	0.017492	0.090985
EU205771	Eukaryotic initiation factor	1	8	3	3	3	5	0.1	14.9	5.3	4.2	6.1	9.3	0.000789	0.075296	0.097539	0.051604	0.012873	0.034634	0.014862	0.073679	0.077795	0.131639	0.167841	0.106741	0.160534	0.086538	0.115627	0.001274	0.133361	0.313646	0.081054	0.021439	0.137133	0.064486	0.365598	0.422566	1	1	0.498735	0.677543	0.300932	1	0.000614	0.100988	0.172691	0.047016	0.012315	0.111758
EU205772	protein binding	0	0	0	0	3	0	0	0	0	0	6.1	0	.	.	.	0.018338	.	.	.	0.048546	.	.	0.045652	.	0.032638	.	0.038275	.	.	.	0.026055	.	.	.	0.0872	.	.	0.080256	.	0.052071	.	0.0865	.	.	.	0.007626	.	.
EU205773	questionable: conserved unknown	0	0	1	4	0	0	0	0	1.8	5.6	0	0	.	0.229587	0.017241	.	.	0.249849	0.045836	.	.	0.095201	0.323301	0.261206	0.096537	0.060649	.	.	0.357125	0.029417	.	.	1	0.140584	.	.	0.392786	1	1	0.304002	0.140074	.	.	0.179682	0.01737	.	.	0.329182
EU205774	unknown	0	1	0	0	3	0	0	1.9	0	0	6.1	0	0.226259	.	.	0.018338	.	0.237863	0.183109	0.108062	0.248796	.	0.045652	.	0.032638	.	0.038275	0.345919	.	.	0.026055	.	0.487712	0.427912	0.328686	0.498794	.	0.080256	.	0.052071	.	0.0865	0.169092	.	.	0.007626	.	0.305395
EU205775	heat shock	2	0	0	2	0	0	1.1	0	0	2.8	0	0	0.27983	0.265693	0.206928	0.348161	0.278431	.	0.140049	.	.	0.137986	.	.	0.245932	0.186078	.	0.547453	0.540798	1	1	0.546782	.	0.510354	.	.	0.507165	.	.	0.531976	0.510017	.	0.303704	0.291829	0.727516	0.35852	0.302538	.
EU205776	questionable: odorant binding protein	1	2	5	3	2	1	0.1	3.7	8.9	4.2	4.7	1.9	0.153579	0.014405	0.097539	0.13053	0.295927	0.085957	0.146707	0.203392	0.186596	0.071355	0.132072	0.05228	0.21492	0.182336	0.144776	0.276181	0.024459	0.313646	0.211595	1	0.453967	1	1	0.624063	0.311936	0.706175	0.219314	1	0.639877	0.58725	0.242785	0.014896	0.172691	0.160337	0.649435	0.284829
EU205777	rab-related protein	0	1	0	0	1	0	0	1.9	0	0	2.3	0	0.226259	.	.	0.20859	.	0.237863	0.183109	0.274696	0.248796	.	0.245295	.	0.233991	.	0.19564	0.345919	.	.	0.296506	.	0.487712	0.427912	1	0.498794	.	0.431404	.	0.373475	.	0.442312	0.169092	.	.	0.123468	.	0.305395
EU205778	unknown	0	3	0	1	0	1	0	5.6	0	1.4	0	1.9	0.027074	.	0.242637	.	0.226594	0.056579	0.076726	0.095908	0.124097	0.246399	.	0.249877	0.392533	0.279713	0.246672	0.041377	.	0.414194	.	0.347011	0.115975	0.319873	0.2595	0.373729	1	.	0.488917	1	1	1	0.017222	.	0.234326	.	0.170121	0.075833
EU205779	conserved unknown	0	2	3	1	2	1	0	3.7	5.3	1.4	4.7	1.9	0.078267	0.029281	0.242637	0.061848	0.226594	0.155967	0.134477	0.203392	0.186596	0.08395	0.194529	0.133432	0.164256	0.279713	0.144776	0.119645	0.045531	0.414194	0.087902	0.347011	1	0.579811	1	0.624063	0.32656	1	0.625301	0.560142	1	0.58725	0.051801	0.02012	0.234326	0.029369	0.170121	0.694713
EU205780	conserved unknown	0	0	1	1	1	0	0	0	1.8	1.4	2.3	0	.	0.229587	0.242637	0.20859	.	0.249849	0.244803	0.246808	.	0.216825	0.278947	0.261206	0.293203	0.325935	0.19564	.	0.357125	0.414194	0.296506	.	1	1	0.443502	.	1	1	1	1	1	0.442312	.	0.179682	0.234326	0.123468	.	0.329182
EU205781	15-oxoprostaglandin 13-reductase	1	5	0	1	2	0	0.1	9.3	0	1.4	4.7	0	0.012714	0.413289	0.284277	0.13053	0.426395	0.013458	0.021074	0.122685	0.0154	0.246399	0.105821	.	0.164256	0.325935	0.086534	0.021131	1	1	0.211595	1	0.027568	0.09037	0.473652	0.030846	1	0.186085	.	0.560142	1	0.195614	0.012057	0.45606	0.805401	0.160337	0.465997	0.021892
EU205782	trypsin	10	221	98	70	107	70	9.8	410.9	173.5	97.4	249.7	129.5	0	0	0	0	0	0	0	2e-06	0	2.7e-05	0.00107	0.005455	0	0.009269	2e-06	0	0	0	0	0	0	0	1.2e-05	0	0.000216	0.010148	0.062093	0	0.102496	1.6e-05	0	0	0	0	0	0
EU205783	Aedes aegypti early trypsin-like protein precursor	0	0	0	0	0	2	0	0	0	0	0	3.7	.	.	.	.	0.078631	.	.	.	0.125301	.	.	0.122169	.	0.105116	0.137566	.	.	.	.	0.120402	.	.	.	0.499957	.	.	0.239017	.	0.184102	0.506605	.	.	.	.	0.052367	.
EU205784	early trypsin	0	1	0	0	1	0	0	1.9	0	0	2.3	0	0.226259	.	.	0.20859	.	0.237863	0.183109	0.274696	0.248796	.	0.245295	.	0.233991	.	0.19564	0.345919	.	.	0.296506	.	0.487712	0.427912	1	0.498794	.	0.431404	.	0.373475	.	0.442312	0.169092	.	.	0.123468	.	0.305395
EU205785	conserved unknown	0	0	0	2	1	0	0	0	0	2.8	2.3	0	.	.	0.100499	0.20859	.	.	0.140049	0.246808	.	0.137986	0.245295	.	0.275548	0.186078	0.19564	.	.	0.171543	0.296506	.	.	0.510354	0.443502	.	0.507165	0.431404	.	1	0.510017	0.442312	.	.	0.092577	0.123468	.	.
EU205786	conserved unknown	1	1	1	0	0	1	0.1	1.9	1.8	0	0	1.9	0.295983	0.295191	0.343168	0.494903	0.295927	0.243709	0.183109	0.30969	0.249396	0.193589	0.323301	0.255416	.	0.244972	0.246672	1	1	1	1	1	1	0.427912	1	1	0.439988	1	1	.	0.429093	1	0.646858	0.673228	0.400411	0.516186	0.649435	0.972264
EU205787	conserved unknown	1	0	1	0	1	0	0.1	0	1.8	0	2.3	0	0.427822	0.295191	0.343168	0.293484	0.426395	0.249849	.	0.246808	.	0.193589	0.278947	0.261206	0.233991	.	0.19564	1	1	1	0.505111	1	1	.	0.443502	.	0.439988	1	1	0.373475	.	0.442312	0.467071	0.673228	0.400411	0.528592	0.465997	0.329182
EU205788	unknown	1	1	1	0	0	4	0.1	1.9	1.8	0	0	7.4	0.295983	0.295191	0.343168	0.494903	0.030914	0.243709	0.183109	0.30969	0.078501	0.193589	0.323301	0.074627	.	0.019354	0.042785	1	1	1	1	0.052346	1	0.427912	1	0.374891	0.439988	1	0.208737	.	0.033879	0.134929	0.646858	0.673228	0.400411	0.516186	0.033318	0.972264
EU205789	unknown	0	0	1	1	0	0	0	0	1.8	1.4	0	0	.	0.229587	0.242637	.	.	0.249849	0.244803	.	.	0.216825	0.323301	0.261206	0.392533	0.325935	.	.	0.357125	0.414194	.	.	1	1	.	.	1	1	1	1	1	.	.	0.179682	0.234326	.	.	0.329182
EU205790	disulfide isomerase	2	0	3	2	2	2	1.1	0	5.3	2.8	4.7	3.7	0.27983	0.121015	0.206928	0.183654	0.201166	0.06557	0.140049	0.10946	0.125301	0.117532	0.194529	0.163093	0.205821	0.205565	0.16148	0.547453	0.356075	1	0.587022	0.613491	0.250385	0.510354	0.196668	0.499957	0.659941	1	1	0.632563	1	1	0.303704	0.256958	0.727516	0.372801	0.52031	0.090985
EU205791	unknown	0	0	0	0	2	0	0	0	0	0	4.7	0	.	.	.	0.061848	.	.	.	0.10946	.	.	0.105821	.	0.08739	.	0.086534	.	.	.	0.087902	.	.	.	0.196668	.	.	0.186085	.	0.139463	.	0.195614	.	.	.	0.029369	.	.
EU205792	UTP glucose 1 phosphate uridylyltransferase	1	0	0	0	1	1	0.1	0	0	0	2.3	1.9	0.427822	0.413289	0.343168	0.293484	0.295927	.	.	0.246808	0.249999	.	0.245295	0.249877	0.233991	0.244972	0.218212	1	1	1	0.505111	1	.	.	0.443502	1	.	0.431404	0.488917	0.373475	0.429093	1	0.467071	0.45606	0.400411	0.528592	0.649435	.
EU205793	putative: axon cargo transporter	0	0	1	1	1	0	0	0	1.8	1.4	2.3	0	.	0.229587	0.242637	0.20859	.	0.249849	0.244803	0.246808	.	0.216825	0.278947	0.261206	0.293203	0.325935	0.19564	.	0.357125	0.414194	0.296506	.	1	1	0.443502	.	1	1	1	1	1	0.442312	.	0.179682	0.234326	0.123468	.	0.329182
EU205794	casein kinase II beta subunit	0	0	1	0	0	1	0	0	1.8	0	0	1.9	.	0.229587	.	.	0.226594	0.249849	.	.	0.249999	0.193589	0.323301	0.255416	.	0.244972	0.246672	.	0.357125	.	.	0.347011	1	.	.	1	0.439988	1	1	.	0.429093	1	.	0.179682	.	.	0.170121	0.329182
EU205795	acylphosphatase	3	1	1	1	4	5	2.1	1.9	1.8	1.4	9.3	9.3	0.253257	0.243998	0.195109	0.066259	0.05123	0.243709	0.209509	0.059907	0.047214	0.216825	0.055991	0.043783	0.038185	0.028447	0.115072	1	1	0.646724	0.206721	0.135644	1	1	0.178076	0.218628	1	0.172742	0.117064	0.068171	0.090621	1	0.686688	0.654731	0.504935	0.111159	0.098496	0.972264
EU205796	ubiquitin-specific protease	0	2	0	0	0	0	0	3.7	0	0	0	0	0.078267	.	.	.	.	0.116009	0.078354	0.172342	0.124098	.	.	.	.	.	.	0.119645	.	.	.	.	0.23784	0.183089	0.506333	0.248773	.	.	.	.	.	.	0.051801	.	.	.	.	0.147187
EU205797	alpha-tubulin	0	0	2	6	2	1	0	0	3.5	8.3	4.7	1.9	.	0.081991	0.002958	0.061848	0.226594	0.127995	0.015001	0.10946	0.249999	0.073564	0.205273	0.195808	0.147996	0.059375	0.144776	.	0.127524	0.005043	0.087902	0.347011	0.500257	0.041155	0.196668	1	0.479118	1	1	0.718281	0.250824	0.58725	.	0.057754	0.003573	0.029369	0.170121	0.167587
EU205798	unknown	5	2	8	12	8	19	4.9	3.7	14.2	16.7	18.7	35.2	0.196769	0.024038	0.006376	0.00932	6e-06	0.024764	0.008763	0.011608	5.2e-05	0.074063	0.095915	0.00658	0.109285	0.010079	0.021846	1	0.078144	0.023595	0.027208	1.1e-05	0.110277	0.032267	0.027628	0.000219	0.823526	0.619767	0.032607	0.819783	0.045377	0.173469	0.737667	0.051875	0.014576	0.011785	5e-06	0.068603
EU205799	DNA helicase	0	0	0	1	0	1	0	0	0	1.4	0	1.9	.	.	0.242637	.	0.226594	.	0.244803	.	0.249999	0.246399	.	0.249877	0.392533	0.279713	0.246672	.	.	0.414194	.	0.347011	.	1	.	1	1	.	0.488917	1	1	1	.	.	0.234326	.	0.170121	.
EU205800	unknown	5	4	9	7	11	39	4.9	7.4	15.9	9.7	25.7	72.2	0.141272	0.013354	0.066938	0.000825	0	0.047946	0.094957	0.009513	0	0.05373	0.057144	2e-06	0.014898	0	0.000269	0.50701	0.045867	0.253685	0.001399	0	0.268458	0.767524	0.034544	0	0.328417	0.366671	7e-06	0.049348	0	0.001462	0.534222	0.025599	0.234091	0.000612	0	0.193841
EU205801	unknown	0	0	1	0	0	0	0	0	1.8	0	0	0	.	0.229587	.	.	.	0.249849	.	.	.	0.193589	0.323301	0.261206	.	.	.	.	0.357125	.	.	.	1	.	.	.	0.439988	1	1	.	.	.	.	0.179682	.	.	.	0.329182
EU205802	questionable: conserved unknown	0	0	0	0	1	1	0	0	0	0	2.3	1.9	.	.	.	0.20859	0.226594	.	.	0.246808	0.249999	.	0.245295	0.249877	0.233991	0.244972	0.218212	.	.	.	0.296506	0.347011	.	.	0.443502	1	.	0.431404	0.488917	0.373475	0.429093	1	.	.	.	0.123468	0.170121	.
EU205803	oxidoreductase	1	2	3	5	0	5	0.1	3.7	5.3	6.1	0	9.3	0.153579	0.075296	0.0251	0.494903	0.012873	0.155967	0.100832	0.172342	0.082426	0.115595	0.104524	0.106741	0.060483	0.126926	0.023861	0.276181	0.133361	0.088256	1	0.021439	1	0.706165	0.506333	0.452982	1	0.264042	0.498735	0.164657	0.753407	0.070809	0.242785	0.100988	0.037103	0.516186	0.012315	0.694713
EU205804	putative: structural constituent of cytoskeleton	0	1	0	0	2	0	0	1.9	0	0	4.7	0	0.226259	.	.	0.061848	.	0.237863	0.183109	0.182742	0.248796	.	0.105821	.	0.08739	.	0.086534	0.345919	.	.	0.087902	.	0.487712	0.427912	0.587904	0.498794	.	0.186085	.	0.139463	.	0.195614	0.169092	.	.	0.029369	.	0.305395
EU205805	DNA binding	0	0	7	7	1	1	0	0	12.4	9.7	2.3	1.9	.	0.000476	0.001225	0.20859	0.226594	0.004516	0.008582	0.246808	0.249999	0.083263	0.037705	0.018208	0.070935	0.03874	0.218212	.	0.000739	0.002088	0.296506	0.347011	0.015793	0.022652	0.443502	1	0.789131	0.149278	0.070751	0.272148	0.149359	1	.	0.000384	0.001649	0.123468	0.170121	0.009814
EU205806	questionable: odorant-binding	0	0	0	123	0	0	0	0	0	171.1	0	0	.	.	0	.	.	.	0	.	.	0	.	.	0	0	.	.	.	0	.	.	.	0	.	.	0	.	.	0	0	.	.	.	0	.	.	.
EU205807	questionable: odorant-binding	0	0	0	28	0	0	0	0	0	38.9	0	0	.	.	0	.	.	.	0	.	.	0	.	.	1e-06	0	.	.	.	0	.	.	.	0	.	.	0	.	.	4e-06	0	.	.	.	0	.	.	.
EU205808	unknown	0	2	0	0	0	0	0	3.7	0	0	0	0	0.078267	.	.	.	.	0.116009	0.078354	0.172342	0.124098	.	.	.	.	.	.	0.119645	.	.	.	.	0.23784	0.183089	0.506333	0.248773	.	.	.	.	.	.	0.051801	.	.	.	.	0.147187
EU205809	protein kinase C inhibitor	8	0	5	2	1	3	7.9	0	8.9	2.8	2.3	5.6	0.021912	0.140223	0.06272	0.112621	0.148822	0.017208	0.140049	0.246808	0.062801	0.047781	0.08747	0.116639	0.275548	0.147011	0.135735	0.05727	0.781793	0.211425	0.296722	0.757684	0.062821	0.510354	0.443502	0.249935	0.252373	0.244917	0.727001	1	0.657325	0.634844	0.039644	0.836051	0.168983	0.223159	0.604634	0.02909
EU205810	protein dimerization	1	0	0	1	0	0	0.1	0	0	1.4	0	0	0.427822	0.413289	0.284277	0.494903	0.426395	.	0.244803	.	.	0.246399	.	.	0.392533	0.325935	.	1	1	1	1	1	.	1	.	.	1	.	.	1	1	.	0.467071	0.45606	0.805401	0.516186	0.465997	.
EU205811	NADH dehydrogenase (ubiquinone)	7	4	1	1	0	1	6.9	7.4	1.8	1.4	0	1.9	0.158294	0.083353	0.045954	0.05999	0.091766	0.070681	0.04104	0.053373	0.077374	0.216825	0.323301	0.255416	0.392533	0.279713	0.246672	1	0.27322	0.151404	0.112558	0.276138	0.207714	0.171451	0.134519	0.217538	1	1	1	1	1	1	0.901647	0.170507	0.096724	0.085784	0.187005	0.162313
EU205812	NADH dehydrogenase	22	4	2	7	4	7	21.6	7.4	3.5	9.7	9.3	12.1	0.012305	0.00136	0.014863	0.035462	0.052309	0.108627	0.094957	0.144543	0.080953	0.052967	0.095508	0.032094	0.152429	0.103736	0.093734	0.039868	0.004439	0.061333	0.133894	0.328522	0.442214	0.767524	0.739181	0.548632	0.314702	0.412877	0.102146	1	0.600643	0.76456	0.039333	0.005087	0.05864	0.110899	0.231652	0.380379
EU205813	mitochondrial oxoglutarate/malate antiporter	2	0	1	0	0	0	1.1	0	1.8	0	0	0	0.27983	0.284657	0.20103	0.348161	0.278431	0.249849	.	.	.	0.193589	0.323301	0.261206	.	.	.	0.547453	1	0.514697	1	0.546782	1	.	.	.	0.439988	1	1	.	.	.	0.303704	0.931458	0.23435	0.35852	0.302538	0.329182
EU205814	unknown	1	1	0	0	0	0	0.1	1.9	0	0	0	0	0.295983	0.413289	0.343168	0.494903	0.426395	0.237863	0.183109	0.30969	0.248796	.	.	.	.	.	.	1	1	1	1	1	0.487712	0.427912	1	0.498794	.	.	.	.	.	.	0.646858	0.45606	0.400411	0.516186	0.465997	0.305395
EU205815	serine protease	30	6	10	6	8	4	29.5	11.2	17.7	8.3	18.7	7.4	0.006426	0.032237	0.000621	0.053787	0.00123	0.065435	0.0851	0.074296	0.101797	0.02955	0.105432	0.035545	0.043074	0.140729	0.031026	0.022581	0.187054	0.002037	0.288867	0.003553	0.456379	0.771996	0.422171	0.547677	0.206294	1	0.18079	0.165874	1	0.148515	0.023593	0.156839	0.002543	0.245227	0.004914	0.366726
EU205816	glutathione transferase	5	0	0	1	2	2	4.9	0	0	1.4	4.7	3.7	0.078305	0.070593	0.100433	0.223794	0.196038	.	0.244803	0.10946	0.125301	0.246399	0.105821	0.122169	0.164256	0.180034	0.16148	0.171429	0.167834	0.411171	1	1	.	1	0.196668	0.499957	1	0.186085	0.239017	0.560142	0.580389	1	0.103866	0.095541	0.218283	0.950138	0.733279	.
EU205817	glutathione transferase	2	0	0	0	0	0	1.1	0	0	0	0	0	0.27983	0.265693	0.20103	0.348161	0.278431	.	.	.	.	.	.	.	.	.	.	0.547453	0.540798	0.514697	1	0.546782	.	.	.	.	.	.	.	.	.	.	0.303704	0.291829	0.23435	0.35852	0.302538	.
EU205818	cytosolic large ribosomal subunit L18	5	10	6	1	4	7	4.9	18.6	10.6	1.4	9.3	12.1	0.005769	0.067658	0.100433	0.11805	0.037202	0.053754	0.000554	0.061393	0.073472	0.012513	0.13976	0.104377	0.038185	0.006984	0.093734	0.013039	0.21598	0.411171	0.464546	0.125344	0.322195	0.001378	0.288652	0.479297	0.048848	1	0.786394	0.068171	0.024625	0.76456	0.008979	0.192218	0.218283	0.331025	0.085353	0.271579
EU205819	cytosolic large ribosomal subunit L18	2	1	2	4	0	0	1.1	1.9	3.5	5.6	0	0	0.290396	0.203316	0.08875	0.348161	0.278431	0.187274	0.098069	0.30969	0.248796	0.125662	0.183828	0.133498	0.096537	0.060649	.	1	0.620426	0.239747	1	0.546782	1	0.400622	1	0.498794	0.700746	0.509361	0.5002	0.304002	0.140074	.	0.963444	0.55088	0.209225	0.35852	0.302538	0.592638
EU205820	questionable: conserved unknown	0	1	1	3	0	1	0	1.9	1.8	4.2	0	1.9	0.226259	0.229587	0.041626	.	0.226594	0.243709	0.137138	0.30969	0.249396	0.135998	0.323301	0.255416	0.154083	0.182336	0.246672	0.345919	0.357125	0.071041	.	0.347011	1	0.640373	1	1	0.635672	1	1	0.297964	0.639877	1	0.169092	0.179682	0.039396	.	0.170121	0.972264
EU205821	unknown	0	1	1	0	0	0	0	1.9	1.8	0	0	0	0.226259	0.229587	.	.	.	0.243709	0.183109	0.30969	0.248796	0.193589	0.323301	0.261206	.	.	.	0.345919	0.357125	.	.	.	1	0.427912	1	0.498794	0.439988	1	1	.	.	.	0.169092	0.179682	.	.	.	0.972264
EU205822	conserved unknown	0	1	3	0	0	0	0	1.9	5.3	0	0	0	0.226259	0.029281	.	.	.	0.127917	0.183109	0.30969	0.248796	0.037477	0.104524	0.068228	.	.	.	0.345919	0.045531	.	.	.	0.625385	0.427912	1	0.498794	0.085151	0.264042	0.250301	.	.	.	0.169092	0.02012	.	.	.	0.341448
EU205823	farnesyl pyrophosphate synthase	0	0	1	0	0	1	0	0	1.8	0	0	1.9	.	0.229587	.	.	0.226594	0.249849	.	.	0.249999	0.193589	0.323301	0.255416	.	0.244972	0.246672	.	0.357125	.	.	0.347011	1	.	.	1	0.439988	1	1	.	0.429093	1	.	0.179682	.	.	0.170121	0.329182
EU205824	defensin	42	11	25	6	7	10	41.3	20.5	44.3	8.3	16.3	18.5	0.007638	0.062169	6e-06	0.004682	0.004401	0.00595	0.016354	0.094752	0.083684	1.2e-05	0.003946	0.003775	0.065905	0.033496	0.082912	0.041723	0.799001	2.3e-05	0.018042	0.019095	0.030276	0.085636	0.813249	0.831259	3.8e-05	0.018784	0.017424	0.2555	0.132652	1	0.033888	0.784029	4.6e-05	0.018327	0.018901	0.028516
EU205825	protein phosphatase	2	2	4	6	2	2	1.1	3.7	7.1	8.3	4.7	3.7	0.200907	0.064826	0.028421	0.183654	0.201166	0.11985	0.076913	0.203392	0.187046	0.106809	0.165912	0.125031	0.147996	0.10191	0.16148	0.61277	0.195832	0.072994	0.587022	0.613491	0.687981	0.479569	1	1	1	0.704733	0.687876	0.718281	0.47943	1	0.517026	0.113485	0.053774	0.372801	0.52031	0.44921
EU205826	actin	0	1	0	4	1	2	0	1.9	0	5.6	2.3	3.7	0.226259	.	0.017241	0.20859	0.078631	0.237863	0.098069	0.274696	0.187498	0.043274	0.245295	0.122169	0.18027	0.167502	0.182541	0.345919	.	0.029417	0.296506	0.120402	0.487712	0.400622	1	1	0.135772	0.431404	0.239017	0.656889	0.705913	1	0.169092	.	0.01737	0.123468	0.052367	0.305395
EU205827	conserved unknown	1	1	2	0	0	0	0.1	1.9	3.5	0	0	0	0.295983	0.15813	0.343168	0.494903	0.426395	0.187274	0.183109	0.30969	0.248796	0.085177	0.183828	0.133498	.	.	.	1	0.291508	1	1	1	1	0.427912	1	0.498794	0.19357	0.509361	0.5002	.	.	.	0.646858	0.263121	0.400411	0.516186	0.465997	0.592638
EU205828	trypsin	3	85	10	11	33	2	2.1	158.1	17.7	15.3	76.1	3.7	0	0.001648	0.002639	0	0.218932	0	0	5.5e-05	0	0.071688	3e-06	0.009804	0	0.017218	0	0	0.002979	0.005934	0	1	0	0	0.000259	0	0.827047	9e-06	0.039026	0	0.051293	0	0	0.00192	0.004755	0	0.803397	0
EU205829	unknown	1	0	0	0	2	0	0.1	0	0	0	4.7	0	0.427822	0.413289	0.343168	0.13053	0.426395	.	.	0.10946	.	.	0.105821	.	0.08739	.	0.086534	1	1	1	0.211595	1	.	.	0.196668	.	.	0.186085	.	0.139463	.	0.195614	0.467071	0.45606	0.400411	0.160337	0.465997	.
EU205830	unknown	0	0	0	0	1	1	0	0	0	0	2.3	1.9	.	.	.	0.20859	0.226594	.	.	0.246808	0.249999	.	0.245295	0.249877	0.233991	0.244972	0.218212	.	.	.	0.296506	0.347011	.	.	0.443502	1	.	0.431404	0.488917	0.373475	0.429093	1	.	.	.	0.123468	0.170121	.
EU205831	translation initiation factor	1	3	1	1	0	2	0.1	5.6	1.8	1.4	0	3.7	0.070835	0.295191	0.284277	0.494903	0.154035	0.115939	0.076726	0.095908	0.155496	0.216825	0.323301	0.187316	0.392533	0.180034	0.137566	0.122586	1	1	1	0.277665	0.363101	0.319873	0.2595	0.686692	1	1	0.61684	1	0.580389	0.506605	0.089276	0.673228	0.805401	0.516186	0.244742	0.293875
EU205832	questionable: apolipophorin	129	0	5	32	2	6	126.9	0	8.9	44.5	4.7	11.1	0	0	0	0	0	0.017208	0	0.10946	0.007907	2.8e-05	0.132072	0.112461	1.6e-05	0.00016	0.072894	0	0	0	0	0	0.062821	0	0.196668	0.031209	9.6e-05	0.706175	0.769871	4.6e-05	0.000473	0.479232	0	0	0	0	0	0.02909
EU205833	S-methyl-5-thioadenosine phosphorylase	0	0	1	2	2	0	0	0	1.8	2.8	4.7	0	.	0.229587	0.100499	0.061848	.	0.249849	0.140049	0.10946	.	0.182137	0.180508	0.261206	0.205821	0.186078	0.086534	.	0.357125	0.171543	0.087902	.	1	0.510354	0.196668	.	1	0.581527	1	0.632563	0.510017	0.195614	.	0.179682	0.092577	0.029369	.	0.329182
EU205834	fasciclin	0	0	0	3	0	0	0	0	0	4.2	0	0	.	.	0.041626	.	.	.	0.08012	.	.	0.077274	.	.	0.154083	0.106233	.	.	.	0.071041	.	.	.	0.265532	.	.	0.260747	.	.	0.297964	0.265025	.	.	.	0.039396	.	.	.
EU205835	putative: conserved unknown	0	2	3	0	2	1	0	3.7	5.3	0	4.7	1.9	0.078267	0.029281	.	0.061848	0.226594	0.155967	0.078354	0.203392	0.186596	0.037477	0.194529	0.133432	0.08739	0.244972	0.144776	0.119645	0.045531	.	0.087902	0.347011	1	0.183089	1	0.624063	0.085151	1	0.625301	0.139463	0.429093	0.58725	0.051801	0.02012	.	0.029369	0.170121	0.694713
EU205836	cytochrome c oxidase subunit	3	5	3	7	3	9	2.1	9.3	5.3	9.7	6.1	16.7	0.050767	0.155595	0.029555	0.127695	0.002918	0.101324	0.09752	0.145097	0.061537	0.077683	0.167841	0.023961	0.148413	0.063667	0.04394	0.134859	0.673174	0.104391	0.370377	0.005238	0.497857	1	1	0.423663	0.528209	1	0.085852	0.752779	0.318079	0.247802	0.096933	0.465063	0.066455	0.275002	0.003349	0.437079
EU205837	questionable: serine protease	1	2	2	0	0	0	0.1	3.7	3.5	0	0	0	0.153579	0.15813	0.343168	0.494903	0.426395	0.182671	0.078354	0.172342	0.124098	0.085177	0.183828	0.133498	.	.	.	0.276181	0.291508	1	1	1	1	0.183089	0.506333	0.248773	0.19357	0.509361	0.5002	.	.	.	0.242785	0.263121	0.400411	0.516186	0.465997	0.960779
EU205838	unknown	0	0	0	1	1	0	0	0	0	1.4	2.3	0	.	.	0.242637	0.20859	.	.	0.244803	0.246808	.	0.246399	0.245295	.	0.293203	0.325935	0.19564	.	.	0.414194	0.296506	.	.	1	0.443502	.	1	0.431404	.	1	1	0.442312	.	.	0.234326	0.123468	.	.
EU205839	questionable: hemolectin	0	0	0	3	0	0	0	0	0	4.2	0	0	.	.	0.041626	.	.	.	0.08012	.	.	0.077274	.	.	0.154083	0.106233	.	.	.	0.071041	.	.	.	0.265532	.	.	0.260747	.	.	0.297964	0.265025	.	.	.	0.039396	.	.	.
EU205840	putative: conserved unknown	6	0	1	1	0	2	5.9	0	1.8	1.4	0	3.7	0.051218	0.11345	0.06864	0.085275	0.170681	0.249849	0.244803	.	0.125301	0.216825	0.323301	0.187316	0.392533	0.180034	0.137566	0.099396	0.433504	0.251396	0.188854	0.722118	1	1	.	0.499957	1	1	0.61684	1	0.580389	0.506605	0.074801	0.236654	0.144924	0.111706	0.56423	0.329182
EU205841	unknown	0	1	1	0	0	0	0	1.9	1.8	0	0	0	0.226259	0.229587	.	.	.	0.243709	0.183109	0.30969	0.248796	0.193589	0.323301	0.261206	.	.	.	0.345919	0.357125	.	.	.	1	0.427912	1	0.498794	0.439988	1	1	.	.	.	0.169092	0.179682	.	.	.	0.972264
EU205842	unknown	1	0	0	0	1	0	0.1	0	0	0	2.3	0	0.427822	0.413289	0.343168	0.293484	0.426395	.	.	0.246808	.	.	0.245295	.	0.233991	.	0.19564	1	1	1	0.505111	1	.	.	0.443502	.	.	0.431404	.	0.373475	.	0.442312	0.467071	0.45606	0.400411	0.528592	0.465997	.
EU205843	cytoplasmic transporter	1	0	0	0	1	0	0.1	0	0	0	2.3	0	0.427822	0.413289	0.343168	0.293484	0.426395	.	.	0.246808	.	.	0.245295	.	0.233991	.	0.19564	1	1	1	0.505111	1	.	.	0.443502	.	.	0.431404	.	0.373475	.	0.442312	0.467071	0.45606	0.400411	0.528592	0.465997	.
EU205844	RNA polymerase subunit	0	0	0	1	0	1	0	0	0	1.4	0	1.9	.	.	0.242637	.	0.226594	.	0.244803	.	0.249999	0.246399	.	0.249877	0.392533	0.279713	0.246672	.	.	0.414194	.	0.347011	.	1	.	1	1	.	0.488917	1	1	1	.	.	0.234326	.	0.170121	.
EU205845	questionable: serine protease	7	0	1	0	0	0	6.9	0	1.8	0	0	0	0.033501	0.083353	0.013868	0.05999	0.033056	0.249849	.	.	.	0.193589	0.323301	0.261206	.	.	.	0.104078	0.27322	0.046429	0.112558	0.104188	1	.	.	.	0.439988	1	1	.	.	.	0.054292	0.170507	0.02607	0.085784	0.053713	0.329182
EU205846	unknown	0	1	0	1	0	0	0	1.9	0	1.4	0	0	0.226259	.	0.242637	.	.	0.237863	0.209509	0.30969	0.248796	0.246399	.	.	0.392533	0.325935	.	0.345919	.	0.414194	.	.	0.487712	1	1	0.498794	1	.	.	1	1	.	0.169092	.	0.234326	.	.	0.305395
EU205847	unknown	1	1	0	0	0	0	0.1	1.9	0	0	0	0	0.295983	0.413289	0.343168	0.494903	0.426395	0.237863	0.183109	0.30969	0.248796	.	.	.	.	.	.	1	1	1	1	1	0.487712	0.427912	1	0.498794	.	.	.	.	.	.	0.646858	0.45606	0.400411	0.516186	0.465997	0.305395
EU205848	unknown	0	1	0	0	0	1	0	1.9	0	0	0	1.9	0.226259	.	.	.	0.226594	0.237863	0.183109	0.30969	0.249396	.	.	0.249877	.	0.244972	0.246672	0.345919	.	.	.	0.347011	0.487712	0.427912	1	1	.	.	0.488917	.	0.429093	1	0.169092	.	.	.	0.170121	0.305395
EU205849	cathepsin F	1	0	0	1	0	0	0.1	0	0	1.4	0	0	0.427822	0.413289	0.284277	0.494903	0.426395	.	0.244803	.	.	0.246399	.	.	0.392533	0.325935	.	1	1	1	1	1	.	1	.	.	1	.	.	1	1	.	0.467071	0.45606	0.805401	0.516186	0.465997	.
EU205850	3'-5'-exoribonuclease	0	0	1	0	0	2	0	0	1.8	0	0	3.7	.	0.229587	.	.	0.078631	0.249849	.	.	0.125301	0.193589	0.323301	0.187316	.	0.105116	0.137566	.	0.357125	.	.	0.120402	1	.	.	0.499957	0.439988	1	0.61684	.	0.184102	0.506605	.	0.179682	.	.	0.052367	0.329182
EU205851	unknown	0	9	7	13	4	5	0	16.7	12.4	18.1	9.3	9.3	4.6e-05	0.000476	6e-06	0.005437	0.003286	0.08066	0.071992	0.0788	0.060361	0.058011	0.124877	0.102999	0.066491	0.048702	0.115072	7.1e-05	0.000739	1e-05	0.007722	0.005026	0.621842	1	0.408699	0.300302	0.502598	0.766588	0.774957	0.318491	0.237802	1	3.7e-05	0.000384	1.8e-05	0.002063	0.002156	0.549227
EU205852	unknown	1	2	0	0	0	0	0.1	3.7	0	0	0	0	0.153579	0.413289	0.343168	0.494903	0.426395	0.116009	0.078354	0.172342	0.124098	.	.	.	.	.	.	0.276181	1	1	1	1	0.23784	0.183089	0.506333	0.248773	.	.	.	.	.	.	0.242785	0.45606	0.400411	0.516186	0.465997	0.147187
EU205853	putative: ninjurin2	2	0	0	0	0	0	1.1	0	0	0	0	0	0.27983	0.265693	0.20103	0.348161	0.278431	.	.	.	.	.	.	.	.	.	.	0.547453	0.540798	0.514697	1	0.546782	.	.	.	.	.	.	.	.	.	.	0.303704	0.291829	0.23435	0.35852	0.302538	.
EU205854	Hydrogen-exporting ATPase	5	3	6	6	2	5	4.9	5.6	10.6	8.3	4.7	9.3	0.18151	0.067658	0.094273	0.223794	0.0983	0.085905	0.098736	0.188645	0.109636	0.090979	0.100127	0.117559	0.147996	0.132848	0.098031	1	0.21598	0.379727	1	0.33085	0.508823	0.741025	1	0.726467	0.774313	0.479177	1	0.718281	1	0.474521	0.862677	0.192218	0.376657	0.950138	0.309315	0.353963
EU205855	questionable: conserved unknown	0	0	2	0	0	1	0	0	3.5	0	0	1.9	.	0.081991	.	.	0.226594	0.127995	.	.	0.249999	0.085177	0.183828	0.195808	.	0.244972	0.246672	.	0.127524	.	.	0.347011	0.500257	.	.	1	0.19357	0.509361	1	.	0.429093	1	.	0.057754	.	.	0.170121	0.167587
EU205856	conserved unknown	0	1	0	1	0	0	0	1.9	0	1.4	0	0	0.226259	.	0.242637	.	.	0.237863	0.209509	0.30969	0.248796	0.246399	.	.	0.392533	0.325935	.	0.345919	.	0.414194	.	.	0.487712	1	1	0.498794	1	.	.	1	1	.	0.169092	.	0.234326	.	.	0.305395
EU205857	putative: protein binding	0	2	0	0	0	0	0	3.7	0	0	0	0	0.078267	.	.	.	.	0.116009	0.078354	0.172342	0.124098	.	.	.	.	.	.	0.119645	.	.	.	.	0.23784	0.183089	0.506333	0.248773	.	.	.	.	.	.	0.051801	.	.	.	.	0.147187
EU205858	vitellogenin C	0	0	0	18	0	0	0	0	0	25	0	0	.	.	0	.	.	.	1.8e-05	.	.	1.3e-05	.	.	0.000139	2.4e-05	.	.	.	0	.	.	.	4.8e-05	.	.	3.8e-05	.	.	0.000305	4.7e-05	.	.	.	0	.	.	.
EU205859	putative: serine protease	23	7	4	4	0	7	22.6	13	7.1	5.6	0	12.1	0.045364	0.007089	0.001378	0.000216	0.044553	0.072758	0.039738	0.009198	0.10448	0.113525	0.059432	0.076845	0.096537	0.053605	0.007421	0.24958	0.025698	0.005218	0.000393	0.249489	0.37707	0.223368	0.019866	1	0.737209	0.139085	0.377958	0.304002	0.223949	0.020052	0.194406	0.023318	0.004975	0.001833	0.190443	0.323724
EU205860	conserved unknown	0	0	1	0	1	0	0	0	1.8	0	2.3	0	.	0.229587	.	0.20859	.	0.249849	.	0.246808	.	0.193589	0.278947	0.261206	0.233991	.	0.19564	.	0.357125	.	0.296506	.	1	.	0.443502	.	0.439988	1	1	0.373475	.	0.442312	.	0.179682	.	0.123468	.	0.329182
EU205861	putative: senescence marker	2	4	0	3	1	0	1.1	7.4	0	4.2	2.3	0	0.060101	0.265693	0.142848	0.309696	0.278431	0.027594	0.094022	0.118354	0.030875	0.077274	0.245295	.	0.230184	0.106233	0.19564	0.19126	0.540798	0.411187	1	0.546782	0.056546	0.470506	0.390736	0.061865	0.260747	0.431404	.	1	0.265025	0.442312	0.098527	0.291829	0.398903	0.888915	0.302538	0.04035
EU205862	conserved unknown	6	0	7	7	11	10	5.9	0	12.4	9.7	25.7	18.5	0.051218	0.057696	0.084961	0.001644	0.010264	0.004516	0.008582	7.3e-05	0.000499	0.083263	0.03349	0.070657	0.014898	0.046442	0.057555	0.099396	0.244929	0.406161	0.002903	0.031767	0.015793	0.022652	0.00013	0.001945	0.789131	0.153631	0.472258	0.049348	0.222664	0.512624	0.074801	0.172223	0.362855	0.001543	0.019431	0.009814
EU205863	unknown	0	0	1	0	1	0	0	0	1.8	0	2.3	0	.	0.229587	.	0.20859	.	0.249849	.	0.246808	.	0.193589	0.278947	0.261206	0.233991	.	0.19564	.	0.357125	.	0.296506	.	1	.	0.443502	.	0.439988	1	1	0.373475	.	0.442312	.	0.179682	.	0.123468	.	0.329182
EU205864	unknown	0	0	1	0	1	0	0	0	1.8	0	2.3	0	.	0.229587	.	0.20859	.	0.249849	.	0.246808	.	0.193589	0.278947	0.261206	0.233991	.	0.19564	.	0.357125	.	0.296506	.	1	.	0.443502	.	0.439988	1	1	0.373475	.	0.442312	.	0.179682	.	0.123468	.	0.329182
EU205865	dynactin	0	0	2	0	0	0	0	0	3.5	0	0	0	.	0.081991	.	.	.	0.127995	.	.	.	0.085177	0.183828	0.133498	.	.	.	.	0.127524	.	.	.	0.500257	.	.	.	0.19357	0.509361	0.5002	.	.	.	.	0.057754	.	.	.	0.167587
EU205866	unknown	0	0	1	0	1	0	0	0	1.8	0	2.3	0	.	0.229587	.	0.20859	.	0.249849	.	0.246808	.	0.193589	0.278947	0.261206	0.233991	.	0.19564	.	0.357125	.	0.296506	.	1	.	0.443502	.	0.439988	1	1	0.373475	.	0.442312	.	0.179682	.	0.123468	.	0.329182
EU205867	juvenile hormone epoxide hydrolase	0	0	0	0	1	1	0	0	0	0	2.3	1.9	.	.	.	0.20859	0.226594	.	.	0.246808	0.249999	.	0.245295	0.249877	0.233991	0.244972	0.218212	.	.	.	0.296506	0.347011	.	.	0.443502	1	.	0.431404	0.488917	0.373475	0.429093	1	.	.	.	0.123468	0.170121	.
EU205868	methylenetetrahydrofolate dehydrogenase (NADP+)	1	2	0	0	1	0	0.1	3.7	0	0	2.3	0	0.153579	0.413289	0.343168	0.293484	0.426395	0.116009	0.078354	0.229302	0.124098	.	0.245295	.	0.233991	.	0.19564	0.276181	1	1	0.505111	1	0.23784	0.183089	1	0.248773	.	0.431404	.	0.373475	.	0.442312	0.242785	0.45606	0.400411	0.528592	0.465997	0.147187
EU205869	conserved unknown	0	1	2	0	0	1	0	1.9	3.5	0	0	1.9	0.226259	0.081991	.	.	0.226594	0.187274	0.183109	0.30969	0.249396	0.085177	0.183828	0.195808	.	0.244972	0.246672	0.345919	0.127524	.	.	0.347011	1	0.427912	1	1	0.19357	0.509361	1	.	0.429093	1	0.169092	0.057754	.	.	0.170121	0.592638
EU205870	cytosolic large ribosomal subunit L11	20	17	15	11	11	8	19.7	31.6	26.6	15.3	25.7	14.8	0.031072	0.059507	0.069153	0.081767	0.084775	0.06057	0.010676	0.073471	0.015732	0.025893	0.088828	0.034691	0.050885	0.104139	0.039654	0.166415	0.381647	0.586117	0.554713	0.556911	0.723985	0.058337	0.704327	0.074517	0.170769	1	0.212149	0.270045	1	0.253893	0.146037	0.377167	0.501896	0.476537	0.495242	0.6217
EU205871	unknown	0	0	0	0	0	2	0	0	0	0	0	3.7	.	.	.	.	0.078631	.	.	.	0.125301	.	.	0.122169	.	0.105116	0.137566	.	.	.	.	0.120402	.	.	.	0.499957	.	.	0.239017	.	0.184102	0.506605	.	.	.	.	0.052367	.
EU205872	cytosolic small ribosomal subunit S9	59	25	33	30	26	35	58	46.5	58.4	41.7	60.7	64.8	0.039808	0.055554	0.017114	0.064663	0.048583	0.035323	0.042509	0.03942	0.023005	0.018105	0.058619	0.045028	0.025497	0.011783	0.044058	0.420821	1	0.160647	0.90522	0.589033	0.430483	0.684793	0.396835	0.243825	0.203443	0.895788	0.715835	0.167576	0.07924	0.897267	0.350735	0.974841	0.138679	0.849445	0.604831	0.386585
EU205873	cytosolic small ribosomal subunit S9	0	1	0	1	0	0	0	1.9	0	1.4	0	0	0.226259	.	0.242637	.	.	0.237863	0.209509	0.30969	0.248796	0.246399	.	.	0.392533	0.325935	.	0.345919	.	0.414194	.	.	0.487712	1	1	0.498794	1	.	.	1	1	.	0.169092	.	0.234326	.	.	0.305395
EU205874	cytosolic small ribosomal subunit S9	0	1	1	0	1	0	0	1.9	1.8	0	2.3	0	0.226259	0.229587	.	0.20859	.	0.243709	0.183109	0.274696	0.248796	0.193589	0.278947	0.261206	0.233991	.	0.19564	0.345919	0.357125	.	0.296506	.	1	0.427912	1	0.498794	0.439988	1	1	0.373475	.	0.442312	0.169092	0.179682	.	0.123468	.	0.972264
EU205875	Aedes aegypti putative protein G12	0	0	0	3	0	0	0	0	0	4.2	0	0	.	.	0.041626	.	.	.	0.08012	.	.	0.077274	.	.	0.154083	0.106233	.	.	.	0.071041	.	.	.	0.265532	.	.	0.260747	.	.	0.297964	0.265025	.	.	.	0.039396	.	.	.
EU205876	Aedes aegypti putative G12	0	0	0	1	1	0	0	0	0	1.4	2.3	0	.	.	0.242637	0.20859	.	.	0.244803	0.246808	.	0.246399	0.245295	.	0.293203	0.325935	0.19564	.	.	0.414194	0.296506	.	.	1	0.443502	.	1	0.431404	.	1	1	0.442312	.	.	0.234326	0.123468	.	.
EU205877	microvilli membrane protein	0	0	0	2	0	0	0	0	0	2.8	0	0	.	.	0.100499	.	.	.	0.140049	.	.	0.137986	.	.	0.245932	0.186078	.	.	.	0.171543	.	.	.	0.510354	.	.	0.507165	.	.	0.531976	0.510017	.	.	.	0.092577	.	.	.
EU205878	Aedes aegypti putative protein G12	0	0	0	3	0	0	0	0	0	4.2	0	0	.	.	0.041626	.	.	.	0.08012	.	.	0.077274	.	.	0.154083	0.106233	.	.	.	0.071041	.	.	.	0.265532	.	.	0.260747	.	.	0.297964	0.265025	.	.	.	0.039396	.	.	.
EU205879	troponin C	4	0	0	2	0	4	3.9	0	0	2.8	0	7.4	0.119718	0.109808	0.177528	0.172306	0.120504	.	0.140049	.	0.031476	0.137986	.	0.029203	0.245932	0.094622	0.042785	0.30558	0.304133	1	0.325941	0.460698	.	0.510354	.	0.124935	0.507165	.	0.057108	0.531976	0.412466	0.134929	0.145767	0.136003	0.687558	0.19408	0.363208	.
EU205880	aminopeptidase	1	0	0	0	0	1	0.1	0	0	0	0	1.9	0.427822	0.413289	0.343168	0.494903	0.295927	.	.	.	0.249999	.	.	0.249877	.	0.244972	0.246672	1	1	1	1	1	.	.	.	1	.	.	0.488917	.	0.429093	1	0.467071	0.45606	0.400411	0.516186	0.649435	.
EU205881	FK506 binding	0	0	1	3	0	1	0	0	1.8	4.2	0	1.9	.	0.229587	0.041626	.	0.226594	0.249849	0.08012	.	0.249999	0.135998	0.323301	0.255416	0.154083	0.182336	0.246672	.	0.357125	0.071041	.	0.347011	1	0.265532	.	1	0.635672	1	1	0.297964	0.639877	1	.	0.179682	0.039396	.	0.170121	0.329182
EU205882	putative: conserved unknown	0	0	0	0	3	0	0	0	0	0	6.1	0	.	.	.	0.018338	.	.	.	0.048546	.	.	0.045652	.	0.032638	.	0.038275	.	.	.	0.026055	.	.	.	0.0872	.	.	0.080256	.	0.052071	.	0.0865	.	.	.	0.007626	.	.
EU205883	conserved unknown	2	2	3	0	2	3	1.1	3.7	5.3	0	4.7	5.6	0.200907	0.121015	0.20103	0.183654	0.116345	0.155967	0.078354	0.203392	0.156247	0.037477	0.194529	0.159478	0.08739	0.045105	0.150093	0.61277	0.356075	0.514697	0.587022	0.349197	1	0.183089	1	1	0.085151	1	1	0.139463	0.07898	1	0.517026	0.256958	0.23435	0.372801	0.234601	0.694713
EU205884	juvenile hormone esterase binding protein	3	1	2	0	0	0	2.1	1.9	3.5	0	0	0	0.253257	0.217845	0.117764	0.244929	0.181813	0.187274	0.183109	0.30969	0.248796	0.085177	0.183828	0.133498	.	.	.	1	1	0.272046	0.559726	0.556067	1	0.427912	1	0.498794	0.19357	0.509361	0.5002	.	.	.	0.686688	0.841388	0.145242	0.260765	0.206675	0.592638
EU205885	phosphatidylserine decarboxylase	0	0	0	0	1	1	0	0	0	0	2.3	1.9	.	.	.	0.20859	0.226594	.	.	0.246808	0.249999	.	0.245295	0.249877	0.233991	0.244972	0.218212	.	.	.	0.296506	0.347011	.	.	0.443502	1	.	0.431404	0.488917	0.373475	0.429093	1	.	.	.	0.123468	0.170121	.
EU205886	cytosolic large ribosomal subunit L40	1	1	1	0	0	0	0.1	1.9	1.8	0	0	0	0.295983	0.295191	0.343168	0.494903	0.426395	0.243709	0.183109	0.30969	0.248796	0.193589	0.323301	0.261206	.	.	.	1	1	1	1	1	1	0.427912	1	0.498794	0.439988	1	1	.	.	.	0.646858	0.673228	0.400411	0.516186	0.465997	0.972264
EU205887	conserved unknown (F-LANa)	3	1	1	7	3	5	2.1	1.9	1.8	9.7	6.1	9.3	0.253257	0.243998	0.029555	0.127695	0.05123	0.243709	0.029379	0.108062	0.047214	0.026752	0.103829	0.043783	0.148413	0.130018	0.115627	1	1	0.104391	0.370377	0.135644	1	0.14941	0.328686	0.218628	0.086093	0.321674	0.117064	0.752779	1	1	0.686688	0.654731	0.066455	0.275002	0.098496	0.972264
EU205888	chaperone binding	0	0	1	1	1	0	0	0	1.8	1.4	2.3	0	.	0.229587	0.242637	0.20859	.	0.249849	0.244803	0.246808	.	0.216825	0.278947	0.261206	0.293203	0.325935	0.19564	.	0.357125	0.414194	0.296506	.	1	1	0.443502	.	1	1	1	1	1	0.442312	.	0.179682	0.234326	0.123468	.	0.329182
EU205889	enoyl-CoA hydratase	0	0	1	1	0	0	0	0	1.8	1.4	0	0	.	0.229587	0.242637	.	.	0.249849	0.244803	.	.	0.216825	0.323301	0.261206	0.392533	0.325935	.	.	0.357125	0.414194	.	.	1	1	.	.	1	1	1	1	1	.	.	0.179682	0.234326	.	.	0.329182
EU205890	cytosolic small ribosomal subunit S8	47	35	33	20	17	30	46.2	65.1	58.4	27.8	39.7	55.5	0.018388	0.034397	0.009108	0.068037	0.044809	0.042598	0.000381	0.014972	0.040187	0.001403	0.028163	0.050194	0.046312	0.003449	0.028366	0.130671	0.295265	0.061942	0.681288	0.471667	0.715559	0.002367	0.094619	0.536453	0.008207	0.20104	0.899701	0.308323	0.021017	0.304024	0.122494	0.300059	0.05409	0.587729	0.431147	0.655085
EU205891	transcription regulator	1	1	0	4	0	4	0.1	1.9	0	5.6	0	7.4	0.295983	0.413289	0.0505	0.494903	0.030914	0.237863	0.098069	0.30969	0.078501	0.043274	.	0.029203	0.096537	0.143923	0.042785	1	1	0.167324	1	0.052346	0.487712	0.400622	1	0.374891	0.135772	.	0.057108	0.304002	0.731596	0.134929	0.646858	0.45606	0.079841	0.516186	0.033318	0.305395
EU205892	questionable: conserved unknown	0	1	1	8	1	1	0	1.9	1.8	11.1	2.3	1.9	0.226259	0.229587	0.000507	0.20859	0.226594	0.243709	0.018908	0.274696	0.249396	0.016854	0.278947	0.255416	0.049998	0.024882	0.218212	0.345919	0.357125	0.000864	0.296506	0.347011	1	0.087863	1	1	0.08735	1	1	0.167168	0.087739	1	0.169092	0.179682	0.000767	0.123468	0.170121	0.972264
EU205893	unknown	130	0	0	0	0	1	127.8	0	0	0	0	1.9	0	0	0	0	0	.	.	.	0.249999	.	.	0.249877	.	0.244972	0.246672	0	0	0	0	0	.	.	.	1	.	.	0.488917	.	0.429093	1	0	0	0	0	0	.
EU205894	unknown	1	0	0	1	0	0	0.1	0	0	1.4	0	0	0.427822	0.413289	0.284277	0.494903	0.426395	.	0.244803	.	.	0.246399	.	.	0.392533	0.325935	.	1	1	1	1	1	.	1	.	.	1	.	.	1	1	.	0.467071	0.45606	0.805401	0.516186	0.465997	.
EU205895	conserved unknown	1	0	1	0	0	1	0.1	0	1.8	0	0	1.9	0.427822	0.295191	0.343168	0.494903	0.295927	0.249849	.	.	0.249999	0.193589	0.323301	0.255416	.	0.244972	0.246672	1	1	1	1	1	1	.	.	1	0.439988	1	1	.	0.429093	1	0.467071	0.673228	0.400411	0.516186	0.649435	0.329182
EU205896	mitochondrial small ribosomal subunit S24	1	0	0	0	1	1	0.1	0	0	0	2.3	1.9	0.427822	0.413289	0.343168	0.293484	0.295927	.	.	0.246808	0.249999	.	0.245295	0.249877	0.233991	0.244972	0.218212	1	1	1	0.505111	1	.	.	0.443502	1	.	0.431404	0.488917	0.373475	0.429093	1	0.467071	0.45606	0.400411	0.528592	0.649435	.
EU205897	conserved unknown	1	1	1	0	4	0	0.1	1.9	1.8	0	9.3	0	0.295983	0.295191	0.343168	0.019126	0.426395	0.243709	0.183109	0.059907	0.248796	0.193589	0.055991	0.261206	0.012189	.	0.016929	1	1	1	0.029456	1	1	0.427912	0.178076	0.498794	0.439988	0.172742	1	0.019439	.	0.038245	0.646858	0.673228	0.400411	0.013682	0.465997	0.972264
EU205898	Myosin alkali light chain	10	5	5	1	6	7	9.8	9.3	8.9	1.4	13.1	12.1	0.139436	0.135222	0.012702	0.113655	0.108453	0.119661	0.021074	0.104423	0.096909	0.024378	0.10064	0.094258	0.007457	0.006984	0.095358	1	1	0.032213	0.584022	0.613804	1	0.09037	0.553304	0.774296	0.093433	0.546873	0.573345	0.012892	0.024625	1	0.918341	0.847431	0.02945	0.491553	0.574674	0.938007
EU205899	conserved unknown	11	4	2	3	1	1	10.8	7.4	3.5	4.2	2.3	1.9	0.119842	0.049574	0.042243	0.05228	0.025026	0.108627	0.094022	0.118354	0.077374	0.149594	0.237912	0.195808	0.230184	0.182336	0.218212	0.598739	0.155206	0.176005	0.125137	0.068409	0.442214	0.470506	0.390736	0.217538	1	1	1	1	0.639877	1	0.518539	0.125949	0.128732	0.105761	0.054911	0.380379
EU205900	conserved unknown	2	1	0	0	0	0	1.1	1.9	0	0	0	0	0.290396	0.265693	0.20103	0.348161	0.278431	0.237863	0.183109	0.30969	0.248796	.	.	.	.	.	.	1	0.540798	0.514697	1	0.546782	0.487712	0.427912	1	0.498794	.	.	.	.	.	.	0.963444	0.291829	0.23435	0.35852	0.302538	0.305395
EU205901	unknown	0	0	3	11	1	1	0	0	5.3	15.3	2.3	1.9	.	0.029281	3.6e-05	0.20859	0.226594	0.06557	0.000919	0.246808	0.249999	0.023176	0.180368	0.133432	0.016395	0.006173	0.218212	.	0.045531	6.1e-05	0.296506	0.347011	0.250385	0.003519	0.443502	1	0.108938	0.638913	0.625301	0.038905	0.017176	1	.	0.02012	8e-05	0.123468	0.170121	0.090985
EU205902	unknown	0	0	1	2	0	1	0	0	1.8	2.8	0	1.9	.	0.229587	0.100499	.	0.226594	0.249849	0.140049	.	0.249999	0.182137	0.323301	0.255416	0.245932	0.239535	0.246672	.	0.357125	0.171543	.	0.347011	1	0.510354	.	1	1	1	1	0.531976	1	1	.	0.179682	0.092577	.	0.170121	0.329182
EU205903	questionable: DNA binding protein	0	0	0	2	0	0	0	0	0	2.8	0	0	.	.	0.100499	.	.	.	0.140049	.	.	0.137986	.	.	0.245932	0.186078	.	.	.	0.171543	.	.	.	0.510354	.	.	0.507165	.	.	0.531976	0.510017	.	.	.	0.092577	.	.	.
EU205904	conserved unknown	1	0	1	2	1	0	0.1	0	1.8	2.8	2.3	0	0.427822	0.295191	0.176619	0.293484	0.426395	0.249849	0.140049	0.246808	.	0.182137	0.278947	0.261206	0.275548	0.186078	0.19564	1	1	0.573553	0.505111	1	1	0.510354	0.443502	.	1	1	1	1	0.510017	0.442312	0.467071	0.673228	0.374629	0.528592	0.465997	0.329182
EU205905	putative: c-type lectin	1	1	0	1	0	0	0.1	1.9	0	1.4	0	0	0.295983	0.413289	0.284277	0.494903	0.426395	0.237863	0.209509	0.30969	0.248796	0.246399	.	.	0.392533	0.325935	.	1	1	1	1	1	0.487712	1	1	0.498794	1	.	.	1	1	.	0.646858	0.45606	0.805401	0.516186	0.465997	0.305395
EU205906	putative: conserved unknown	2	0	3	3	2	4	1.1	0	5.3	4.2	4.7	7.4	0.27983	0.121015	0.142848	0.183654	0.060559	0.06557	0.08012	0.10946	0.031476	0.131639	0.194529	0.13645	0.21492	0.126048	0.125558	0.547453	0.356075	0.411187	0.587022	0.191643	0.250385	0.265532	0.196668	0.124935	1	1	0.720834	1	0.47164	0.699726	0.303704	0.256958	0.398903	0.372801	0.09993	0.090985
EU205907	cytosolic large ribosomal subunit L10a	39	33	29	18	21	23	38.4	61.4	51.3	25	48.1	42.6	0.008915	0.031274	0.020494	0.050742	0.063088	0.03856	0.000352	0.044347	0.021399	0.002695	0.063808	0.045161	0.009	0.016944	0.047511	0.047441	0.253936	0.140207	0.395415	0.690026	0.525165	0.001714	0.492747	0.182735	0.017811	0.887485	0.578652	0.045153	0.112985	0.651099	0.044432	0.231691	0.130855	0.363273	0.691315	0.481616
EU205908	putative: conserved unknown	9	2	0	2	0	2	8.9	3.7	0	2.8	0	3.7	0.094325	0.012058	0.044906	0.029689	0.093349	0.116009	0.153865	0.172342	0.187046	0.137986	.	0.122169	0.245932	0.205565	0.137566	0.349828	0.031359	0.137534	0.065981	0.349471	0.23784	1	0.506333	1	0.507165	.	0.239017	0.531976	1	0.506605	0.252371	0.025311	0.117556	0.051386	0.249579	0.147187
EU205909	conserved unknown	1	0	0	0	1	0	0.1	0	0	0	2.3	0	0.427822	0.413289	0.343168	0.293484	0.426395	.	.	0.246808	.	.	0.245295	.	0.233991	.	0.19564	1	1	1	0.505111	1	.	.	0.443502	.	.	0.431404	.	0.373475	.	0.442312	0.467071	0.45606	0.400411	0.528592	0.465997	.
EU205910	ferritin subunit	0	3	2	7	1	2	0	5.6	3.5	9.7	2.3	3.7	0.027074	0.081991	0.001225	0.20859	0.078631	0.148485	0.080694	0.170142	0.155496	0.052967	0.237912	0.191468	0.070935	0.074804	0.182541	0.041377	0.127524	0.002088	0.296506	0.120402	0.680146	0.531436	0.634441	0.686692	0.314702	1	1	0.272148	0.316264	1	0.017222	0.057754	0.001649	0.123468	0.052367	0.615363
EU205911	putative: conserved unknown	0	0	0	2	0	0	0	0	0	2.8	0	0	.	.	0.100499	.	.	.	0.140049	.	.	0.137986	.	.	0.245932	0.186078	.	.	.	0.171543	.	.	.	0.510354	.	.	0.507165	.	.	0.531976	0.510017	.	.	.	0.092577	.	.	.
EU205912	putative: conserved unknown	0	1	1	0	0	1	0	1.9	1.8	0	0	1.9	0.226259	0.229587	.	.	0.226594	0.243709	0.183109	0.30969	0.249396	0.193589	0.323301	0.255416	.	0.244972	0.246672	0.345919	0.357125	.	.	0.347011	1	0.427912	1	1	0.439988	1	1	.	0.429093	1	0.169092	0.179682	.	.	0.170121	0.972264
EU205913	unknown	0	4	1	3	0	4	0	7.4	1.8	4.2	0	7.4	0.009365	0.229587	0.041626	.	0.009468	0.070681	0.094022	0.053373	0.136386	0.135998	0.323301	0.074627	0.154083	0.126048	0.042785	0.014308	0.357125	0.071041	.	0.01449	0.207714	0.470506	0.134519	1	0.635672	1	0.208737	0.297964	0.47164	0.134929	0.00595	0.179682	0.039396	.	0.006072	0.162313
EU205914	GTPase	0	1	1	0	1	1	0	1.9	1.8	0	2.3	1.9	0.226259	0.229587	.	0.20859	0.226594	0.243709	0.183109	0.274696	0.249396	0.193589	0.278947	0.255416	0.233991	0.244972	0.218212	0.345919	0.357125	.	0.296506	0.347011	1	0.427912	1	1	0.439988	1	1	0.373475	0.429093	1	0.169092	0.179682	.	0.123468	0.170121	0.972264
EU205915	hydrogen transporting two sector ATPase	41	6	5	2	2	4	40.3	11.2	8.9	2.8	4.7	7.4	0.000332	7e-05	0	3.1e-05	3.6e-05	0.106993	0.024075	0.091032	0.101797	0.047781	0.132072	0.12831	0.205821	0.094622	0.125558	0.001068	0.000278	0	7.4e-05	0.00011	0.769458	0.080801	0.313745	0.547677	0.252373	0.706175	1	0.632563	0.412466	0.699726	0.00163	0.000429	1e-06	0.000325	0.00027	0.701477
EU205916	hydrogen transporting two sector ATPase	6	1	2	1	1	3	5.9	1.9	3.5	1.4	2.3	5.6	0.124021	0.162063	0.06864	0.176992	0.177685	0.187274	0.209509	0.274696	0.1253	0.1431	0.237912	0.15602	0.293203	0.103002	0.135735	0.433893	0.719849	0.251396	0.681807	1	1	1	1	0.624935	0.586002	1	0.680827	1	0.320478	0.634844	0.258593	0.52705	0.144924	0.373304	0.931288	0.592638
EU205917	hydrogen-exporting ATPase	2	0	0	0	0	0	1.1	0	0	0	0	0	0.27983	0.265693	0.20103	0.348161	0.278431	.	.	.	.	.	.	.	.	.	.	0.547453	0.540798	0.514697	1	0.546782	.	.	.	.	.	.	.	.	.	.	0.303704	0.291829	0.23435	0.35852	0.302538	.
EU205918	hydrogen-exporting ATPase	1	1	6	6	0	1	0.1	1.9	10.6	8.3	0	1.9	0.295983	0.006002	0.012129	0.494903	0.295927	0.030096	0.044935	0.30969	0.249396	0.090979	0.019214	0.031173	0.037894	0.059375	0.246672	1	0.010062	0.022775	1	1	0.125674	0.250753	1	1	0.774313	0.040187	0.125526	0.09043	0.250824	1	0.646858	0.005752	0.01733	0.516186	0.649435	0.067861
EU205919	mitochondrial large ribosomal subunit L36	2	0	0	3	0	0	1.1	0	0	4.2	0	0	0.27983	0.265693	0.142848	0.348161	0.278431	.	0.08012	.	.	0.077274	.	.	0.154083	0.106233	.	0.547453	0.540798	0.411187	1	0.546782	.	0.265532	.	.	0.260747	.	.	0.297964	0.265025	.	0.303704	0.291829	0.398903	0.35852	0.302538	.
EU205920	large ribosomal subunit L6	42	34	39	31	40	28	41.3	63.2	69	43.1	93.3	51.8	0.011347	0.004125	0.054244	8.5e-05	0.041414	0.042398	0.01288	0.012729	0.037264	0.006103	0.020793	0.025496	0.000313	0.046174	0.002358	0.069681	0.026484	0.905387	0.000358	0.378778	0.72601	0.131942	0.100375	0.447648	0.053302	0.20941	0.270738	0.00125	0.51106	0.019298	0.062338	0.01919	0.855685	0.000143	0.350589	0.706478
EU205921	DNA-directed RNA polymerase	1	0	1	2	0	5	0.1	0	1.8	2.8	0	9.3	0.427822	0.295191	0.176619	0.494903	0.012873	0.249849	0.140049	.	0.015776	0.182137	0.323301	0.043783	0.245932	0.056842	0.023861	1	1	0.573553	1	0.021439	1	0.510354	.	0.062446	1	1	0.117064	0.531976	0.146865	0.070809	0.467071	0.673228	0.374629	0.516186	0.012315	0.329182
EU205922	cytochrome P450	0	0	1	2	0	0	0	0	1.8	2.8	0	0	.	0.229587	0.100499	.	.	0.249849	0.140049	.	.	0.182137	0.323301	0.261206	0.245932	0.186078	.	.	0.357125	0.171543	.	.	1	0.510354	.	.	1	1	1	0.531976	0.510017	.	.	0.179682	0.092577	.	.	0.329182
EU205923	nucleoplasmin	2	1	1	4	1	3	1.1	1.9	1.8	5.6	2.3	5.6	0.290396	0.284657	0.08875	0.309696	0.116345	0.243709	0.098069	0.274696	0.1253	0.095201	0.278947	0.122109	0.18027	0.167706	0.135735	1	1	0.239747	1	0.349197	1	0.400622	1	0.624935	0.392786	1	0.36422	0.656889	1	0.634844	0.963444	0.931458	0.209225	0.888915	0.234601	0.972264
EU205924	putative: serine protease	5	13	28	2	14	6	4.9	24.2	49.6	2.8	32.7	11.1	0.000681	0	0.145596	5.7e-05	0.062537	0.005581	0.000237	0.06242	0.025379	0	0.031682	6.5e-05	3e-05	0.032521	0.005658	0.001739	0	0.707057	9.3e-05	0.206543	0.029147	0.000841	0.444602	0.114161	0	0.21498	0.000214	5.2e-05	0.081549	0.023905	0.000784	0	0.49005	2.6e-05	0.166625	0.028526
EU205925	putative: serine protease	1	15	10	4	12	5	0.1	27.9	17.7	5.6	27.1	9.3	1e-06	0.000153	0.0505	3e-06	0.012873	0.0417	0.000525	0.085175	0.007199	0.011778	0.053966	0.052136	0.001294	0.111162	0.008279	1e-06	0.00025	0.167324	4e-06	0.021439	0.318	0.00185	1	0.026126	0.056322	0.289801	0.303227	0.003041	0.511009	0.047206	1e-06	0.000132	0.079841	1e-06	0.012315	0.260803
EU205926	cytosolic small ribosomal subunit S4	13	10	14	4	9	9	12.8	18.6	24.8	5.6	20.1	16.7	0.073627	0.022675	0.039259	0.064073	0.093002	0.06245	0.009445	0.097214	0.08767	0.001349	0.088785	0.055311	0.009758	0.021384	0.072715	0.385125	0.105959	0.148353	0.249018	0.654566	0.543775	0.054295	0.82049	0.823239	0.006991	0.833947	0.40706	0.02218	0.088702	0.642087	0.369923	0.079821	0.134082	0.247229	0.54045	0.48576
EU205927	putative: DNA-binding	0	0	1	1	0	0	0	0	1.8	1.4	0	0	.	0.229587	0.242637	.	.	0.249849	0.244803	.	.	0.216825	0.323301	0.261206	0.392533	0.325935	.	.	0.357125	0.414194	.	.	1	1	.	.	1	1	1	1	1	.	.	0.179682	0.234326	.	.	0.329182
EU205928	conserved unknown	3	0	1	2	1	3	2.1	0	1.8	2.8	2.3	5.6	0.183032	0.243998	0.202033	0.290492	0.151944	0.249849	0.140049	0.246808	0.062801	0.182137	0.278947	0.122109	0.275548	0.147011	0.135735	0.555983	1	1	1	0.424359	1	0.510354	0.443502	0.249935	1	1	0.36422	1	0.657325	0.634844	0.207771	0.654731	0.948616	0.838601	0.431048	0.329182
EU205929	conserved unknown	0	0	0	1	0	1	0	0	0	1.4	0	1.9	.	.	0.242637	.	0.226594	.	0.244803	.	0.249999	0.246399	.	0.249877	0.392533	0.279713	0.246672	.	.	0.414194	.	0.347011	.	1	.	1	1	.	0.488917	1	1	1	.	.	0.234326	.	0.170121	.
EU205930	putative: proline, glutamic acid, serine and threonine (PEST)-containing protein,	1	0	1	1	0	1	0.1	0	1.8	1.4	0	1.9	0.427822	0.295191	0.284277	0.494903	0.295927	0.249849	0.244803	.	0.249999	0.216825	0.323301	0.255416	0.392533	0.279713	0.246672	1	1	1	1	1	1	1	.	1	1	1	1	1	1	1	0.467071	0.673228	0.805401	0.516186	0.649435	0.329182
EU205931	conserved unknown	6	2	1	3	2	3	5.9	3.7	1.8	4.2	4.7	5.6	0.171604	0.11345	0.141308	0.209917	0.177685	0.178289	0.146707	0.203392	0.156247	0.135998	0.180508	0.122109	0.21492	0.167859	0.150093	0.722424	0.433504	0.744102	1	1	0.61598	1	1	1	0.635672	0.581527	0.36422	1	1	1	0.568337	0.236654	0.622295	0.773277	0.931288	0.535133
EU205932	NADH dehydrogenase	0	0	0	1	1	0	0	0	0	1.4	2.3	0	.	.	0.242637	0.20859	.	.	0.244803	0.246808	.	0.246399	0.245295	.	0.293203	0.325935	0.19564	.	.	0.414194	0.296506	.	.	1	0.443502	.	1	0.431404	.	1	1	0.442312	.	.	0.234326	0.123468	.	.
EU205933	cytosolic large ribosomal subunit L14	15	11	9	5	9	3	14.8	20.5	15.9	6.1	20.1	5.6	0.073584	0.10516	0.036351	0.083351	0.037258	0.073926	0.010089	0.098363	0.010869	0.029982	0.088881	0.031264	0.017118	0.153191	0.010937	0.414497	0.83425	0.17407	0.380026	0.138359	0.657336	0.043337	1	0.034628	0.177035	0.636531	0.146965	0.050806	1	0.040918	0.40778	0.854877	0.135811	0.399417	0.107771	0.576984
EU205934	putative: carboxypeptidase	0	1	1	2	0	0	0	1.9	1.8	2.8	0	0	0.226259	0.229587	0.100499	.	.	0.243709	0.179786	0.30969	0.248796	0.182137	0.323301	0.261206	0.245932	0.186078	.	0.345919	0.357125	0.171543	.	.	1	1	1	0.498794	1	1	1	0.531976	0.510017	.	0.169092	0.179682	0.092577	.	.	0.972264
EU205935	conserved unknown	0	1	1	1	1	0	0	1.9	1.8	1.4	2.3	0	0.226259	0.229587	0.242637	0.20859	.	0.243709	0.209509	0.274696	0.248796	0.216825	0.278947	0.261206	0.293203	0.325935	0.19564	0.345919	0.357125	0.414194	0.296506	.	1	1	1	0.498794	1	1	1	1	1	0.442312	0.169092	0.179682	0.234326	0.123468	.	0.972264
EU205936	questionable: serine protease	2	0	0	0	0	1	1.1	0	0	0	0	1.9	0.27983	0.265693	0.20103	0.348161	0.289856	.	.	.	0.249999	.	.	0.249877	.	0.244972	0.246672	0.547453	0.540798	0.514697	1	1	.	.	.	1	.	.	0.488917	.	0.429093	1	0.303704	0.291829	0.23435	0.35852	0.960304	.
EU205937	protein kinase C inhibitor	0	2	0	1	0	0	0	3.7	0	1.4	0	0	0.078267	.	0.242637	.	.	0.116009	0.134477	0.172342	0.124098	0.246399	.	.	0.392533	0.325935	.	0.119645	.	0.414194	.	.	0.23784	0.579811	0.506333	0.248773	1	.	.	1	1	.	0.051801	.	0.234326	.	.	0.147187
EU205938	protein kinase C inhibitor	0	0	0	2	0	0	0	0	0	2.8	0	0	.	.	0.100499	.	.	.	0.140049	.	.	0.137986	.	.	0.245932	0.186078	.	.	.	0.171543	.	.	.	0.510354	.	.	0.507165	.	.	0.531976	0.510017	.	.	.	0.092577	.	.	.
EU205939	translation initiation factor (Adam)	1	0	0	0	1	0	0.1	0	0	0	2.3	0	0.427822	0.413289	0.343168	0.293484	0.426395	.	.	0.246808	.	.	0.245295	.	0.233991	.	0.19564	1	1	1	0.505111	1	.	.	0.443502	.	.	0.431404	.	0.373475	.	0.442312	0.467071	0.45606	0.400411	0.528592	0.465997	.
EU205940	translation initiation factor	0	0	0	1	1	4	0	0	0	1.4	2.3	7.4	.	.	0.242637	0.20859	0.009468	.	0.244803	0.246808	0.031476	0.246399	0.245295	0.029203	0.293203	0.055247	0.094622	.	.	0.414194	0.296506	0.01449	.	1	0.443502	0.124935	1	0.431404	0.057108	1	0.171884	0.391407	.	.	0.234326	0.123468	0.006072	.
EU205941	mitochondrial small ribosomal subunit S26	1	3	2	1	1	1	0.1	5.6	3.5	1.4	2.3	1.9	0.070835	0.15813	0.284277	0.293484	0.295927	0.148485	0.076726	0.170142	0.124097	0.1431	0.237912	0.195808	0.293203	0.279713	0.218212	0.122586	0.291508	1	0.505111	1	0.680146	0.319873	0.634441	0.373729	0.586002	1	1	1	1	1	0.089276	0.263121	0.805401	0.528592	0.649435	0.615363
EU205942	receptor binding	1	0	0	0	2	0	0.1	0	0	0	4.7	0	0.427822	0.413289	0.343168	0.13053	0.426395	.	.	0.10946	.	.	0.105821	.	0.08739	.	0.086534	1	1	1	0.211595	1	.	.	0.196668	.	.	0.186085	.	0.139463	.	0.195614	0.467071	0.45606	0.400411	0.160337	0.465997	.
EU205943	carrier	0	2	2	0	1	0	0	3.7	3.5	0	2.3	0	0.078267	0.081991	.	0.20859	.	0.182671	0.078354	0.229302	0.124098	0.085177	0.237912	0.133498	0.233991	.	0.19564	0.119645	0.127524	.	0.296506	.	1	0.183089	1	0.248773	0.19357	1	0.5002	0.373475	.	0.442312	0.051801	0.057754	.	0.123468	.	0.960779
EU205944	unknown	0	1	3	9	1	4	0	1.9	5.3	12.5	2.3	7.4	0.226259	0.029281	0.00021	0.20859	0.009468	0.127917	0.012019	0.274696	0.078501	0.044665	0.180368	0.13645	0.034805	0.089159	0.094622	0.345919	0.045531	0.000358	0.296506	0.01449	0.625385	0.051269	1	0.374891	0.248715	0.638913	0.720834	0.102261	0.417617	0.391407	0.169092	0.02012	0.000359	0.123468	0.006072	0.341448
EU205945	unknown	0	0	0	2	0	0	0	0	0	2.8	0	0	.	.	0.100499	.	.	.	0.140049	.	.	0.137986	.	.	0.245932	0.186078	.	.	.	0.171543	.	.	.	0.510354	.	.	0.507165	.	.	0.531976	0.510017	.	.	.	0.092577	.	.	.
EU205946	unknown	0	0	0	1	0	1	0	0	0	1.4	0	1.9	.	.	0.242637	.	0.226594	.	0.244803	.	0.249999	0.246399	.	0.249877	0.392533	0.279713	0.246672	.	.	0.414194	.	0.347011	.	1	.	1	1	.	0.488917	1	1	1	.	.	0.234326	.	0.170121	.
EU205947	unknown	0	1	0	0	0	1	0	1.9	0	0	0	1.9	0.226259	.	.	.	0.226594	0.237863	0.183109	0.30969	0.249396	.	.	0.249877	.	0.244972	0.246672	0.345919	.	.	.	0.347011	0.487712	0.427912	1	1	.	.	0.488917	.	0.429093	1	0.169092	.	.	.	0.170121	0.305395
EU205948	Ro ribonucleoprotein autoantigen	0	0	1	0	0	1	0	0	1.8	0	0	1.9	.	0.229587	.	.	0.226594	0.249849	.	.	0.249999	0.193589	0.323301	0.255416	.	0.244972	0.246672	.	0.357125	.	.	0.347011	1	.	.	1	0.439988	1	1	.	0.429093	1	.	0.179682	.	.	0.170121	0.329182
EU205949	mRNA binding	0	0	3	0	0	0	0	0	5.3	0	0	0	.	0.029281	.	.	.	0.06557	.	.	.	0.037477	0.104524	0.068228	.	.	.	.	0.045531	.	.	.	0.250385	.	.	.	0.085151	0.264042	0.250301	.	.	.	.	0.02012	.	.	.	0.090985
EU205950	putative: conserved unknown	1	2	0	0	0	1	0.1	3.7	0	0	0	1.9	0.153579	0.413289	0.343168	0.494903	0.295927	0.116009	0.078354	0.172342	0.186596	.	.	0.249877	.	0.244972	0.246672	0.276181	1	1	1	1	0.23784	0.183089	0.506333	0.624063	.	.	0.488917	.	0.429093	1	0.242785	0.45606	0.400411	0.516186	0.649435	0.147187
EU205951	ubiquitin-protein ligase	1	1	1	0	2	0	0.1	1.9	1.8	0	4.7	0	0.295983	0.295191	0.343168	0.13053	0.426395	0.243709	0.183109	0.182742	0.248796	0.193589	0.180508	0.261206	0.08739	.	0.086534	1	1	1	0.211595	1	1	0.427912	0.587904	0.498794	0.439988	0.581527	1	0.139463	.	0.195614	0.646858	0.673228	0.400411	0.160337	0.465997	0.972264
EU205952	questionable: mesoderm development	0	1	0	1	0	0	0	1.9	0	1.4	0	0	0.226259	.	0.242637	.	.	0.237863	0.209509	0.30969	0.248796	0.246399	.	.	0.392533	0.325935	.	0.345919	.	0.414194	.	.	0.487712	1	1	0.498794	1	.	.	1	1	.	0.169092	.	0.234326	.	.	0.305395
EU205953	3'(2'),5'-bisphosphate nucleotidase	2	0	0	0	0	0	1.1	0	0	0	0	0	0.27983	0.265693	0.20103	0.348161	0.278431	.	.	.	.	.	.	.	.	.	.	0.547453	0.540798	0.514697	1	0.546782	.	.	.	.	.	.	.	.	.	.	0.303704	0.291829	0.23435	0.35852	0.302538	.
EU205954	structural constituent of cytoskeleton	0	5	3	10	2	7	0	9.3	5.3	13.9	4.7	12.1	0.00324	0.029281	8.7e-05	0.061848	0.000396	0.101324	0.069233	0.122685	0.096909	0.032517	0.194529	0.054676	0.053751	0.109384	0.052267	0.004947	0.045531	0.000148	0.087902	0.000604	0.497857	0.604115	0.473652	0.774296	0.165767	1	0.217022	0.230906	1	0.31459	0.002103	0.02012	0.000169	0.029369	0.000283	0.437079
EU205955	structural constituent of cytoskeleton	0	2	0	0	0	1	0	3.7	0	0	0	1.9	0.078267	.	.	.	0.226594	0.116009	0.078354	0.172342	0.186596	.	.	0.249877	.	0.244972	0.246672	0.119645	.	.	.	0.347011	0.23784	0.183089	0.506333	0.624063	.	.	0.488917	.	0.429093	1	0.051801	.	.	.	0.170121	0.147187
EU205956	conserved unknown	2	4	0	1	0	5	1.1	7.4	0	1.4	0	9.3	0.060101	0.265693	0.249796	0.348161	0.029421	0.027594	0.04104	0.053373	0.123043	0.246399	.	0.014278	0.392533	0.028447	0.023861	0.19126	0.540798	1	1	0.053602	0.056546	0.171451	0.134519	1	1	.	0.02791	1	0.090621	0.070809	0.098527	0.291829	0.776139	0.35852	0.041171	0.04035
EU205957	putative: protein translocase	0	1	0	1	0	3	0	1.9	0	1.4	0	5.6	0.226259	.	0.242637	.	0.027286	0.237863	0.209509	0.30969	0.1253	0.246399	.	0.059731	0.392533	0.103002	0.076719	0.345919	.	0.414194	.	0.041771	0.487712	1	1	0.624935	1	.	0.116838	1	0.320478	0.259907	0.169092	.	0.234326	.	0.017492	0.305395
EU205958	cathepsin L	0	5	4	2	3	5	0	9.3	7.1	2.8	6.1	9.3	0.00324	0.010457	0.100499	0.018338	0.003286	0.116791	0.042196	0.145097	0.122747	0.077569	0.167009	0.122745	0.128115	0.056842	0.115627	0.004947	0.016255	0.171543	0.026055	0.005026	0.748372	0.145787	1	1	0.415098	1	0.748851	0.369149	0.146865	1	0.002103	0.007281	0.092577	0.007626	0.002156	0.68375
EU205959	putative: cysteine protease inhibitor	2	1	0	0	0	0	1.1	1.9	0	0	0	0	0.290396	0.265693	0.20103	0.348161	0.278431	0.237863	0.183109	0.30969	0.248796	.	.	.	.	.	.	1	0.540798	0.514697	1	0.546782	0.487712	0.427912	1	0.498794	.	.	.	.	.	.	0.963444	0.291829	0.23435	0.35852	0.302538	0.305395
EU205960	putative: conserved unknown	0	0	0	3	3	0	0	0	0	4.2	6.1	0	.	.	0.041626	0.018338	.	.	0.08012	0.048546	.	0.077274	0.045652	.	0.160534	0.106233	0.038275	.	.	0.071041	0.026055	.	.	0.265532	0.0872	.	0.260747	0.080256	.	0.677543	0.265025	0.0865	.	.	0.039396	0.007626	.	.
EU205961	fumarate hydratase	2	0	0	3	0	0	1.1	0	0	4.2	0	0	0.27983	0.265693	0.142848	0.348161	0.278431	.	0.08012	.	.	0.077274	.	.	0.154083	0.106233	.	0.547453	0.540798	0.411187	1	0.546782	.	0.265532	.	.	0.260747	.	.	0.297964	0.265025	.	0.303704	0.291829	0.398903	0.35852	0.302538	.
EU205962	conserved unknown	0	0	2	0	0	0	0	0	3.5	0	0	0	.	0.081991	.	.	.	0.127995	.	.	.	0.085177	0.183828	0.133498	.	.	.	.	0.127524	.	.	.	0.500257	.	.	.	0.19357	0.509361	0.5002	.	.	.	.	0.057754	.	.	.	0.167587
EU205963	questionable: hydrogen:potassium-exchanging ATPase	0	0	0	0	2	0	0	0	0	0	4.7	0	.	.	.	0.061848	.	.	.	0.10946	.	.	0.105821	.	0.08739	.	0.086534	.	.	.	0.087902	.	.	.	0.196668	.	.	0.186085	.	0.139463	.	0.195614	.	.	.	0.029369	.	.
EU205964	selenide, water dikinase	0	1	1	3	0	0	0	1.9	1.8	4.2	0	0	0.226259	0.229587	0.041626	.	.	0.243709	0.137138	0.30969	0.248796	0.135998	0.323301	0.261206	0.154083	0.106233	.	0.345919	0.357125	0.071041	.	.	1	0.640373	1	0.498794	0.635672	1	1	0.297964	0.265025	.	0.169092	0.179682	0.039396	.	.	0.972264
EU205965	conserved unknown	1	2	1	1	1	0	0.1	3.7	1.8	1.4	2.3	0	0.153579	0.295191	0.284277	0.293484	0.426395	0.178289	0.134477	0.229302	0.124098	0.216825	0.278947	0.261206	0.293203	0.325935	0.19564	0.276181	1	1	0.505111	1	0.61598	0.579811	1	0.248773	1	1	1	1	1	0.442312	0.242785	0.673228	0.805401	0.528592	0.465997	0.535133
EU205966	questionable: transmembrane receptor protein serine/threonine kinase	10	5	7	3	5	0	9.8	9.3	12.4	4.2	11.7	0	0.139436	0.111688	0.056659	0.143743	0.009204	0.098697	0.064373	0.128428	0.0154	0.0296	0.129293	0.004655	0.062697	0.106233	0.007488	1	0.621684	0.261113	0.779541	0.018598	0.775109	0.299838	0.758573	0.030846	0.117569	1	0.015757	0.158983	0.265025	0.016907	0.918341	0.638048	0.179234	0.754694	0.021111	0.622272
EU205967	lyase	2	0	2	0	2	0	1.1	0	3.5	0	4.7	0	0.27983	0.203316	0.20103	0.183654	0.278431	0.127995	.	0.10946	.	0.085177	0.205273	0.133498	0.08739	.	0.086534	0.547453	0.620426	0.514697	0.587022	0.546782	0.500257	.	0.196668	.	0.19357	1	0.5002	0.139463	.	0.195614	0.303704	0.55088	0.23435	0.372801	0.302538	0.167587
EU205968	conserved unknown	0	0	1	1	0	1	0	0	1.8	1.4	0	1.9	.	0.229587	0.242637	.	0.226594	0.249849	0.244803	.	0.249999	0.216825	0.323301	0.255416	0.392533	0.279713	0.246672	.	0.357125	0.414194	.	0.347011	1	1	.	1	1	1	1	1	1	1	.	0.179682	0.234326	.	0.170121	0.329182
EU205969	oxidoreductase	0	0	0	2	0	1	0	0	0	2.8	0	1.9	.	.	0.100499	.	0.226594	.	0.140049	.	0.249999	0.137986	.	0.249877	0.245932	0.239535	0.246672	.	.	0.171543	.	0.347011	.	0.510354	.	1	0.507165	.	0.488917	0.531976	1	1	.	.	0.092577	.	0.170121	.
EU205970	fumarate hydratase	1	0	1	1	0	0	0.1	0	1.8	1.4	0	0	0.427822	0.295191	0.284277	0.494903	0.426395	0.249849	0.244803	.	.	0.216825	0.323301	0.261206	0.392533	0.325935	.	1	1	1	1	1	1	1	.	.	1	1	1	1	1	.	0.467071	0.673228	0.805401	0.516186	0.465997	0.329182
EU205971	putative: cell cycle component	0	0	1	3	1	0	0	0	1.8	4.2	2.3	0	.	0.229587	0.041626	0.20859	.	0.249849	0.08012	0.246808	.	0.135998	0.278947	0.261206	0.230184	0.106233	0.19564	.	0.357125	0.071041	0.296506	.	1	0.265532	0.443502	.	0.635672	1	1	1	0.265025	0.442312	.	0.179682	0.039396	0.123468	.	0.329182
EU205972	unknown	0	0	1	2	0	0	0	0	1.8	2.8	0	0	.	0.229587	0.100499	.	.	0.249849	0.140049	.	.	0.182137	0.323301	0.261206	0.245932	0.186078	.	.	0.357125	0.171543	.	.	1	0.510354	.	.	1	1	1	0.531976	0.510017	.	.	0.179682	0.092577	.	.	0.329182
EU205973	unfolded protein binding	0	0	0	2	0	0	0	0	0	2.8	0	0	.	.	0.100499	.	.	.	0.140049	.	.	0.137986	.	.	0.245932	0.186078	.	.	.	0.171543	.	.	.	0.510354	.	.	0.507165	.	.	0.531976	0.510017	.	.	.	0.092577	.	.	.
EU205974	unknown	0	0	1	0	0	1	0	0	1.8	0	0	1.9	.	0.229587	.	.	0.226594	0.249849	.	.	0.249999	0.193589	0.323301	0.255416	.	0.244972	0.246672	.	0.357125	.	.	0.347011	1	.	.	1	0.439988	1	1	.	0.429093	1	.	0.179682	.	.	0.170121	0.329182
EU205975	unknown	1	2	8	5	4	8	0.1	3.7	14.2	6.1	9.3	14.8	0.153579	0.000984	0.0251	0.019126	0.000807	0.024764	0.100832	0.100015	0.022238	0.043806	0.106506	0.099973	0.148268	0.051213	0.078411	0.276181	0.001621	0.088256	0.029456	0.001305	0.110277	0.706165	0.416204	0.109222	0.265301	0.571097	1	0.735243	0.261435	0.566636	0.242785	0.000867	0.037103	0.013682	0.000635	0.068603
EU205976	putative: tetraspanin 29Fa	0	0	0	3	0	0	0	0	0	4.2	0	0	.	.	0.041626	.	.	.	0.08012	.	.	0.077274	.	.	0.154083	0.106233	.	.	.	0.071041	.	.	.	0.265532	.	.	0.260747	.	.	0.297964	0.265025	.	.	.	0.039396	.	.	.
EU205977	conserved unknown	0	2	1	0	0	1	0	3.7	1.8	0	0	1.9	0.078267	0.229587	.	.	0.226594	0.178289	0.078354	0.172342	0.186596	0.193589	0.323301	0.255416	.	0.244972	0.246672	0.119645	0.357125	.	.	0.347011	0.61598	0.183089	0.506333	0.624063	0.439988	1	1	.	0.429093	1	0.051801	0.179682	.	.	0.170121	0.535133
EU205978	conserved unknown	0	1	0	0	1	0	0	1.9	0	0	2.3	0	0.226259	.	.	0.20859	.	0.237863	0.183109	0.274696	0.248796	.	0.245295	.	0.233991	.	0.19564	0.345919	.	.	0.296506	.	0.487712	0.427912	1	0.498794	.	0.431404	.	0.373475	.	0.442312	0.169092	.	.	0.123468	.	0.305395
EU205979	questionable: conserved unknown	0	0	0	0	2	0	0	0	0	0	4.7	0	.	.	.	0.061848	.	.	.	0.10946	.	.	0.105821	.	0.08739	.	0.086534	.	.	.	0.087902	.	.	.	0.196668	.	.	0.186085	.	0.139463	.	0.195614	.	.	.	0.029369	.	.
EU205980	pherokine	5	2	0	0	0	4	4.9	3.7	0	0	0	7.4	0.196769	0.070593	0.040413	0.121216	0.141638	0.116009	0.078354	0.172342	0.117468	.	.	0.029203	.	0.019354	0.042785	1	0.167834	0.08114	0.330708	0.508353	0.23784	0.183089	0.506333	0.687418	.	.	0.057108	.	0.033879	0.134929	0.737667	0.095541	0.06004	0.14652	0.539063	0.147187
EU205981	putative: conserved unknown	0	4	0	0	0	0	0	7.4	0	0	0	0	0.009365	.	.	.	.	0.027594	0.014347	0.053373	0.030875	.	.	.	.	.	.	0.014308	.	.	.	.	0.056546	0.033507	0.134519	0.061865	.	.	.	.	.	.	0.00595	.	.	.	.	0.04035
EU205982	unknown	0	1	1	4	1	0	0	1.9	1.8	5.6	2.3	0	0.226259	0.229587	0.017241	0.20859	.	0.243709	0.098069	0.274696	0.248796	0.095201	0.278947	0.261206	0.18027	0.060649	0.19564	0.345919	0.357125	0.029417	0.296506	.	1	0.400622	1	0.498794	0.392786	1	1	0.656889	0.140074	0.442312	0.169092	0.179682	0.01737	0.123468	.	0.972264
EU205983	questionable: D-aspartate oxidase	0	1	0	0	0	1	0	1.9	0	0	0	1.9	0.226259	.	.	.	0.226594	0.237863	0.183109	0.30969	0.249396	.	.	0.249877	.	0.244972	0.246672	0.345919	.	.	.	0.347011	0.487712	0.427912	1	1	.	.	0.488917	.	0.429093	1	0.169092	.	.	.	0.170121	0.305395
EU205984	putative: Aedes aegypti putative C-type lectin	1	0	1	0	0	0	0.1	0	1.8	0	0	0	0.427822	0.295191	0.343168	0.494903	0.426395	0.249849	.	.	.	0.193589	0.323301	0.261206	.	.	.	1	1	1	1	1	1	.	.	.	0.439988	1	1	.	.	.	0.467071	0.673228	0.400411	0.516186	0.465997	0.329182
EU205985	mitochondrial large ribosomal subunit L2	2	0	2	0	0	1	1.1	0	3.5	0	0	1.9	0.27983	0.203316	0.20103	0.348161	0.289856	0.127995	.	.	0.249999	0.085177	0.183828	0.195808	.	0.244972	0.246672	0.547453	0.620426	0.514697	1	1	0.500257	.	.	1	0.19357	0.509361	1	.	0.429093	1	0.303704	0.55088	0.23435	0.35852	0.960304	0.167587
EU205986	putative: antigen 5 related	0	3	1	2	2	0	0	5.6	1.8	2.8	4.7	0	0.027074	0.229587	0.100499	0.061848	.	0.115939	0.109735	0.188645	0.061899	0.182137	0.180508	0.261206	0.205821	0.186078	0.086534	0.041377	0.357125	0.171543	0.087902	.	0.363101	0.657089	1	0.124063	1	0.581527	1	0.632563	0.510017	0.195614	0.017222	0.179682	0.092577	0.029369	.	0.293875
EU205987	alpha-L-fucosidase	0	1	0	1	0	0	0	1.9	0	1.4	0	0	0.226259	.	0.242637	.	.	0.237863	0.209509	0.30969	0.248796	0.246399	.	.	0.392533	0.325935	.	0.345919	.	0.414194	.	.	0.487712	1	1	0.498794	1	.	.	1	1	.	0.169092	.	0.234326	.	.	0.305395
EU205988	questionable: conserved unknown	0	0	2	1	0	0	0	0	3.5	1.4	0	0	.	0.081991	0.242637	.	.	0.127995	0.244803	.	.	0.1431	0.183828	0.133498	0.392533	0.325935	.	.	0.127524	0.414194	.	.	0.500257	1	.	.	0.586002	0.509361	0.5002	1	1	.	.	0.057754	0.234326	.	.	0.167587
EU205989	reverse transcriptase	0	0	1	1	1	0	0	0	1.8	1.4	2.3	0	.	0.229587	0.242637	0.20859	.	0.249849	0.244803	0.246808	.	0.216825	0.278947	0.261206	0.293203	0.325935	0.19564	.	0.357125	0.414194	0.296506	.	1	1	0.443502	.	1	1	1	1	1	0.442312	.	0.179682	0.234326	0.123468	.	0.329182
EU205990	questionable: transcription regulator	0	0	1	0	2	0	0	0	1.8	0	4.7	0	.	0.229587	.	0.061848	.	0.249849	.	0.10946	.	0.193589	0.180508	0.261206	0.08739	.	0.086534	.	0.357125	.	0.087902	.	1	.	0.196668	.	0.439988	0.581527	1	0.139463	.	0.195614	.	0.179682	.	0.029369	.	0.329182
EU205991	unknown	0	3	1	39	2	4	0	5.6	1.8	54.2	4.7	7.4	0.027074	0.229587	0	0.061848	0.009468	0.115939	0	0.188645	0.136716	0	0.180508	0.074627	1e-06	1e-06	0.125558	0.041377	0.357125	0	0.087902	0.01449	0.363101	0	1	1	0	0.581527	0.208737	2e-06	3e-06	0.699726	0.017222	0.179682	0	0.029369	0.006072	0.293875
EU205992	putative: conserved unknown	0	1	0	1	0	1	0	1.9	0	1.4	0	1.9	0.226259	.	0.242637	.	0.226594	0.237863	0.209509	0.30969	0.249396	0.246399	.	0.249877	0.392533	0.279713	0.246672	0.345919	.	0.414194	.	0.347011	0.487712	1	1	1	1	.	0.488917	1	1	1	0.169092	.	0.234326	.	0.170121	0.305395
EU205993	questionable: conserved unknown	0	2	0	0	0	0	0	3.7	0	0	0	0	0.078267	.	.	.	.	0.116009	0.078354	0.172342	0.124098	.	.	.	.	.	.	0.119645	.	.	.	.	0.23784	0.183089	0.506333	0.248773	.	.	.	.	.	.	0.051801	.	.	.	.	0.147187
EU205994	phosphoribosylaminoimidazolecarboxamide formyltransferase	0	0	0	1	1	0	0	0	0	1.4	2.3	0	.	.	0.242637	0.20859	.	.	0.244803	0.246808	.	0.246399	0.245295	.	0.293203	0.325935	0.19564	.	.	0.414194	0.296506	.	.	1	0.443502	.	1	0.431404	.	1	1	0.442312	.	.	0.234326	0.123468	.	.
EU205995	actin binding	0	2	0	1	0	0	0	3.7	0	1.4	0	0	0.078267	.	0.242637	.	.	0.116009	0.134477	0.172342	0.124098	0.246399	.	.	0.392533	0.325935	.	0.119645	.	0.414194	.	.	0.23784	0.579811	0.506333	0.248773	1	.	.	1	1	.	0.051801	.	0.234326	.	.	0.147187
EU205996	ATPase synthase	16	4	1	0	0	0	15.7	7.4	1.8	0	0	0	0.050925	0.003322	0.000113	0.002532	0.000714	0.070681	0.014347	0.053373	0.030875	0.193589	0.323301	0.261206	.	.	.	0.239434	0.009339	0.000388	0.004985	0.002276	0.207714	0.033507	0.134519	0.061865	0.439988	1	1	.	.	.	0.169819	0.010221	0.000765	0.009369	0.003529	0.162313
EU205997	putative: conserved unknown	0	0	0	0	2	0	0	0	0	0	4.7	0	.	.	.	0.061848	.	.	.	0.10946	.	.	0.105821	.	0.08739	.	0.086534	.	.	.	0.087902	.	.	.	0.196668	.	.	0.186085	.	0.139463	.	0.195614	.	.	.	0.029369	.	.
EU205998	conserved unknown	2	0	0	1	1	0	1.1	0	0	1.4	2.3	0	0.27983	0.265693	0.249796	0.309696	0.278431	.	0.244803	0.246808	.	0.246399	0.245295	.	0.293203	0.325935	0.19564	0.547453	0.540798	1	1	0.546782	.	1	0.443502	.	1	0.431404	.	1	1	0.442312	0.303704	0.291829	0.776139	0.888915	0.302538	.
EU205999	questionable: conserved unknown	0	1	1	0	0	0	0	1.9	1.8	0	0	0	0.226259	0.229587	.	.	.	0.243709	0.183109	0.30969	0.248796	0.193589	0.323301	0.261206	.	.	.	0.345919	0.357125	.	.	.	1	0.427912	1	0.498794	0.439988	1	1	.	.	.	0.169092	0.179682	.	.	.	0.972264
EU206000	thiol-disulfide exchange intermediate	0	1	3	2	4	3	0	1.9	5.3	2.8	9.3	5.6	0.226259	0.029281	0.100499	0.005437	0.027286	0.127917	0.179786	0.059907	0.1253	0.117532	0.126713	0.159478	0.071772	0.147011	0.102774	0.345919	0.045531	0.171543	0.007722	0.041771	0.625385	1	0.178076	0.624935	0.659941	0.473872	1	0.204959	0.657325	0.706928	0.169092	0.02012	0.092577	0.002063	0.017492	0.341448
EU206001	NADH dehydrogenase	36	6	3	8	7	1	35.4	11.2	5.3	11.1	16.3	1.9	0.001355	3.3e-05	0.000392	0.014489	2e-06	0.074125	0.090519	0.095726	0.02695	0.059817	0.034881	0.133432	0.097012	0.024882	0.006536	0.005139	8e-05	0.00182	0.064724	5e-06	0.332675	1	0.58078	0.069582	0.366566	0.112129	0.625301	0.439298	0.087739	0.025542	0.005599	0.000256	0.001729	0.054515	4.2e-05	0.282603
EU206002	NADH dehydrogenase	13	2	0	4	1	0	12.8	3.7	0	5.6	2.3	0	0.03296	0.00206	0.039259	0.030186	0.002563	0.116009	0.125894	0.229302	0.124098	0.043274	0.245295	.	0.18027	0.060649	0.19564	0.104711	0.006174	0.148353	0.079402	0.00624	0.23784	1	1	0.248773	0.135772	0.431404	.	0.656889	0.140074	0.442312	0.083318	0.007179	0.134082	0.06506	0.008551	0.147187
EU206003	questionable: TGF-beta activated kinase-1 binding	0	0	0	1	1	0	0	0	0	1.4	2.3	0	.	.	0.242637	0.20859	.	.	0.244803	0.246808	.	0.246399	0.245295	.	0.293203	0.325935	0.19564	.	.	0.414194	0.296506	.	.	1	0.443502	.	1	0.431404	.	1	1	0.442312	.	.	0.234326	0.123468	.	.
EU206004	questionable: kinase regulator	0	0	2	1	0	0	0	0	3.5	1.4	0	0	.	0.081991	0.242637	.	.	0.127995	0.244803	.	.	0.1431	0.183828	0.133498	0.392533	0.325935	.	.	0.127524	0.414194	.	.	0.500257	1	.	.	0.586002	0.509361	0.5002	1	1	.	.	0.057754	0.234326	.	.	0.167587
EU206005	putative: structural constituent of ribosome (NHP2)	0	2	0	0	0	0	0	3.7	0	0	0	0	0.078267	.	.	.	.	0.116009	0.078354	0.172342	0.124098	.	.	.	.	.	.	0.119645	.	.	.	.	0.23784	0.183089	0.506333	0.248773	.	.	.	.	.	.	0.051801	.	.	.	.	0.147187
EU206006	questionable: muscle-specific protein 300	0	0	1	0	0	1	0	0	1.8	0	0	1.9	.	0.229587	.	.	0.226594	0.249849	.	.	0.249999	0.193589	0.323301	0.255416	.	0.244972	0.246672	.	0.357125	.	.	0.347011	1	.	.	1	0.439988	1	1	.	0.429093	1	.	0.179682	.	.	0.170121	0.329182
EU206007	unknown	0	0	0	0	2	0	0	0	0	0	4.7	0	.	.	.	0.061848	.	.	.	0.10946	.	.	0.105821	.	0.08739	.	0.086534	.	.	.	0.087902	.	.	.	0.196668	.	.	0.186085	.	0.139463	.	0.195614	.	.	.	0.029369	.	.
EU206008	fatty acid desaturase	2	3	7	5	9	5	1.1	5.6	12.4	6.1	20.1	9.3	0.115829	0.007086	0.051464	0.000339	0.029421	0.062869	0.115059	0.014007	0.109636	0.061268	0.064687	0.102999	0.017118	0.126926	0.030953	0.348513	0.012627	0.134255	0.000522	0.053602	0.345013	1	0.04132	0.726467	0.387969	0.319896	0.774957	0.050806	0.753407	0.17786	0.232241	0.008427	0.106925	0.000151	0.041171	0.234797
EU206009	conserved unknown	3	1	2	2	4	1	2.1	1.9	3.5	2.8	9.3	1.9	0.253257	0.217845	0.202033	0.066259	0.252364	0.187274	0.179786	0.059907	0.249396	0.160276	0.095508	0.195808	0.071772	0.239535	0.047207	1	1	1	0.206721	1	1	1	0.178076	1	1	0.412877	1	0.204959	1	0.177497	0.686688	0.841388	0.948616	0.111159	0.683535	0.592638
EU206010	enoyl-CoA hydratase	3	0	2	0	0	0	2.1	0	3.5	0	0	0	0.183032	0.217845	0.117764	0.244929	0.181813	0.127995	.	.	.	0.085177	0.183828	0.133498	.	.	.	0.555983	1	0.272046	0.559726	0.556067	0.500257	.	.	.	0.19357	0.509361	0.5002	.	.	.	0.207771	0.841388	0.145242	0.260765	0.206675	0.167587
EU206011	putative: serine protease	0	0	0	2	0	0	0	0	0	2.8	0	0	.	.	0.100499	.	.	.	0.140049	.	.	0.137986	.	.	0.245932	0.186078	.	.	.	0.171543	.	.	.	0.510354	.	.	0.507165	.	.	0.531976	0.510017	.	.	.	0.092577	.	.	.
EU206012	putative: mitochondrial protein translocase	1	1	2	1	1	0	0.1	1.9	3.5	1.4	2.3	0	0.295983	0.15813	0.284277	0.293484	0.426395	0.187274	0.209509	0.274696	0.248796	0.1431	0.237912	0.133498	0.293203	0.325935	0.19564	1	0.291508	1	0.505111	1	1	1	1	0.498794	0.586002	1	0.5002	1	1	0.442312	0.646858	0.263121	0.805401	0.528592	0.465997	0.592638
EU206013	ubiquitin conjugating enzyme	1	0	0	1	0	0	0.1	0	0	1.4	0	0	0.427822	0.413289	0.284277	0.494903	0.426395	.	0.244803	.	.	0.246399	.	.	0.392533	0.325935	.	1	1	1	1	1	.	1	.	.	1	.	.	1	1	.	0.467071	0.45606	0.805401	0.516186	0.465997	.
EU206014	unknown	0	0	0	1	0	1	0	0	0	1.4	0	1.9	.	.	0.242637	.	0.226594	.	0.244803	.	0.249999	0.246399	.	0.249877	0.392533	0.279713	0.246672	.	.	0.414194	.	0.347011	.	1	.	1	1	.	0.488917	1	1	1	.	.	0.234326	.	0.170121	.
EU206015	conserved unknown	1	0	1	0	0	0	0.1	0	1.8	0	0	0	0.427822	0.295191	0.343168	0.494903	0.426395	0.249849	.	.	.	0.193589	0.323301	0.261206	.	.	.	1	1	1	1	1	1	.	.	.	0.439988	1	1	.	.	.	0.467071	0.673228	0.400411	0.516186	0.465997	0.329182
EU206016	imaginal disc growth factor	1	1	0	0	0	1	0.1	1.9	0	0	0	1.9	0.295983	0.413289	0.343168	0.494903	0.295927	0.237863	0.183109	0.30969	0.249396	.	.	0.249877	.	0.244972	0.246672	1	1	1	1	1	0.487712	0.427912	1	1	.	.	0.488917	.	0.429093	1	0.646858	0.45606	0.400411	0.516186	0.649435	0.305395
EU206017	unknown	0	0	0	0	2	0	0	0	0	0	4.7	0	.	.	.	0.061848	.	.	.	0.10946	.	.	0.105821	.	0.08739	.	0.086534	.	.	.	0.087902	.	.	.	0.196668	.	.	0.186085	.	0.139463	.	0.195614	.	.	.	0.029369	.	.
EU206018	cytosolic small ribosomal subunit S29	25	23	23	17	21	29	24.6	42.8	40.7	23.6	48.1	53.7	0.012405	0.016479	0.072448	0.006068	0.001212	0.056277	0.009494	0.060214	0.039646	0.012883	0.056444	0.034612	0.00663	0.001604	0.047816	0.066977	0.095985	1	0.022775	0.005905	0.883607	0.077164	0.651878	0.487465	0.109625	0.545506	0.333701	0.028138	0.006854	0.777296	0.051921	0.077174	0.901117	0.01731	0.003297	0.867305
EU206019	questionable: serine protease	1	0	0	0	1	0	0.1	0	0	0	2.3	0	0.427822	0.413289	0.343168	0.293484	0.426395	.	.	0.246808	.	.	0.245295	.	0.233991	.	0.19564	1	1	1	0.505111	1	.	.	0.443502	.	.	0.431404	.	0.373475	.	0.442312	0.467071	0.45606	0.400411	0.528592	0.465997	.
EU206020	questionable: conserved unknown	0	1	0	0	0	1	0	1.9	0	0	0	1.9	0.226259	.	.	.	0.226594	0.237863	0.183109	0.30969	0.249396	.	.	0.249877	.	0.244972	0.246672	0.345919	.	.	.	0.347011	0.487712	0.427912	1	1	.	.	0.488917	.	0.429093	1	0.169092	.	.	.	0.170121	0.305395
EU206021	questionable: conserved unknown	0	0	3	5	2	1	0	0	5.3	6.1	4.7	1.9	.	0.029281	0.007141	0.061848	0.226594	0.06557	0.026222	0.10946	0.249999	0.115595	0.194529	0.133432	0.177163	0.089144	0.144776	.	0.045531	0.012181	0.087902	0.347011	0.250385	0.075575	0.196668	1	1	1	0.625301	1	0.246735	0.58725	.	0.02012	0.007823	0.029369	0.170121	0.090985
EU206022	conserved unknown	2	0	2	0	2	1	1.1	0	3.5	0	4.7	1.9	0.27983	0.203316	0.20103	0.183654	0.289856	0.127995	.	0.10946	0.249999	0.085177	0.205273	0.195808	0.08739	0.244972	0.144776	0.547453	0.620426	0.514697	0.587022	1	0.500257	.	0.196668	1	0.19357	1	1	0.139463	0.429093	0.58725	0.303704	0.55088	0.23435	0.372801	0.960304	0.167587
EU206023	unknown	0	1	0	1	0	0	0	1.9	0	1.4	0	0	0.226259	.	0.242637	.	.	0.237863	0.209509	0.30969	0.248796	0.246399	.	.	0.392533	0.325935	.	0.345919	.	0.414194	.	.	0.487712	1	1	0.498794	1	.	.	1	1	.	0.169092	.	0.234326	.	.	0.305395
EU206024	conserved unknown	0	0	0	0	2	0	0	0	0	0	4.7	0	.	.	.	0.061848	.	.	.	0.10946	.	.	0.105821	.	0.08739	.	0.086534	.	.	.	0.087902	.	.	.	0.196668	.	.	0.186085	.	0.139463	.	0.195614	.	.	.	0.029369	.	.
EU206025	NADH dehydrogenase	12	3	1	1	3	0	11.8	5.6	1.8	1.4	6.1	0	0.075535	0.014873	0.005152	0.122601	0.003924	0.115939	0.076726	0.167329	0.061899	0.216825	0.103829	0.261206	0.081794	0.325935	0.038275	0.287695	0.04079	0.020103	0.57511	0.011234	0.363101	0.319873	1	0.124063	1	0.321674	1	0.149967	1	0.0865	0.234567	0.034915	0.013525	0.412898	0.011529	0.293875
EU206026	putative: NADH dehydrogenase (ubiquinone)	14	2	0	0	3	1	13.8	3.7	0	0	6.1	1.9	0.024638	0.001324	0.000328	0.09068	0.00871	0.116009	0.078354	0.150341	0.186596	.	0.045652	0.249877	0.032638	0.244972	0.085382	0.069127	0.003389	0.000649	0.425553	0.026586	0.23784	0.183089	0.660931	0.624063	.	0.080256	0.488917	0.052071	0.429093	0.327948	0.063067	0.005271	0.001647	0.278238	0.022487	0.147187
EU206027	questionable: acyltransferase	0	0	0	3	0	0	0	0	0	4.2	0	0	.	.	0.041626	.	.	.	0.08012	.	.	0.077274	.	.	0.154083	0.106233	.	.	.	0.071041	.	.	.	0.265532	.	.	0.260747	.	.	0.297964	0.265025	.	.	.	0.039396	.	.	.
EU206028	unknown	0	0	0	0	2	0	0	0	0	0	4.7	0	.	.	.	0.061848	.	.	.	0.10946	.	.	0.105821	.	0.08739	.	0.086534	.	.	.	0.087902	.	.	.	0.196668	.	.	0.186085	.	0.139463	.	0.195614	.	.	.	0.029369	.	.
EU206029	putative: epoxide hydrolase	1	0	0	1	0	0	0.1	0	0	1.4	0	0	0.427822	0.413289	0.284277	0.494903	0.426395	.	0.244803	.	.	0.246399	.	.	0.392533	0.325935	.	1	1	1	1	1	.	1	.	.	1	.	.	1	1	.	0.467071	0.45606	0.805401	0.516186	0.465997	.
EU206030	questionable: conserved unknown	0	0	1	1	0	0	0	0	1.8	1.4	0	0	.	0.229587	0.242637	.	.	0.249849	0.244803	.	.	0.216825	0.323301	0.261206	0.392533	0.325935	.	.	0.357125	0.414194	.	.	1	1	.	.	1	1	1	1	1	.	.	0.179682	0.234326	.	.	0.329182
EU206031	general RNA polymerase II transcription factor	0	0	0	0	0	2	0	0	0	0	0	3.7	.	.	.	.	0.078631	.	.	.	0.125301	.	.	0.122169	.	0.105116	0.137566	.	.	.	.	0.120402	.	.	.	0.499957	.	.	0.239017	.	0.184102	0.506605	.	.	.	.	0.052367	.
EU206032	unknown	0	1	0	0	1	0	0	1.9	0	0	2.3	0	0.226259	.	.	0.20859	.	0.237863	0.183109	0.274696	0.248796	.	0.245295	.	0.233991	.	0.19564	0.345919	.	.	0.296506	.	0.487712	0.427912	1	0.498794	.	0.431404	.	0.373475	.	0.442312	0.169092	.	.	0.123468	.	0.305395
EU206033	putative: dopachrome conversion enzyme	1	0	0	1	1	0	0.1	0	0	1.4	2.3	0	0.427822	0.413289	0.284277	0.293484	0.426395	.	0.244803	0.246808	.	0.246399	0.245295	.	0.293203	0.325935	0.19564	1	1	1	0.505111	1	.	1	0.443502	.	1	0.431404	.	1	1	0.442312	0.467071	0.45606	0.805401	0.528592	0.465997	.
EU206034	microtubule binding	13	9	9	8	7	10	12.8	16.7	15.9	11.1	16.3	18.5	0.092541	0.0968	0.098793	0.113578	0.074228	0.089966	0.057416	0.109985	0.088093	0.06394	0.112371	0.087667	0.097012	0.059657	0.082912	0.510849	0.658242	0.82766	0.626484	0.386303	1	0.465228	1	1	0.473878	1	0.820541	0.439298	0.342289	1	0.533046	0.610717	0.756985	0.600162	0.376188	0.916865
EU206035	questionable: conserved unknown	0	0	0	1	0	1	0	0	0	1.4	0	1.9	.	.	0.242637	.	0.226594	.	0.244803	.	0.249999	0.246399	.	0.249877	0.392533	0.279713	0.246672	.	.	0.414194	.	0.347011	.	1	.	1	1	.	0.488917	1	1	1	.	.	0.234326	.	0.170121	.
EU206036	cytosolic large ribosomal subunit L26	13	11	8	7	4	7	12.8	20.5	14.2	9.7	9.3	12.1	0.055569	0.110886	0.090864	0.133769	0.120365	0.064937	0.024057	0.046589	0.059969	0.06869	0.106506	0.102239	0.152429	0.103736	0.093734	0.283787	0.822465	0.653587	0.791505	1	0.49484	0.152006	0.200257	0.357751	0.604369	0.571097	1	1	0.600643	0.76456	0.24659	0.819618	0.55979	0.58031	0.977582	0.425859
EU206037	unknown	0	0	0	7	1	2	0	0	0	9.7	2.3	3.7	.	.	0.001225	0.20859	0.078631	.	0.008582	0.246808	0.125301	0.0076	0.245295	0.122169	0.070935	0.074804	0.182541	.	.	0.002088	0.296506	0.120402	.	0.022652	0.443502	0.499957	0.020437	0.431404	0.239017	0.272148	0.316264	1	.	.	0.001649	0.123468	0.052367	.
EU206038	putative: serine protease	2	1	0	0	0	0	1.1	1.9	0	0	0	0	0.290396	0.265693	0.20103	0.348161	0.278431	0.237863	0.183109	0.30969	0.248796	.	.	.	.	.	.	1	0.540798	0.514697	1	0.546782	0.487712	0.427912	1	0.498794	.	.	.	.	.	.	0.963444	0.291829	0.23435	0.35852	0.302538	0.305395
EU206039	putative: conserved unknown	0	1	1	1	0	0	0	1.9	1.8	1.4	0	0	0.226259	0.229587	0.242637	.	.	0.243709	0.209509	0.30969	0.248796	0.216825	0.323301	0.261206	0.392533	0.325935	.	0.345919	0.357125	0.414194	.	.	1	1	1	0.498794	1	1	1	1	1	.	0.169092	0.179682	0.234326	.	.	0.972264
EU206040	mitochondrial large ribosomal subunit L21	4	0	2	1	2	0	3.9	0	3.5	1.4	4.7	0	0.119718	0.21007	0.14287	0.227227	0.118722	0.127995	0.244803	0.10946	.	0.1431	0.205273	0.133498	0.164256	0.325935	0.086534	0.30558	1	0.65507	1	0.305389	0.500257	1	0.196668	.	0.586002	1	0.5002	0.560142	1	0.195614	0.145767	0.903178	0.330816	0.843395	0.144797	0.167587
EU206041	putative: conserved unknown	1	0	2	1	0	1	0.1	0	3.5	1.4	0	1.9	0.427822	0.15813	0.284277	0.494903	0.295927	0.127995	0.244803	.	0.249999	0.1431	0.183828	0.195808	0.392533	0.279713	0.246672	1	0.291508	1	1	1	0.500257	1	.	1	0.586002	0.509361	1	1	1	1	0.467071	0.263121	0.805401	0.516186	0.649435	0.167587
EU206042	cytosolic small ribosomal subunit S15Aa	2	0	0	1	5	0	1.1	0	0	1.4	11.7	0	0.27983	0.265693	0.249796	0.016756	0.278431	.	0.244803	0.009549	.	0.246399	0.008496	.	0.017113	0.325935	0.007488	0.547453	0.540798	1	0.027335	0.546782	.	1	0.017136	.	1	0.014923	.	0.029995	1	0.016907	0.303704	0.291829	0.776139	0.015488	0.302538	.
EU206043	questionable: polyA-binding	0	1	0	1	0	2	0	1.9	0	1.4	0	3.7	0.226259	.	0.242637	.	0.078631	0.237863	0.209509	0.30969	0.187498	0.246399	.	0.122169	0.392533	0.180034	0.137566	0.345919	.	0.414194	.	0.120402	0.487712	1	1	1	1	.	0.239017	1	0.580389	0.506605	0.169092	.	0.234326	.	0.052367	0.305395
EU206044	questionable: protein-L-isoaspartate (D-aspartate) O-methyltransferase	0	1	1	0	0	0	0	1.9	1.8	0	0	0	0.226259	0.229587	.	.	.	0.243709	0.183109	0.30969	0.248796	0.193589	0.323301	0.261206	.	.	.	0.345919	0.357125	.	.	.	1	0.427912	1	0.498794	0.439988	1	1	.	.	.	0.169092	0.179682	.	.	.	0.972264
EU206045	unknown	0	0	0	2	1	0	0	0	0	2.8	2.3	0	.	.	0.100499	0.20859	.	.	0.140049	0.246808	.	0.137986	0.245295	.	0.275548	0.186078	0.19564	.	.	0.171543	0.296506	.	.	0.510354	0.443502	.	0.507165	0.431404	.	1	0.510017	0.442312	.	.	0.092577	0.123468	.	.
EU206046	unknown	0	0	0	0	0	2	0	0	0	0	0	3.7	.	.	.	.	0.078631	.	.	.	0.125301	.	.	0.122169	.	0.105116	0.137566	.	.	.	.	0.120402	.	.	.	0.499957	.	.	0.239017	.	0.184102	0.506605	.	.	.	.	0.052367	.
EU206047	questionable: serine protease inhibitor	0	0	0	0	2	0	0	0	0	0	4.7	0	.	.	.	0.061848	.	.	.	0.10946	.	.	0.105821	.	0.08739	.	0.086534	.	.	.	0.087902	.	.	.	0.196668	.	.	0.186085	.	0.139463	.	0.195614	.	.	.	0.029369	.	.
EU206048	conserved unknown	45	8	11	10	4	6	44.3	14.9	19.5	13.9	9.3	11.1	0.0006	0.002678	9e-05	0.000154	9.6e-05	0.075257	0.079045	0.09803	0.09098	0.056323	0.05399	0.053689	0.113711	0.104967	0.106957	0.002142	0.01153	0.000308	0.00044	0.000313	0.649233	1	0.566288	0.606146	0.511633	0.296869	0.333971	0.58991	0.802462	1	0.002797	0.011931	0.000458	0.000971	0.000568	0.560702
EU206049	conserved unknown	2	0	0	1	2	0	1.1	0	0	1.4	4.7	0	0.27983	0.265693	0.249796	0.183654	0.278431	.	0.244803	0.10946	.	0.246399	0.105821	.	0.164256	0.325935	0.086534	0.547453	0.540798	1	0.587022	0.546782	.	1	0.196668	.	1	0.186085	.	0.560142	1	0.195614	0.303704	0.291829	0.776139	0.372801	0.302538	.
EU206050	conserved unknown	2	0	3	1	0	1	1.1	0	5.3	1.4	0	1.9	0.27983	0.121015	0.249796	0.348161	0.289856	0.06557	0.244803	.	0.249999	0.08395	0.104524	0.133432	0.392533	0.279713	0.246672	0.547453	0.356075	1	1	1	0.250385	1	.	1	0.32656	0.264042	0.625301	1	1	1	0.303704	0.256958	0.776139	0.35852	0.960304	0.090985
EU206051	questionable: serine protease	1	0	1	0	0	1	0.1	0	1.8	0	0	1.9	0.427822	0.295191	0.343168	0.494903	0.295927	0.249849	.	.	0.249999	0.193589	0.323301	0.255416	.	0.244972	0.246672	1	1	1	1	1	1	.	.	1	0.439988	1	1	.	0.429093	1	0.467071	0.673228	0.400411	0.516186	0.649435	0.329182
EU206052	putative: conserved unknown	0	1	1	1	0	0	0	1.9	1.8	1.4	0	0	0.226259	0.229587	0.242637	.	.	0.243709	0.209509	0.30969	0.248796	0.216825	0.323301	0.261206	0.392533	0.325935	.	0.345919	0.357125	0.414194	.	.	1	1	1	0.498794	1	1	1	1	1	.	0.169092	0.179682	0.234326	.	.	0.972264
EU206053	putative: conserved unknown	0	1	1	1	0	0	0	1.9	1.8	1.4	0	0	0.226259	0.229587	0.242637	.	.	0.243709	0.209509	0.30969	0.248796	0.216825	0.323301	0.261206	0.392533	0.325935	.	0.345919	0.357125	0.414194	.	.	1	1	1	0.498794	1	1	1	1	1	.	0.169092	0.179682	0.234326	.	.	0.972264
EU206054	ubiquitin conjugating enzyme	0	0	1	0	0	1	0	0	1.8	0	0	1.9	.	0.229587	.	.	0.226594	0.249849	.	.	0.249999	0.193589	0.323301	0.255416	.	0.244972	0.246672	.	0.357125	.	.	0.347011	1	.	.	1	0.439988	1	1	.	0.429093	1	.	0.179682	.	.	0.170121	0.329182
EU206055	putative: conserved unknown	0	0	0	1	1	0	0	0	0	1.4	2.3	0	.	.	0.242637	0.20859	.	.	0.244803	0.246808	.	0.246399	0.245295	.	0.293203	0.325935	0.19564	.	.	0.414194	0.296506	.	.	1	0.443502	.	1	0.431404	.	1	1	0.442312	.	.	0.234326	0.123468	.	.
EU206056	putative: serine protease	5	0	1	0	0	1	4.9	0	1.8	0	0	1.9	0.078305	0.151263	0.040413	0.121216	0.16141	0.249849	.	.	0.249999	0.193589	0.323301	0.255416	.	0.244972	0.246672	0.171429	0.431114	0.08114	0.330708	0.67154	1	.	.	1	0.439988	1	1	.	0.429093	1	0.103866	0.33014	0.06004	0.14652	0.353309	0.329182
EU206057	putative: methyltransferase-like	0	2	0	0	0	2	0	3.7	0	0	0	3.7	0.078267	.	.	.	0.078631	0.116009	0.078354	0.172342	0.187046	.	.	0.122169	.	0.105116	0.137566	0.119645	.	.	.	0.120402	0.23784	0.183089	0.506333	1	.	.	0.239017	.	0.184102	0.506605	0.051801	.	.	.	0.052367	0.147187
EU206058	putative: serine protease	0	0	1	0	1	2	0	0	1.8	0	2.3	3.7	.	0.229587	.	0.20859	0.078631	0.249849	.	0.246808	0.125301	0.193589	0.278947	0.187316	0.233991	0.105116	0.182541	.	0.357125	.	0.296506	0.120402	1	.	0.443502	0.499957	0.439988	1	0.61684	0.373475	0.184102	1	.	0.179682	.	0.123468	0.052367	0.329182
EU206059	conserved unknown	1	3	3	2	1	2	0.1	5.6	5.3	2.8	2.3	3.7	0.070835	0.075296	0.176619	0.293484	0.154035	0.152134	0.109735	0.170142	0.155496	0.117532	0.180368	0.163093	0.275548	0.205565	0.182541	0.122586	0.133361	0.573553	0.505111	0.277665	1	0.657089	0.634441	0.686692	0.659941	0.638913	1	1	1	1	0.089276	0.100988	0.374629	0.528592	0.244742	0.95197
EU206060	putative: conserved unknown	0	1	0	0	0	1	0	1.9	0	0	0	1.9	0.226259	.	.	.	0.226594	0.237863	0.183109	0.30969	0.249396	.	.	0.249877	.	0.244972	0.246672	0.345919	.	.	.	0.347011	0.487712	0.427912	1	1	.	.	0.488917	.	0.429093	1	0.169092	.	.	.	0.170121	0.305395
EU206061	ssDNA specific endodeoxyribonuclease	0	0	1	0	1	2	0	0	1.8	0	2.3	3.7	.	0.229587	.	0.20859	0.078631	0.249849	.	0.246808	0.125301	0.193589	0.278947	0.187316	0.233991	0.105116	0.182541	.	0.357125	.	0.296506	0.120402	1	.	0.443502	0.499957	0.439988	1	0.61684	0.373475	0.184102	1	.	0.179682	.	0.123468	0.052367	0.329182
EU206062	translation initiation factor	7	0	2	3	3	4	6.9	0	3.5	4.2	6.1	7.4	0.033501	0.133954	0.118256	0.187657	0.158174	0.127995	0.08012	0.048546	0.031476	0.149594	0.147592	0.114421	0.160534	0.126048	0.129583	0.104078	0.504738	0.538175	1	1	0.500257	0.265532	0.0872	0.124935	1	0.657796	0.443209	0.677543	0.47164	1	0.054292	0.398181	0.463366	0.980695	0.907749	0.167587
EU206063	glucosamine-phosphate N-acetyltransferase	4	3	2	0	1	1	3.9	5.6	3.5	0	2.3	1.9	0.17344	0.21007	0.068987	0.255449	0.205988	0.148485	0.033529	0.170142	0.124097	0.085177	0.237912	0.195808	0.233991	0.244972	0.218212	0.699112	1	0.147153	1	0.664668	0.680146	0.078329	0.634441	0.373729	0.19357	1	1	0.373475	0.429093	1	0.645636	0.903178	0.092584	0.636518	0.489764	0.615363
EU206064	proteasome 26kD subunit	1	2	2	1	0	3	0.1	3.7	3.5	1.4	0	5.6	0.153579	0.15813	0.284277	0.494903	0.071269	0.182671	0.134477	0.172342	0.156247	0.1431	0.183828	0.15602	0.392533	0.103002	0.076719	0.276181	0.291508	1	1	0.123614	1	0.579811	0.506333	1	0.586002	0.509361	0.680827	1	0.320478	0.259907	0.242785	0.263121	0.805401	0.516186	0.090383	0.960779
EU206065	unknown	0	0	1	1	0	0	0	0	1.8	1.4	0	0	.	0.229587	0.242637	.	.	0.249849	0.244803	.	.	0.216825	0.323301	0.261206	0.392533	0.325935	.	.	0.357125	0.414194	.	.	1	1	.	.	1	1	1	1	1	.	.	0.179682	0.234326	.	.	0.329182
EU206066	putative: structural constituent of cytoskeleton	0	2	0	1	0	0	0	3.7	0	1.4	0	0	0.078267	.	0.242637	.	.	0.116009	0.134477	0.172342	0.124098	0.246399	.	.	0.392533	0.325935	.	0.119645	.	0.414194	.	.	0.23784	0.579811	0.506333	0.248773	1	.	.	1	1	.	0.051801	.	0.234326	.	.	0.147187
EU206067	conserved unknown	1	0	0	0	0	1	0.1	0	0	0	0	1.9	0.427822	0.413289	0.343168	0.494903	0.295927	.	.	.	0.249999	.	.	0.249877	.	0.244972	0.246672	1	1	1	1	1	.	.	.	1	.	.	0.488917	.	0.429093	1	0.467071	0.45606	0.400411	0.516186	0.649435	.
EU206068	conserved unknown	10	2	6	1	1	6	9.8	3.7	10.6	1.4	2.3	11.1	0.074036	0.128777	0.012702	0.068122	0.128691	0.058713	0.134477	0.229302	0.055083	0.012513	0.058024	0.114954	0.293203	0.014241	0.041201	0.237954	1	0.032213	0.191885	0.797625	0.290073	0.579811	1	0.288891	0.048848	0.25098	1	1	0.047332	0.142337	0.191576	0.881318	0.02945	0.135282	0.813965	0.178433
EU206069	unknown	3	1	5	0	0	2	2.1	1.9	8.9	0	0	3.7	0.253257	0.055564	0.117764	0.244929	0.218932	0.050356	0.183109	0.30969	0.187498	0.007255	0.033793	0.089462	.	0.105116	0.137566	1	0.143601	0.272046	0.559726	1	0.219472	0.427912	1	1	0.016473	0.074309	0.453783	.	0.184102	0.506605	0.686688	0.113726	0.145242	0.260765	0.803397	0.115557
EU206070	putative: cecropin	12	1	0	0	2	1	11.8	1.9	0	0	4.7	1.9	0.018036	0.003204	0.000957	0.082697	0.017704	0.237863	0.183109	0.182742	0.249396	.	0.105821	0.249877	0.08739	0.244972	0.144776	0.043057	0.005985	0.002085	0.255832	0.042775	0.487712	0.427912	0.587904	1	.	0.186085	0.488917	0.139463	0.429093	0.58725	0.041366	0.009798	0.00357	0.207892	0.040697	0.305395
EU206071	questionable: conserved unknown	0	3	1	0	0	0	0	5.6	1.8	0	0	0	0.027074	0.229587	.	.	.	0.115939	0.033529	0.095908	0.061899	0.193589	0.323301	0.261206	.	.	.	0.041377	0.357125	.	.	.	0.363101	0.078329	0.2595	0.124063	0.439988	1	1	.	.	.	0.017222	0.179682	.	.	.	0.293875
EU206072	lysozyme	5	4	4	7	2	6	4.9	7.4	7.1	9.7	4.7	11.1	0.141272	0.144681	0.066938	0.223794	0.062537	0.133037	0.094957	0.157471	0.102783	0.093994	0.165912	0.10002	0.119215	0.120878	0.072894	0.50701	0.729843	0.253685	1	0.206543	1	0.767524	0.69923	0.753799	0.76492	0.704733	0.540485	0.49851	1	0.479232	0.534222	0.584469	0.234091	0.950138	0.166625	0.944546
EU206073	putative: lysozyme	0	0	1	0	1	0	0	0	1.8	0	2.3	0	.	0.229587	.	0.20859	.	0.249849	.	0.246808	.	0.193589	0.278947	0.261206	0.233991	.	0.19564	.	0.357125	.	0.296506	.	1	.	0.443502	.	0.439988	1	1	0.373475	.	0.442312	.	0.179682	.	0.123468	.	0.329182
EU206074	cGMP-dependent phosphodiesterase	1	1	0	1	0	0	0.1	1.9	0	1.4	0	0	0.295983	0.413289	0.284277	0.494903	0.426395	0.237863	0.209509	0.30969	0.248796	0.246399	.	.	0.392533	0.325935	.	1	1	1	1	1	0.487712	1	1	0.498794	1	.	.	1	1	.	0.646858	0.45606	0.805401	0.516186	0.465997	0.305395
EU206075	unknown	1	0	1	0	0	0	0.1	0	1.8	0	0	0	0.427822	0.295191	0.343168	0.494903	0.426395	0.249849	.	.	.	0.193589	0.323301	0.261206	.	.	.	1	1	1	1	1	1	.	.	.	0.439988	1	1	.	.	.	0.467071	0.673228	0.400411	0.516186	0.465997	0.329182
EU206076	mitochondrial acyl carrier protein 1	7	2	2	1	0	2	6.9	3.7	3.5	1.4	0	3.7	0.144313	0.133954	0.045954	0.05999	0.143297	0.182671	0.134477	0.172342	0.187046	0.1431	0.183828	0.191468	0.392533	0.180034	0.137566	0.727658	0.504738	0.151404	0.112558	0.727814	1	0.579811	0.506333	1	0.586002	0.509361	1	1	0.580389	0.506605	0.435172	0.398181	0.096724	0.085784	0.43147	0.960779
EU206077	NADH dehydrogenase (ubiquinone)	21	7	1	6	6	4	20.7	13	1.8	8.3	13.1	7.4	0.061671	0.000472	0.011617	0.087747	0.015538	0.013119	0.067629	0.120116	0.07979	0.041799	0.014589	0.074627	0.095019	0.140729	0.06728	0.326255	0.001239	0.049938	0.527849	0.057662	0.034788	0.576644	1	0.386318	0.143806	0.047578	0.208737	0.382591	1	0.353588	0.28552	0.002265	0.042698	0.397589	0.04931	0.028359
EU206078	putative: peritrophin	1	2	3	4	1	1	0.1	3.7	5.3	5.6	2.3	1.9	0.153579	0.075296	0.0505	0.293484	0.295927	0.155967	0.125894	0.229302	0.186596	0.129009	0.180368	0.133432	0.18027	0.130121	0.218212	0.276181	0.133361	0.167324	0.505111	1	1	1	1	0.624063	1	0.638913	0.625301	0.656889	0.399795	1	0.242785	0.100988	0.079841	0.528592	0.649435	0.694713
EU206079	questionable: conserved unknown	0	0	1	1	0	0	0	0	1.8	1.4	0	0	.	0.229587	0.242637	.	.	0.249849	0.244803	.	.	0.216825	0.323301	0.261206	0.392533	0.325935	.	.	0.357125	0.414194	.	.	1	1	.	.	1	1	1	1	1	.	.	0.179682	0.234326	.	.	0.329182
EU206080	hydrogen-exporting ATPase	0	0	0	2	0	0	0	0	0	2.8	0	0	.	.	0.100499	.	.	.	0.140049	.	.	0.137986	.	.	0.245932	0.186078	.	.	.	0.171543	.	.	.	0.510354	.	.	0.507165	.	.	0.531976	0.510017	.	.	.	0.092577	.	.	.
EU206081	putative: conserved unknown	0	0	1	2	1	2	0	0	1.8	2.8	2.3	3.7	.	0.229587	0.100499	0.20859	0.078631	0.249849	0.140049	0.246808	0.125301	0.182137	0.278947	0.187316	0.275548	0.205565	0.182541	.	0.357125	0.171543	0.296506	0.120402	1	0.510354	0.443502	0.499957	1	1	0.61684	1	1	1	.	0.179682	0.092577	0.123468	0.052367	0.329182
EU206082	stearoyl-CoA 9-desaturase	0	0	0	0	2	0	0	0	0	0	4.7	0	.	.	.	0.061848	.	.	.	0.10946	.	.	0.105821	.	0.08739	.	0.086534	.	.	.	0.087902	.	.	.	0.196668	.	.	0.186085	.	0.139463	.	0.195614	.	.	.	0.029369	.	.
EU206083	putative: serine protease	0	0	0	61	0	0	0	0	0	84.8	0	0	.	.	0	.	.	.	0	.	.	0	.	.	0	0	.	.	.	0	.	.	.	0	.	.	0	.	.	0	0	.	.	.	0	.	.	.
EU206084	transcription coactivator	0	1	2	3	3	2	0	1.9	3.5	4.2	6.1	3.7	0.226259	0.081991	0.041626	0.018338	0.078631	0.187274	0.137138	0.108062	0.187498	0.149594	0.147592	0.191468	0.160534	0.195598	0.119041	0.345919	0.127524	0.071041	0.026055	0.120402	1	0.640373	0.328686	1	1	0.657796	1	0.677543	1	0.66058	0.169092	0.057754	0.039396	0.007626	0.052367	0.592638
EU206085	unknown	1	0	1	0	0	0	0.1	0	1.8	0	0	0	0.427822	0.295191	0.343168	0.494903	0.426395	0.249849	.	.	.	0.193589	0.323301	0.261206	.	.	.	1	1	1	1	1	1	.	.	.	0.439988	1	1	.	.	.	0.467071	0.673228	0.400411	0.516186	0.465997	0.329182
EU206086	unknown	0	0	0	2	0	0	0	0	0	2.8	0	0	.	.	0.100499	.	.	.	0.140049	.	.	0.137986	.	.	0.245932	0.186078	.	.	.	0.171543	.	.	.	0.510354	.	.	0.507165	.	.	0.531976	0.510017	.	.	.	0.092577	.	.	.
EU206087	unknown	0	1	2	1	4	0	0	1.9	3.5	1.4	9.3	0	0.226259	0.081991	0.242637	0.005437	.	0.187274	0.209509	0.059907	0.248796	0.1431	0.095508	0.133498	0.038185	0.325935	0.016929	0.345919	0.127524	0.414194	0.007722	.	1	1	0.178076	0.498794	0.586002	0.412877	0.5002	0.068171	1	0.038245	0.169092	0.057754	0.234326	0.002063	.	0.592638
EU206088	structural constituent of cuticle	7	1	0	2	0	0	6.9	1.9	0	2.8	0	0	0.092708	0.029175	0.085652	0.05999	0.033056	0.237863	0.179786	0.30969	0.248796	0.137986	.	.	0.245932	0.186078	.	0.276559	0.055411	0.321936	0.112558	0.104188	0.487712	1	1	0.498794	0.507165	.	.	0.531976	0.510017	.	0.188855	0.048566	0.24221	0.085784	0.053713	0.305395
EU206089	unknown	0	0	1	1	0	1	0	0	1.8	1.4	0	1.9	.	0.229587	0.242637	.	0.226594	0.249849	0.244803	.	0.249999	0.216825	0.323301	0.255416	0.392533	0.279713	0.246672	.	0.357125	0.414194	.	0.347011	1	1	.	1	1	1	1	1	1	1	.	0.179682	0.234326	.	0.170121	0.329182
EU206090	unknown	0	0	0	0	1	1	0	0	0	0	2.3	1.9	.	.	.	0.20859	0.226594	.	.	0.246808	0.249999	.	0.245295	0.249877	0.233991	0.244972	0.218212	.	.	.	0.296506	0.347011	.	.	0.443502	1	.	0.431404	0.488917	0.373475	0.429093	1	.	.	.	0.123468	0.170121	.
EU206091	questionable: conserved unknown	0	0	0	2	0	0	0	0	0	2.8	0	0	.	.	0.100499	.	.	.	0.140049	.	.	0.137986	.	.	0.245932	0.186078	.	.	.	0.171543	.	.	.	0.510354	.	.	0.507165	.	.	0.531976	0.510017	.	.	.	0.092577	.	.	.
EU206092	chaperonin	0	1	0	0	1	0	0	1.9	0	0	2.3	0	0.226259	.	.	0.20859	.	0.237863	0.183109	0.274696	0.248796	.	0.245295	.	0.233991	.	0.19564	0.345919	.	.	0.296506	.	0.487712	0.427912	1	0.498794	.	0.431404	.	0.373475	.	0.442312	0.169092	.	.	0.123468	.	0.305395
EU206093	GTP binding	1	2	1	0	1	0	0.1	3.7	1.8	0	2.3	0	0.153579	0.295191	0.343168	0.293484	0.426395	0.178289	0.078354	0.229302	0.124098	0.193589	0.278947	0.261206	0.233991	.	0.19564	0.276181	1	1	0.505111	1	0.61598	0.183089	1	0.248773	0.439988	1	1	0.373475	.	0.442312	0.242785	0.673228	0.400411	0.528592	0.465997	0.535133
EU206094	putative: cactin	0	2	0	0	0	0	0	3.7	0	0	0	0	0.078267	.	.	.	.	0.116009	0.078354	0.172342	0.124098	.	.	.	.	.	.	0.119645	.	.	.	.	0.23784	0.183089	0.506333	0.248773	.	.	.	.	.	.	0.051801	.	.	.	.	0.147187
EU206095	conserved unknown	2	2	0	3	1	2	1.1	3.7	0	4.2	2.3	3.7	0.200907	0.265693	0.142848	0.309696	0.201166	0.116009	0.146707	0.229302	0.187046	0.077274	0.245295	0.122169	0.230184	0.195598	0.182541	0.61277	0.540798	0.411187	1	0.613491	0.23784	1	1	1	0.260747	0.431404	0.239017	1	1	1	0.517026	0.291829	0.398903	0.888915	0.52031	0.147187
EU206096	pre-mRNA splicing factor	0	0	0	1	1	0	0	0	0	1.4	2.3	0	.	.	0.242637	0.20859	.	.	0.244803	0.246808	.	0.246399	0.245295	.	0.293203	0.325935	0.19564	.	.	0.414194	0.296506	.	.	1	0.443502	.	1	0.431404	.	1	1	0.442312	.	.	0.234326	0.123468	.	.
EU206097	pre-mRNA splicing factor	0	0	0	2	0	0	0	0	0	2.8	0	0	.	.	0.100499	.	.	.	0.140049	.	.	0.137986	.	.	0.245932	0.186078	.	.	.	0.171543	.	.	.	0.510354	.	.	0.507165	.	.	0.531976	0.510017	.	.	.	0.092577	.	.	.
EU206098	putative: conserved unknown	0	0	1	1	0	0	0	0	1.8	1.4	0	0	.	0.229587	0.242637	.	.	0.249849	0.244803	.	.	0.216825	0.323301	0.261206	0.392533	0.325935	.	.	0.357125	0.414194	.	.	1	1	.	.	1	1	1	1	1	.	.	0.179682	0.234326	.	.	0.329182
EU206099	putative: serine protease	0	0	8	3	2	3	0	0	14.2	4.2	4.7	5.6	.	0.00017	0.041626	0.061848	0.027286	0.002314	0.08012	0.10946	0.062801	0.017908	0.052025	0.045879	0.21492	0.167859	0.150093	.	0.000264	0.071041	0.087902	0.041771	0.007925	0.265532	0.196668	0.249935	0.069426	0.203566	0.227596	1	1	1	.	0.000147	0.039396	0.029369	0.017492	0.005767
EU206100	questionable: phosphoprotein phosphatase	0	0	0	2	0	0	0	0	0	2.8	0	0	.	.	0.100499	.	.	.	0.140049	.	.	0.137986	.	.	0.245932	0.186078	.	.	.	0.171543	.	.	.	0.510354	.	.	0.507165	.	.	0.531976	0.510017	.	.	.	0.092577	.	.	.
EU206101	conserved unknown	0	0	0	2	0	0	0	0	0	2.8	0	0	.	.	0.100499	.	.	.	0.140049	.	.	0.137986	.	.	0.245932	0.186078	.	.	.	0.171543	.	.	.	0.510354	.	.	0.507165	.	.	0.531976	0.510017	.	.	.	0.092577	.	.	.
EU206102	conserved unknown	1	0	1	1	0	0	0.1	0	1.8	1.4	0	0	0.427822	0.295191	0.284277	0.494903	0.426395	0.249849	0.244803	.	.	0.216825	0.323301	0.261206	0.392533	0.325935	.	1	1	1	1	1	1	1	.	.	1	1	1	1	1	.	0.467071	0.673228	0.805401	0.516186	0.465997	0.329182
EU206103	unknown	0	1	0	0	1	0	0	1.9	0	0	2.3	0	0.226259	.	.	0.20859	.	0.237863	0.183109	0.274696	0.248796	.	0.245295	.	0.233991	.	0.19564	0.345919	.	.	0.296506	.	0.487712	0.427912	1	0.498794	.	0.431404	.	0.373475	.	0.442312	0.169092	.	.	0.123468	.	0.305395
EU206104	putative: 14.5 kDa salivary peptide	0	1	0	0	2	1	0	1.9	0	0	4.7	1.9	0.226259	.	.	0.061848	0.226594	0.237863	0.183109	0.182742	0.249396	.	0.105821	0.249877	0.08739	0.244972	0.144776	0.345919	.	.	0.087902	0.347011	0.487712	0.427912	0.587904	1	.	0.186085	0.488917	0.139463	0.429093	0.58725	0.169092	.	.	0.029369	0.170121	0.305395
EU206105	questionable: odorant-binding protein 93a	0	0	0	2	0	0	0	0	0	2.8	0	0	.	.	0.100499	.	.	.	0.140049	.	.	0.137986	.	.	0.245932	0.186078	.	.	.	0.171543	.	.	.	0.510354	.	.	0.507165	.	.	0.531976	0.510017	.	.	.	0.092577	.	.	.
EU206106	questionable: conserved unknown	0	2	0	0	0	0	0	3.7	0	0	0	0	0.078267	.	.	.	.	0.116009	0.078354	0.172342	0.124098	.	.	.	.	.	.	0.119645	.	.	.	.	0.23784	0.183089	0.506333	0.248773	.	.	.	.	.	.	0.051801	.	.	.	.	0.147187
EU206107	oxidoreductase	3	1	0	3	1	2	2.1	1.9	0	4.2	2.3	3.7	0.253257	0.170807	0.167362	0.290492	0.218932	0.237863	0.137138	0.274696	0.187498	0.077274	0.245295	0.122169	0.230184	0.195598	0.182541	1	0.557173	0.696909	1	1	0.487712	0.640373	1	1	0.260747	0.431404	0.239017	1	1	1	0.686688	0.196681	0.669551	0.838601	0.803397	0.305395
EU206108	peptide deformylase	1	0	1	0	0	1	0.1	0	1.8	0	0	1.9	0.427822	0.295191	0.343168	0.494903	0.295927	0.249849	.	.	0.249999	0.193589	0.323301	0.255416	.	0.244972	0.246672	1	1	1	1	1	1	.	.	1	0.439988	1	1	.	0.429093	1	0.467071	0.673228	0.400411	0.516186	0.649435	0.329182
EU206109	unknown	0	1	0	0	1	0	0	1.9	0	0	2.3	0	0.226259	.	.	0.20859	.	0.237863	0.183109	0.274696	0.248796	.	0.245295	.	0.233991	.	0.19564	0.345919	.	.	0.296506	.	0.487712	0.427912	1	0.498794	.	0.431404	.	0.373475	.	0.442312	0.169092	.	.	0.123468	.	0.305395
EU206110	conserved unknown	0	0	2	0	1	0	0	0	3.5	0	2.3	0	.	0.081991	.	0.20859	.	0.127995	.	0.246808	.	0.085177	0.237912	0.133498	0.233991	.	0.19564	.	0.127524	.	0.296506	.	0.500257	.	0.443502	.	0.19357	1	0.5002	0.373475	.	0.442312	.	0.057754	.	0.123468	.	0.167587
EU206111	lamin	0	0	0	3	0	0	0	0	0	4.2	0	0	.	.	0.041626	.	.	.	0.08012	.	.	0.077274	.	.	0.154083	0.106233	.	.	.	0.071041	.	.	.	0.265532	.	.	0.260747	.	.	0.297964	0.265025	.	.	.	0.039396	.	.	.
EU206112	unknown	0	0	6	4	1	0	0	0	10.6	5.6	2.3	0	.	0.001334	0.017241	0.20859	.	0.008816	0.045836	0.246808	.	0.065931	0.058024	0.009108	0.18027	0.060649	0.19564	.	0.002071	0.029417	0.296506	.	0.031491	0.140584	0.443502	.	0.351642	0.25098	0.031438	0.656889	0.140074	0.442312	.	0.001012	0.01737	0.123468	.	0.016818
EU206113	conserved unknown	0	0	1	2	0	0	0	0	1.8	2.8	0	0	.	0.229587	0.100499	.	.	0.249849	0.140049	.	.	0.182137	0.323301	0.261206	0.245932	0.186078	.	.	0.357125	0.171543	.	.	1	0.510354	.	.	1	1	1	0.531976	0.510017	.	.	0.179682	0.092577	.	.	0.329182
EU206114	unknown	0	0	0	0	0	2	0	0	0	0	0	3.7	.	.	.	.	0.078631	.	.	.	0.125301	.	.	0.122169	.	0.105116	0.137566	.	.	.	.	0.120402	.	.	.	0.499957	.	.	0.239017	.	0.184102	0.506605	.	.	.	.	0.052367	.
EU206115	serine protease	8	5	2	1	2	1	7.9	9.3	3.5	1.4	4.7	1.9	0.13968	0.107645	0.030285	0.166964	0.067412	0.07417	0.021074	0.122685	0.046312	0.1431	0.205273	0.195808	0.164256	0.279713	0.144776	0.775589	0.510686	0.090504	0.733157	0.176145	0.277731	0.09037	0.473652	0.124014	0.586002	1	1	0.560142	1	0.58725	0.769184	0.299591	0.06484	0.503856	0.13698	0.230272
EU206116	putative: protein serine/threonine kinase	0	2	0	0	0	1	0	3.7	0	0	0	1.9	0.078267	.	.	.	0.226594	0.116009	0.078354	0.172342	0.186596	.	.	0.249877	.	0.244972	0.246672	0.119645	.	.	.	0.347011	0.23784	0.183089	0.506333	0.624063	.	.	0.488917	.	0.429093	1	0.051801	.	.	.	0.170121	0.147187
EU206117	questionable: conserved unknown	1	0	2	0	0	3	0.1	0	3.5	0	0	5.6	0.427822	0.15813	0.343168	0.494903	0.071269	0.127995	.	.	0.062801	0.085177	0.183828	0.15602	.	0.045105	0.076719	1	0.291508	1	1	0.123614	0.500257	.	.	0.249935	0.19357	0.509361	0.680827	.	0.07898	0.259907	0.467071	0.263121	0.400411	0.516186	0.090383	0.167587
EU206118	actin binding	2	0	0	0	0	0	1.1	0	0	0	0	0	0.27983	0.265693	0.20103	0.348161	0.278431	.	.	.	.	.	.	.	.	.	.	0.547453	0.540798	0.514697	1	0.546782	.	.	.	.	.	.	.	.	.	.	0.303704	0.291829	0.23435	0.35852	0.302538	.
EU206119	actin binding	0	0	2	0	0	1	0	0	3.5	0	0	1.9	.	0.081991	.	.	0.226594	0.127995	.	.	0.249999	0.085177	0.183828	0.195808	.	0.244972	0.246672	.	0.127524	.	.	0.347011	0.500257	.	.	1	0.19357	0.509361	1	.	0.429093	1	.	0.057754	.	.	0.170121	0.167587
EU206120	putative: pyrroline-5-carboxylate reductase	0	0	2	1	0	1	0	0	3.5	1.4	0	1.9	.	0.081991	0.242637	.	0.226594	0.127995	0.244803	.	0.249999	0.1431	0.183828	0.195808	0.392533	0.279713	0.246672	.	0.127524	0.414194	.	0.347011	0.500257	1	.	1	0.586002	0.509361	1	1	1	1	.	0.057754	0.234326	.	0.170121	0.167587
EU206121	putative: methylmalonate-semialdehyde dehydrogenase (acylating)	0	0	1	1	0	0	0	0	1.8	1.4	0	0	.	0.229587	0.242637	.	.	0.249849	0.244803	.	.	0.216825	0.323301	0.261206	0.392533	0.325935	.	.	0.357125	0.414194	.	.	1	1	.	.	1	1	1	1	1	.	.	0.179682	0.234326	.	.	0.329182
EU206122	trehalose-6-phosphate synthase	0	0	0	3	0	0	0	0	0	4.2	0	0	.	.	0.041626	.	.	.	0.08012	.	.	0.077274	.	.	0.154083	0.106233	.	.	.	0.071041	.	.	.	0.265532	.	.	0.260747	.	.	0.297964	0.265025	.	.	.	0.039396	.	.	.
EU206123	putative: serine protease	0	5	11	28	7	8	0	9.3	19.5	38.9	16.3	14.8	0.00324	8e-06	0	0.000142	0.000137	0.03749	0.000236	0.079392	0.078929	0.007854	0.101062	0.078378	0.008805	0.003032	0.088208	0.004947	1.2e-05	0	0.000201	0.00021	0.211995	0.001171	0.390093	0.580836	0.052439	0.814407	0.648877	0.03557	0.011401	1	0.002103	9e-06	0	4.6e-05	0.000104	0.160576
EU206124	putative: conserved unknown	0	0	0	1	0	1	0	0	0	1.4	0	1.9	.	.	0.242637	.	0.226594	.	0.244803	.	0.249999	0.246399	.	0.249877	0.392533	0.279713	0.246672	.	.	0.414194	.	0.347011	.	1	.	1	1	.	0.488917	1	1	1	.	.	0.234326	.	0.170121	.
EU206125	unknown	0	0	0	3	0	1	0	0	0	4.2	0	1.9	.	.	0.041626	.	0.226594	.	0.08012	.	0.249999	0.077274	.	0.249877	0.154083	0.182336	0.246672	.	.	0.071041	.	0.347011	.	0.265532	.	1	0.260747	.	0.488917	0.297964	0.639877	1	.	.	0.039396	.	0.170121	.
EU206126	questionable: conserved unknown	2	3	0	1	1	0	1.1	5.6	0	1.4	2.3	0	0.115829	0.265693	0.249796	0.309696	0.278431	0.056579	0.076726	0.170142	0.061899	0.246399	0.245295	.	0.293203	0.325935	0.19564	0.348513	0.540798	1	1	0.546782	0.115975	0.319873	0.634441	0.124063	1	0.431404	.	1	1	0.442312	0.232241	0.291829	0.776139	0.888915	0.302538	0.075833
EU206127	unknown	0	0	0	1	1	0	0	0	0	1.4	2.3	0	.	.	0.242637	0.20859	.	.	0.244803	0.246808	.	0.246399	0.245295	.	0.293203	0.325935	0.19564	.	.	0.414194	0.296506	.	.	1	0.443502	.	1	0.431404	.	1	1	0.442312	.	.	0.234326	0.123468	.	.
EU206128	conserved unknown	1	1	0	1	0	0	0.1	1.9	0	1.4	0	0	0.295983	0.413289	0.284277	0.494903	0.426395	0.237863	0.209509	0.30969	0.248796	0.246399	.	.	0.392533	0.325935	.	1	1	1	1	1	0.487712	1	1	0.498794	1	.	.	1	1	.	0.646858	0.45606	0.805401	0.516186	0.465997	0.305395
EU206129	profilin	0	0	1	3	2	2	0	0	1.8	4.2	4.7	3.7	.	0.229587	0.041626	0.061848	0.078631	0.249849	0.08012	0.10946	0.125301	0.135998	0.180508	0.187316	0.21492	0.195598	0.16148	.	0.357125	0.071041	0.087902	0.120402	1	0.265532	0.196668	0.499957	0.635672	0.581527	0.61684	1	1	1	.	0.179682	0.039396	0.029369	0.052367	0.329182
EU206130	conserved unknown	1	0	2	0	1	0	0.1	0	3.5	0	2.3	0	0.427822	0.15813	0.343168	0.293484	0.426395	0.127995	.	0.246808	.	0.085177	0.237912	0.133498	0.233991	.	0.19564	1	0.291508	1	0.505111	1	0.500257	.	0.443502	.	0.19357	1	0.5002	0.373475	.	0.442312	0.467071	0.263121	0.400411	0.528592	0.465997	0.167587
EU206131	unknown	0	1	1	0	1	0	0	1.9	1.8	0	2.3	0	0.226259	0.229587	.	0.20859	.	0.243709	0.183109	0.274696	0.248796	0.193589	0.278947	0.261206	0.233991	.	0.19564	0.345919	0.357125	.	0.296506	.	1	0.427912	1	0.498794	0.439988	1	1	0.373475	.	0.442312	0.169092	0.179682	.	0.123468	.	0.972264
EU206132	RNA binding	0	2	0	1	2	0	0	3.7	0	1.4	4.7	0	0.078267	.	0.242637	0.061848	.	0.116009	0.134477	0.203392	0.124098	0.246399	0.105821	.	0.164256	0.325935	0.086534	0.119645	.	0.414194	0.087902	.	0.23784	0.579811	1	0.248773	1	0.186085	.	0.560142	1	0.195614	0.051801	.	0.234326	0.029369	.	0.147187
EU206133	unknown	1	1	0	1	1	0	0.1	1.9	0	1.4	2.3	0	0.295983	0.413289	0.284277	0.293484	0.426395	0.237863	0.209509	0.274696	0.248796	0.246399	0.245295	.	0.293203	0.325935	0.19564	1	1	1	0.505111	1	0.487712	1	1	0.498794	1	0.431404	.	1	1	0.442312	0.646858	0.45606	0.805401	0.528592	0.465997	0.305395
EU206134	hydrogen-exporting ATPase	0	5	5	5	1	6	0	9.3	8.9	6.1	2.3	11.1	0.00324	0.003734	0.007141	0.20859	0.00114	0.119661	0.094807	0.079037	0.112789	0.1007	0.08747	0.112461	0.135532	0.099849	0.041201	0.004947	0.005802	0.012181	0.296506	0.001743	1	0.753067	0.236489	1	0.757159	0.244917	0.769871	0.421264	0.545983	0.142337	0.002103	0.002695	0.007823	0.123468	0.000777	0.938007
EU206135	putative: conserved unknown	1	0	1	0	1	0	0.1	0	1.8	0	2.3	0	0.427822	0.295191	0.343168	0.293484	0.426395	0.249849	.	0.246808	.	0.193589	0.278947	0.261206	0.233991	.	0.19564	1	1	1	0.505111	1	1	.	0.443502	.	0.439988	1	1	0.373475	.	0.442312	0.467071	0.673228	0.400411	0.528592	0.465997	0.329182
EU206136	G protein-coupled receptor kinase	0	0	0	1	1	0	0	0	0	1.4	2.3	0	.	.	0.242637	0.20859	.	.	0.244803	0.246808	.	0.246399	0.245295	.	0.293203	0.325935	0.19564	.	.	0.414194	0.296506	.	.	1	0.443502	.	1	0.431404	.	1	1	0.442312	.	.	0.234326	0.123468	.	.
EU206137	unknown	0	0	0	2	0	1	0	0	0	2.8	0	1.9	.	.	0.100499	.	0.226594	.	0.140049	.	0.249999	0.137986	.	0.249877	0.245932	0.239535	0.246672	.	.	0.171543	.	0.347011	.	0.510354	.	1	0.507165	.	0.488917	0.531976	1	1	.	.	0.092577	.	0.170121	.
EU206138	questionable: conserved unknown	0	0	0	32	0	0	0	0	0	44.5	0	0	.	.	0	.	.	.	0	.	.	0	.	.	0	0	.	.	.	0	.	.	.	0	.	.	0	.	.	0	0	.	.	.	0	.	.	.
EU206139	unknown	0	0	1	1	0	0	0	0	1.8	1.4	0	0	.	0.229587	0.242637	.	.	0.249849	0.244803	.	.	0.216825	0.323301	0.261206	0.392533	0.325935	.	.	0.357125	0.414194	.	.	1	1	.	.	1	1	1	1	1	.	.	0.179682	0.234326	.	.	0.329182
EU206140	glutamyl-tRNA(Gln) amidotransferase	1	0	0	0	0	1	0.1	0	0	0	0	1.9	0.427822	0.413289	0.343168	0.494903	0.295927	.	.	.	0.249999	.	.	0.249877	.	0.244972	0.246672	1	1	1	1	1	.	.	.	1	.	.	0.488917	.	0.429093	1	0.467071	0.45606	0.400411	0.516186	0.649435	.
EU206141	putative: rpS8	0	1	0	1	0	0	0	1.9	0	1.4	0	0	0.226259	.	0.242637	.	.	0.237863	0.209509	0.30969	0.248796	0.246399	.	.	0.392533	0.325935	.	0.345919	.	0.414194	.	.	0.487712	1	1	0.498794	1	.	.	1	1	.	0.169092	.	0.234326	.	.	0.305395
EU206142	unknown	0	1	0	1	0	1	0	1.9	0	1.4	0	1.9	0.226259	.	0.242637	.	0.226594	0.237863	0.209509	0.30969	0.249396	0.246399	.	0.249877	0.392533	0.279713	0.246672	0.345919	.	0.414194	.	0.347011	0.487712	1	1	1	1	.	0.488917	1	1	1	0.169092	.	0.234326	.	0.170121	0.305395
EU206143	glutathione transferase	0	1	2	14	4	6	0	1.9	3.5	19.5	9.3	11.1	0.226259	0.081991	3e-06	0.005437	0.00114	0.187274	0.001105	0.059907	0.027608	0.00305	0.095508	0.051056	0.05356	0.053972	0.106957	0.345919	0.127524	4e-06	0.007722	0.001743	1	0.003412	0.178076	0.124886	0.01086	0.412877	0.170606	0.227734	0.267957	1	0.169092	0.057754	9e-06	0.002063	0.000777	0.592638
EU206144	putative: antigen 5-related	0	0	1	1	1	1	0	0	1.8	1.4	2.3	1.9	.	0.229587	0.242637	0.20859	0.226594	0.249849	0.244803	0.246808	0.249999	0.216825	0.278947	0.255416	0.293203	0.279713	0.218212	.	0.357125	0.414194	0.296506	0.347011	1	1	0.443502	1	1	1	1	1	1	1	.	0.179682	0.234326	0.123468	0.170121	0.329182
EU206145	conserved unknown	1	0	1	0	0	0	0.1	0	1.8	0	0	0	0.427822	0.295191	0.343168	0.494903	0.426395	0.249849	.	.	.	0.193589	0.323301	0.261206	.	.	.	1	1	1	1	1	1	.	.	.	0.439988	1	1	.	.	.	0.467071	0.673228	0.400411	0.516186	0.465997	0.329182
EU206146	putative: Hsp70/Hsp90 organizing protein homolog	0	1	0	0	1	0	0	1.9	0	0	2.3	0	0.226259	.	.	0.20859	.	0.237863	0.183109	0.274696	0.248796	.	0.245295	.	0.233991	.	0.19564	0.345919	.	.	0.296506	.	0.487712	0.427912	1	0.498794	.	0.431404	.	0.373475	.	0.442312	0.169092	.	.	0.123468	.	0.305395
EU206147	putative: Hsp70/Hsp90 organizing protein homolog	0	0	1	1	0	0	0	0	1.8	1.4	0	0	.	0.229587	0.242637	.	.	0.249849	0.244803	.	.	0.216825	0.323301	0.261206	0.392533	0.325935	.	.	0.357125	0.414194	.	.	1	1	.	.	1	1	1	1	1	.	.	0.179682	0.234326	.	.	0.329182
EU206148	unknown	1	1	1	0	0	3	0.1	1.9	1.8	0	0	5.6	0.295983	0.295191	0.343168	0.494903	0.071269	0.243709	0.183109	0.30969	0.1253	0.193589	0.323301	0.122109	.	0.045105	0.076719	1	1	1	1	0.123614	1	0.427912	1	0.624935	0.439988	1	0.36422	.	0.07898	0.259907	0.646858	0.673228	0.400411	0.516186	0.090383	0.972264
EU206149	nucleotide phosphatase	1	0	2	0	2	0	0.1	0	3.5	0	4.7	0	0.427822	0.15813	0.343168	0.13053	0.426395	0.127995	.	0.10946	.	0.085177	0.205273	0.133498	0.08739	.	0.086534	1	0.291508	1	0.211595	1	0.500257	.	0.196668	.	0.19357	1	0.5002	0.139463	.	0.195614	0.467071	0.263121	0.400411	0.160337	0.465997	0.167587
EU206150	amino acid transporter	2	0	0	0	0	0	1.1	0	0	0	0	0	0.27983	0.265693	0.20103	0.348161	0.278431	.	.	.	.	.	.	.	.	.	.	0.547453	0.540798	0.514697	1	0.546782	.	.	.	.	.	.	.	.	.	.	0.303704	0.291829	0.23435	0.35852	0.302538	.
EU206151	conserved unknown	1	1	5	2	2	3	0.1	1.9	8.9	2.8	4.7	5.6	0.295983	0.014405	0.176619	0.13053	0.071269	0.050356	0.179786	0.182742	0.1253	0.047781	0.132072	0.116639	0.205821	0.147011	0.150093	1	0.024459	0.573553	0.211595	0.123614	0.219472	1	0.587904	0.624935	0.252373	0.706175	0.727001	0.632563	0.657325	1	0.646858	0.014896	0.374629	0.160337	0.090383	0.115557
EU206152	questionable: transcription regulator	0	1	0	1	1	1	0	1.9	0	1.4	2.3	1.9	0.226259	.	0.242637	0.20859	0.226594	0.237863	0.209509	0.274696	0.249396	0.246399	0.245295	0.249877	0.293203	0.279713	0.218212	0.345919	.	0.414194	0.296506	0.347011	0.487712	1	1	1	1	0.431404	0.488917	1	1	1	0.169092	.	0.234326	0.123468	0.170121	0.305395
EU206153	unknown	3	0	0	0	0	0	2.1	0	0	0	0	0	0.183032	0.170807	0.117764	0.244929	0.181813	.	.	.	.	.	.	.	.	.	.	0.555983	0.557173	0.272046	0.559726	0.556067	.	.	.	.	.	.	.	.	.	.	0.207771	0.196681	0.145242	0.260765	0.206675	.
EU206154	unknown	1	0	0	1	0	0	0.1	0	0	1.4	0	0	0.427822	0.413289	0.284277	0.494903	0.426395	.	0.244803	.	.	0.246399	.	.	0.392533	0.325935	.	1	1	1	1	1	.	1	.	.	1	.	.	1	1	.	0.467071	0.45606	0.805401	0.516186	0.465997	.
EU206155	unknown	0	0	1	1	0	0	0	0	1.8	1.4	0	0	.	0.229587	0.242637	.	.	0.249849	0.244803	.	.	0.216825	0.323301	0.261206	0.392533	0.325935	.	.	0.357125	0.414194	.	.	1	1	.	.	1	1	1	1	1	.	.	0.179682	0.234326	.	.	0.329182
EU206156	unknown	0	0	0	0	0	2	0	0	0	0	0	3.7	.	.	.	.	0.078631	.	.	.	0.125301	.	.	0.122169	.	0.105116	0.137566	.	.	.	.	0.120402	.	.	.	0.499957	.	.	0.239017	.	0.184102	0.506605	.	.	.	.	0.052367	.
EU206157	questionable: conserved unknown	0	0	1	0	1	1	0	0	1.8	0	2.3	1.9	.	0.229587	.	0.20859	0.226594	0.249849	.	0.246808	0.249999	0.193589	0.278947	0.255416	0.233991	0.244972	0.218212	.	0.357125	.	0.296506	0.347011	1	.	0.443502	1	0.439988	1	1	0.373475	0.429093	1	.	0.179682	.	0.123468	0.170121	0.329182
EU206158	S-malonyltransferase	0	1	0	1	0	0	0	1.9	0	1.4	0	0	0.226259	.	0.242637	.	.	0.237863	0.209509	0.30969	0.248796	0.246399	.	.	0.392533	0.325935	.	0.345919	.	0.414194	.	.	0.487712	1	1	0.498794	1	.	.	1	1	.	0.169092	.	0.234326	.	.	0.305395
EU206159	larval development component	1	2	2	1	0	3	0.1	3.7	3.5	1.4	0	5.6	0.153579	0.15813	0.284277	0.494903	0.071269	0.182671	0.134477	0.172342	0.156247	0.1431	0.183828	0.15602	0.392533	0.103002	0.076719	0.276181	0.291508	1	1	0.123614	1	0.579811	0.506333	1	0.586002	0.509361	0.680827	1	0.320478	0.259907	0.242785	0.263121	0.805401	0.516186	0.090383	0.960779
EU206160	small GTPase regulatory/interacting	0	0	0	3	0	0	0	0	0	4.2	0	0	.	.	0.041626	.	.	.	0.08012	.	.	0.077274	.	.	0.154083	0.106233	.	.	.	0.071041	.	.	.	0.265532	.	.	0.260747	.	.	0.297964	0.265025	.	.	.	0.039396	.	.	.
EU206161	small GTPase regulatory/interacting	0	0	1	1	0	0	0	0	1.8	1.4	0	0	.	0.229587	0.242637	.	.	0.249849	0.244803	.	.	0.216825	0.323301	0.261206	0.392533	0.325935	.	.	0.357125	0.414194	.	.	1	1	.	.	1	1	1	1	1	.	.	0.179682	0.234326	.	.	0.329182
EU206162	mitochondrial large ribosomal subunit L49	1	1	0	1	0	0	0.1	1.9	0	1.4	0	0	0.295983	0.413289	0.284277	0.494903	0.426395	0.237863	0.209509	0.30969	0.248796	0.246399	.	.	0.392533	0.325935	.	1	1	1	1	1	0.487712	1	1	0.498794	1	.	.	1	1	.	0.646858	0.45606	0.805401	0.516186	0.465997	0.305395
EU206163	IplI-aurora-like kinase	0	0	3	0	0	3	0	0	5.3	0	0	5.6	.	0.029281	.	.	0.027286	0.06557	.	.	0.062801	0.037477	0.104524	0.159478	.	0.045105	0.076719	.	0.045531	.	.	0.041771	0.250385	.	.	0.249935	0.085151	0.264042	1	.	0.07898	0.259907	.	0.02012	.	.	0.017492	0.090985
EU206164	conserved unknown	1	0	0	0	1	1	0.1	0	0	0	2.3	1.9	0.427822	0.413289	0.343168	0.293484	0.295927	.	.	0.246808	0.249999	.	0.245295	0.249877	0.233991	0.244972	0.218212	1	1	1	0.505111	1	.	.	0.443502	1	.	0.431404	0.488917	0.373475	0.429093	1	0.467071	0.45606	0.400411	0.528592	0.649435	.
EU206165	mitochondrial small ribosomal subunit S10	3	0	0	1	0	1	2.1	0	0	1.4	0	1.9	0.183032	0.170807	0.195109	0.244929	0.252364	.	0.244803	.	0.249999	0.246399	.	0.249877	0.392533	0.279713	0.246672	0.555983	0.557173	0.646724	0.559726	1	.	1	.	1	1	.	0.488917	1	1	1	0.207771	0.196681	0.504935	0.260765	0.683535	.
EU206166	putative: ecto-ADP-ribosylhydrolase	1	1	0	0	0	0	0.1	1.9	0	0	0	0	0.295983	0.413289	0.343168	0.494903	0.426395	0.237863	0.183109	0.30969	0.248796	.	.	.	.	.	.	1	1	1	1	1	0.487712	0.427912	1	0.498794	.	.	.	.	.	.	0.646858	0.45606	0.400411	0.516186	0.465997	0.305395
EU206167	unknown	0	0	0	3	0	0	0	0	0	4.2	0	0	.	.	0.041626	.	.	.	0.08012	.	.	0.077274	.	.	0.154083	0.106233	.	.	.	0.071041	.	.	.	0.265532	.	.	0.260747	.	.	0.297964	0.265025	.	.	.	0.039396	.	.	.
EU206168	unknown	0	1	1	0	0	0	0	1.9	1.8	0	0	0	0.226259	0.229587	.	.	.	0.243709	0.183109	0.30969	0.248796	0.193589	0.323301	0.261206	.	.	.	0.345919	0.357125	.	.	.	1	0.427912	1	0.498794	0.439988	1	1	.	.	.	0.169092	0.179682	.	.	.	0.972264
EU206169	transcription factor	0	0	0	1	3	0	0	0	0	1.4	6.1	0	.	.	0.242637	0.018338	.	.	0.244803	0.048546	.	0.246399	0.045652	.	0.081794	0.325935	0.038275	.	.	0.414194	0.026055	.	.	1	0.0872	.	1	0.080256	.	0.149967	1	0.0865	.	.	0.234326	0.007626	.	.
EU206170	unknown	0	1	4	14	5	5	0	1.9	7.1	19.5	11.7	9.3	0.226259	0.010457	3e-06	0.001612	0.003286	0.081913	0.001105	0.031883	0.047214	0.015055	0.111895	0.122745	0.076013	0.037735	0.101796	0.345919	0.016255	4e-06	0.002288	0.005026	0.375642	0.003412	0.094507	0.218628	0.093701	0.512542	0.748851	0.355284	0.168605	0.758072	0.169092	0.007281	9e-06	0.000571	0.002156	0.197966
EU206171	putative: serine protease	1	1	0	0	0	2	0.1	1.9	0	0	0	3.7	0.295983	0.413289	0.343168	0.494903	0.154035	0.237863	0.183109	0.30969	0.187498	.	.	0.122169	.	0.105116	0.137566	1	1	1	1	0.277665	0.487712	0.427912	1	1	.	.	0.239017	.	0.184102	0.506605	0.646858	0.45606	0.400411	0.516186	0.244742	0.305395
EU206172	unknown	0	0	0	2	1	1	0	0	0	2.8	2.3	1.9	.	.	0.100499	0.20859	0.226594	.	0.140049	0.246808	0.249999	0.137986	0.245295	0.249877	0.275548	0.239535	0.218212	.	.	0.171543	0.296506	0.347011	.	0.510354	0.443502	1	0.507165	0.431404	0.488917	1	1	1	.	.	0.092577	0.123468	0.170121	.
EU206173	unknown	0	1	0	0	2	0	0	1.9	0	0	4.7	0	0.226259	.	.	0.061848	.	0.237863	0.183109	0.182742	0.248796	.	0.105821	.	0.08739	.	0.086534	0.345919	.	.	0.087902	.	0.487712	0.427912	0.587904	0.498794	.	0.186085	.	0.139463	.	0.195614	0.169092	.	.	0.029369	.	0.305395
EU206174	conserved unknown	2	1	0	0	1	3	1.1	1.9	0	0	2.3	5.6	0.290396	0.265693	0.20103	0.309696	0.116345	0.237863	0.183109	0.274696	0.1253	.	0.245295	0.059731	0.233991	0.045105	0.135735	1	0.540798	0.514697	1	0.349197	0.487712	0.427912	1	0.624935	.	0.431404	0.116838	0.373475	0.07898	0.634844	0.963444	0.291829	0.23435	0.888915	0.234601	0.305395
EU206175	mitochondrial inner membrane translocase	5	0	2	3	0	1	4.9	0	3.5	4.2	0	1.9	0.078305	0.189069	0.160813	0.121216	0.16141	0.127995	0.08012	.	0.249999	0.149594	0.183828	0.195808	0.154083	0.182336	0.246672	0.171429	1	1	0.330708	0.67154	0.500257	0.265532	.	1	1	0.509361	1	0.297964	0.639877	1	0.103866	0.693288	0.821896	0.14652	0.353309	0.167587
EU206176	mitochondrial large ribosomal subunit L18	1	0	1	0	1	0	0.1	0	1.8	0	2.3	0	0.427822	0.295191	0.343168	0.293484	0.426395	0.249849	.	0.246808	.	0.193589	0.278947	0.261206	0.233991	.	0.19564	1	1	1	0.505111	1	1	.	0.443502	.	0.439988	1	1	0.373475	.	0.442312	0.467071	0.673228	0.400411	0.528592	0.465997	0.329182
EU206177	questionable: actin binding protein	0	0	1	0	0	3	0	0	1.8	0	0	5.6	.	0.229587	.	.	0.027286	0.249849	.	.	0.062801	0.193589	0.323301	0.122109	.	0.045105	0.076719	.	0.357125	.	.	0.041771	1	.	.	0.249935	0.439988	1	0.36422	.	0.07898	0.259907	.	0.179682	.	.	0.017492	0.329182
EU206178	cytochrome C oxidase	17	3	2	3	2	6	16.7	5.6	3.5	4.2	4.7	11.1	0.022657	0.007672	0.005347	0.026776	0.082122	0.148485	0.125556	0.188645	0.082425	0.149594	0.205273	0.051056	0.21492	0.055699	0.072894	0.096707	0.028091	0.020847	0.079221	0.512079	0.680146	0.705743	1	0.507641	1	1	0.170606	1	0.185269	0.479232	0.065303	0.021872	0.016395	0.067787	0.385119	0.615363
EU206179	unknown	1	0	0	1	0	0	0.1	0	0	1.4	0	0	0.427822	0.413289	0.284277	0.494903	0.426395	.	0.244803	.	.	0.246399	.	.	0.392533	0.325935	.	1	1	1	1	1	.	1	.	.	1	.	.	1	1	.	0.467071	0.45606	0.805401	0.516186	0.465997	.
EU206180	NTF2-related export protein	0	0	0	4	1	2	0	0	0	5.6	2.3	3.7	.	.	0.017241	0.20859	0.078631	.	0.045836	0.246808	0.125301	0.043274	0.245295	0.122169	0.18027	0.167502	0.182541	.	.	0.029417	0.296506	0.120402	.	0.140584	0.443502	0.499957	0.135772	0.431404	0.239017	0.656889	0.705913	1	.	.	0.01737	0.123468	0.052367	.
EU206181	putative: conserved unknown	0	1	1	1	0	0	0	1.9	1.8	1.4	0	0	0.226259	0.229587	0.242637	.	.	0.243709	0.209509	0.30969	0.248796	0.216825	0.323301	0.261206	0.392533	0.325935	.	0.345919	0.357125	0.414194	.	.	1	1	1	0.498794	1	1	1	1	1	.	0.169092	0.179682	0.234326	.	.	0.972264
EU206182	mitochondrial inner membrane translocase	1	0	3	1	0	1	0.1	0	5.3	1.4	0	1.9	0.427822	0.075296	0.284277	0.494903	0.295927	0.06557	0.244803	.	0.249999	0.08395	0.104524	0.133432	0.392533	0.279713	0.246672	1	0.133361	1	1	1	0.250385	1	.	1	0.32656	0.264042	0.625301	1	1	1	0.467071	0.100988	0.805401	0.516186	0.649435	0.090985
EU206183	unknown	1	0	0	0	0	1	0.1	0	0	0	0	1.9	0.427822	0.413289	0.343168	0.494903	0.295927	.	.	.	0.249999	.	.	0.249877	.	0.244972	0.246672	1	1	1	1	1	.	.	.	1	.	.	0.488917	.	0.429093	1	0.467071	0.45606	0.400411	0.516186	0.649435	.
EU206184	conserved unknown	1	0	0	3	0	0	0.1	0	0	4.2	0	0	0.427822	0.413289	0.097539	0.494903	0.426395	.	0.08012	.	.	0.077274	.	.	0.154083	0.106233	.	1	1	0.313646	1	1	.	0.265532	.	.	0.260747	.	.	0.297964	0.265025	.	0.467071	0.45606	0.172691	0.516186	0.465997	.
EU206185	3-oxoacid CoA-transferase	0	1	1	0	0	0	0	1.9	1.8	0	0	0	0.226259	0.229587	.	.	.	0.243709	0.183109	0.30969	0.248796	0.193589	0.323301	0.261206	.	.	.	0.345919	0.357125	.	.	.	1	0.427912	1	0.498794	0.439988	1	1	.	.	.	0.169092	0.179682	.	.	.	0.972264
EU206186	putative: chromatin binding	0	2	4	5	4	1	0	3.7	7.1	6.1	9.3	1.9	0.078267	0.010457	0.007141	0.005437	0.226594	0.11985	0.100832	0.100015	0.186596	0.114436	0.144097	0.085244	0.148268	0.089144	0.047207	0.119645	0.016255	0.012181	0.007722	0.347011	0.687981	0.706165	0.416204	0.624063	1	0.732693	0.375501	0.735243	0.246735	0.177497	0.051801	0.007281	0.007823	0.002063	0.170121	0.44921
EU206187	unknown	0	0	0	3	0	0	0	0	0	4.2	0	0	.	.	0.041626	.	.	.	0.08012	.	.	0.077274	.	.	0.154083	0.106233	.	.	.	0.071041	.	.	.	0.265532	.	.	0.260747	.	.	0.297964	0.265025	.	.	.	0.039396	.	.	.
EU206188	Rho GTPase	0	0	0	1	0	1	0	0	0	1.4	0	1.9	.	.	0.242637	.	0.226594	.	0.244803	.	0.249999	0.246399	.	0.249877	0.392533	0.279713	0.246672	.	.	0.414194	.	0.347011	.	1	.	1	1	.	0.488917	1	1	1	.	.	0.234326	.	0.170121	.
EU206189	Rho GTPase activator	1	0	0	1	0	0	0.1	0	0	1.4	0	0	0.427822	0.413289	0.284277	0.494903	0.426395	.	0.244803	.	.	0.246399	.	.	0.392533	0.325935	.	1	1	1	1	1	.	1	.	.	1	.	.	1	1	.	0.467071	0.45606	0.805401	0.516186	0.465997	.
EU206190	glycerol-3-phosphate dehydrogenase	0	2	0	0	0	0	0	3.7	0	0	0	0	0.078267	.	.	.	.	0.116009	0.078354	0.172342	0.124098	.	.	.	.	.	.	0.119645	.	.	.	.	0.23784	0.183089	0.506333	0.248773	.	.	.	.	.	.	0.051801	.	.	.	.	0.147187
EU206191	protein degradation tagging	1	0	0	1	1	0	0.1	0	0	1.4	2.3	0	0.427822	0.413289	0.284277	0.293484	0.426395	.	0.244803	0.246808	.	0.246399	0.245295	.	0.293203	0.325935	0.19564	1	1	1	0.505111	1	.	1	0.443502	.	1	0.431404	.	1	1	0.442312	0.467071	0.45606	0.805401	0.528592	0.465997	.
EU206192	conserved unknown	1	0	0	2	0	0	0.1	0	0	2.8	0	0	0.427822	0.413289	0.176619	0.494903	0.426395	.	0.140049	.	.	0.137986	.	.	0.245932	0.186078	.	1	1	0.573553	1	1	.	0.510354	.	.	0.507165	.	.	0.531976	0.510017	.	0.467071	0.45606	0.374629	0.516186	0.465997	.
EU206193	unknown	0	1	0	0	1	0	0	1.9	0	0	2.3	0	0.226259	.	.	0.20859	.	0.237863	0.183109	0.274696	0.248796	.	0.245295	.	0.233991	.	0.19564	0.345919	.	.	0.296506	.	0.487712	0.427912	1	0.498794	.	0.431404	.	0.373475	.	0.442312	0.169092	.	.	0.123468	.	0.305395
EU206194	unknown	1	0	1	1	0	0	0.1	0	1.8	1.4	0	0	0.427822	0.295191	0.284277	0.494903	0.426395	0.249849	0.244803	.	.	0.216825	0.323301	0.261206	0.392533	0.325935	.	1	1	1	1	1	1	1	.	.	1	1	1	1	1	.	0.467071	0.673228	0.805401	0.516186	0.465997	0.329182
EU206195	questionable: serine protease 6	0	0	0	3	0	0	0	0	0	4.2	0	0	.	.	0.041626	.	.	.	0.08012	.	.	0.077274	.	.	0.154083	0.106233	.	.	.	0.071041	.	.	.	0.265532	.	.	0.260747	.	.	0.297964	0.265025	.	.	.	0.039396	.	.	.
EU206196	eukaryotic initiation factor	0	0	1	0	1	0	0	0	1.8	0	2.3	0	.	0.229587	.	0.20859	.	0.249849	.	0.246808	.	0.193589	0.278947	0.261206	0.233991	.	0.19564	.	0.357125	.	0.296506	.	1	.	0.443502	.	0.439988	1	1	0.373475	.	0.442312	.	0.179682	.	0.123468	.	0.329182
EU206197	cytosolic large ribosomal protein L18	28	26	11	13	10	12	27.5	48.3	19.5	18.1	23.3	22.2	0.008714	0.055079	0.034239	0.092364	0.073039	0.002075	0.000636	0.010038	0.004749	0.070004	0.089932	0.080116	0.086737	0.07917	0.074196	0.044082	0.403693	0.266348	0.725212	0.619442	0.012408	0.003167	0.062971	0.02315	0.840748	0.667458	0.835966	0.526708	0.687254	1	0.035912	0.327247	0.206237	0.652202	0.531705	0.008776
EU206198	putative: serpin	2	0	0	0	0	0	1.1	0	0	0	0	0	0.27983	0.265693	0.20103	0.348161	0.278431	.	.	.	.	.	.	.	.	.	.	0.547453	0.540798	0.514697	1	0.546782	.	.	.	.	.	.	.	.	.	.	0.303704	0.291829	0.23435	0.35852	0.302538	.
EU206199	pre-mRNA splicing factor	1	0	0	2	1	0	0.1	0	0	2.8	2.3	0	0.427822	0.413289	0.176619	0.293484	0.426395	.	0.140049	0.246808	.	0.137986	0.245295	.	0.275548	0.186078	0.19564	1	1	0.573553	0.505111	1	.	0.510354	0.443502	.	0.507165	0.431404	.	1	0.510017	0.442312	0.467071	0.45606	0.374629	0.528592	0.465997	.
EU206200	unknown	0	0	1	0	0	1	0	0	1.8	0	0	1.9	.	0.229587	.	.	0.226594	0.249849	.	.	0.249999	0.193589	0.323301	0.255416	.	0.244972	0.246672	.	0.357125	.	.	0.347011	1	.	.	1	0.439988	1	1	.	0.429093	1	.	0.179682	.	.	0.170121	0.329182
EU206201	questionable: conserved unknown	0	0	0	2	0	0	0	0	0	2.8	0	0	.	.	0.100499	.	.	.	0.140049	.	.	0.137986	.	.	0.245932	0.186078	.	.	.	0.171543	.	.	.	0.510354	.	.	0.507165	.	.	0.531976	0.510017	.	.	.	0.092577	.	.	.
EU206202	unknown	0	0	0	1	0	1	0	0	0	1.4	0	1.9	.	.	0.242637	.	0.226594	.	0.244803	.	0.249999	0.246399	.	0.249877	0.392533	0.279713	0.246672	.	.	0.414194	.	0.347011	.	1	.	1	1	.	0.488917	1	1	1	.	.	0.234326	.	0.170121	.
EU206203	putative: conserved unknown	0	0	0	1	1	0	0	0	0	1.4	2.3	0	.	.	0.242637	0.20859	.	.	0.244803	0.246808	.	0.246399	0.245295	.	0.293203	0.325935	0.19564	.	.	0.414194	0.296506	.	.	1	0.443502	.	1	0.431404	.	1	1	0.442312	.	.	0.234326	0.123468	.	.
EU206204	putative: conserved unknown	0	0	1	2	0	0	0	0	1.8	2.8	0	0	.	0.229587	0.100499	.	.	0.249849	0.140049	.	.	0.182137	0.323301	0.261206	0.245932	0.186078	.	.	0.357125	0.171543	.	.	1	0.510354	.	.	1	1	1	0.531976	0.510017	.	.	0.179682	0.092577	.	.	0.329182
EU206205	conserved unknown	2	0	0	1	0	0	1.1	0	0	1.4	0	0	0.27983	0.265693	0.249796	0.348161	0.278431	.	0.244803	.	.	0.246399	.	.	0.392533	0.325935	.	0.547453	0.540798	1	1	0.546782	.	1	.	.	1	.	.	1	1	.	0.303704	0.291829	0.776139	0.35852	0.302538	.
EU206206	conserved unknown	0	0	0	0	0	2	0	0	0	0	0	3.7	.	.	.	.	0.078631	.	.	.	0.125301	.	.	0.122169	.	0.105116	0.137566	.	.	.	.	0.120402	.	.	.	0.499957	.	.	0.239017	.	0.184102	0.506605	.	.	.	.	0.052367	.
EU206207	putative: ferritin	0	2	4	6	1	1	0	3.7	7.1	8.3	2.3	1.9	0.078267	0.010457	0.002958	0.20859	0.226594	0.11985	0.076913	0.229302	0.186596	0.106809	0.128196	0.085244	0.099067	0.059375	0.218212	0.119645	0.016255	0.005043	0.296506	0.347011	0.687981	0.479569	1	0.624063	1	0.398189	0.375501	0.268684	0.250824	1	0.051801	0.007281	0.003573	0.123468	0.170121	0.44921
EU206208	putative: ferritin	1	1	1	5	0	1	0.1	1.9	1.8	6.1	0	1.9	0.295983	0.295191	0.0251	0.494903	0.295927	0.243709	0.067325	0.30969	0.249396	0.063976	0.323301	0.255416	0.060483	0.089144	0.246672	1	1	0.088256	1	1	1	0.247672	1	1	0.238806	1	1	0.164657	0.246735	1	0.646858	0.673228	0.037103	0.516186	0.649435	0.972264
EU206209	putative: ferritin	0	3	1	0	0	1	0	5.6	1.8	0	0	1.9	0.027074	0.229587	.	.	0.226594	0.115939	0.033529	0.095908	0.124097	0.193589	0.323301	0.255416	.	0.244972	0.246672	0.041377	0.357125	.	.	0.347011	0.363101	0.078329	0.2595	0.373729	0.439988	1	1	.	0.429093	1	0.017222	0.179682	.	.	0.170121	0.293875
EU206210	putative: clip-domain serine protease	2	0	0	0	0	0	1.1	0	0	0	0	0	0.27983	0.265693	0.20103	0.348161	0.278431	.	.	.	.	.	.	.	.	.	.	0.547453	0.540798	0.514697	1	0.546782	.	.	.	.	.	.	.	.	.	.	0.303704	0.291829	0.23435	0.35852	0.302538	.
EU206211	hexaprenyldihydroxybenzoate methyltransferase	0	1	2	0	0	1	0	1.9	3.5	0	0	1.9	0.226259	0.081991	.	.	0.226594	0.187274	0.183109	0.30969	0.249396	0.085177	0.183828	0.195808	.	0.244972	0.246672	0.345919	0.127524	.	.	0.347011	1	0.427912	1	1	0.19357	0.509361	1	.	0.429093	1	0.169092	0.057754	.	.	0.170121	0.592638
EU206212	serine protease	15	2	3	0	1	3	14.8	3.7	5.3	0	2.3	5.6	0.018264	0.031636	0.000192	0.017073	0.037258	0.155967	0.078354	0.229302	0.156247	0.037477	0.180368	0.159478	0.233991	0.045105	0.135735	0.070457	0.137369	0.000367	0.051528	0.138359	1	0.183089	1	1	0.085151	0.638913	1	0.373475	0.07898	0.634844	0.047731	0.091533	0.001122	0.040306	0.107771	0.694713
EU206213	translation elongation factor	0	2	0	0	1	1	0	3.7	0	0	2.3	1.9	0.078267	.	.	0.20859	0.226594	0.116009	0.078354	0.229302	0.186596	.	0.245295	0.249877	0.233991	0.244972	0.218212	0.119645	.	.	0.296506	0.347011	0.23784	0.183089	1	0.624063	.	0.431404	0.488917	0.373475	0.429093	1	0.051801	.	.	0.123468	0.170121	0.147187
EU206214	conserved unknown	0	0	1	1	1	0	0	0	1.8	1.4	2.3	0	.	0.229587	0.242637	0.20859	.	0.249849	0.244803	0.246808	.	0.216825	0.278947	0.261206	0.293203	0.325935	0.19564	.	0.357125	0.414194	0.296506	.	1	1	0.443502	.	1	1	1	1	1	0.442312	.	0.179682	0.234326	0.123468	.	0.329182
EU206215	putative: NADH-ubiquinone oxidoreductase AGGG subunit	7	2	4	3	2	3	6.9	3.7	7.1	4.2	4.7	5.6	0.144313	0.156606	0.118256	0.189868	0.165752	0.11985	0.146707	0.203392	0.156247	0.101359	0.165912	0.142636	0.21492	0.167859	0.150093	0.727658	1	0.538175	1	1	0.687981	1	1	1	0.70671	0.704733	1	1	1	1	0.435172	0.964037	0.463366	0.625481	0.754735	0.44921
EU206216	unknown	1	1	2	0	0	0	0.1	1.9	3.5	0	0	0	0.295983	0.15813	0.343168	0.494903	0.426395	0.187274	0.183109	0.30969	0.248796	0.085177	0.183828	0.133498	.	.	.	1	0.291508	1	1	1	1	0.427912	1	0.498794	0.19357	0.509361	0.5002	.	.	.	0.646858	0.263121	0.400411	0.516186	0.465997	0.592638
EU206217	serine protease	9	4	4	7	1	6	8.9	7.4	7.1	9.7	2.3	11.1	0.14673	0.140234	0.113865	0.088031	0.123175	0.133037	0.094957	0.118354	0.102783	0.093994	0.128196	0.10002	0.070935	0.120878	0.041201	1	1	1	0.298994	0.786925	1	0.767524	0.390736	0.753799	0.76492	0.398189	0.540485	0.272148	1	0.142337	0.77191	0.709799	0.849826	0.173492	0.666223	0.944546
EU206218	thiol-disulfide exchange intermediate	1	0	0	1	1	0	0.1	0	0	1.4	2.3	0	0.427822	0.413289	0.284277	0.293484	0.426395	.	0.244803	0.246808	.	0.246399	0.245295	.	0.293203	0.325935	0.19564	1	1	1	0.505111	1	.	1	0.443502	.	1	0.431404	.	1	1	0.442312	0.467071	0.45606	0.805401	0.528592	0.465997	.
EU206219	putative: trehalose-6-phosphate synthase 1	1	0	0	1	0	0	0.1	0	0	1.4	0	0	0.427822	0.413289	0.284277	0.494903	0.426395	.	0.244803	.	.	0.246399	.	.	0.392533	0.325935	.	1	1	1	1	1	.	1	.	.	1	.	.	1	1	.	0.467071	0.45606	0.805401	0.516186	0.465997	.
EU206220	trehalose phosphatase	12	2	2	6	4	4	11.8	3.7	3.5	8.3	9.3	7.4	0.043672	0.037182	0.089679	0.145408	0.103567	0.182671	0.076913	0.100015	0.117468	0.073564	0.095508	0.114421	0.154823	0.140729	0.114632	0.159317	0.159702	0.63387	0.790802	0.600445	1	0.479569	0.416204	0.687418	0.479118	0.412877	0.443209	1	1	0.738496	0.110036	0.094143	0.485914	0.683614	0.414727	0.960779
EU206221	questionable: cysteine string	1	0	0	0	1	0	0.1	0	0	0	2.3	0	0.427822	0.413289	0.343168	0.293484	0.426395	.	.	0.246808	.	.	0.245295	.	0.233991	.	0.19564	1	1	1	0.505111	1	.	.	0.443502	.	.	0.431404	.	0.373475	.	0.442312	0.467071	0.45606	0.400411	0.528592	0.465997	.
EU206222	mitochondrial small ribosomal subunit S18a	0	1	0	1	0	0	0	1.9	0	1.4	0	0	0.226259	.	0.242637	.	.	0.237863	0.209509	0.30969	0.248796	0.246399	.	.	0.392533	0.325935	.	0.345919	.	0.414194	.	.	0.487712	1	1	0.498794	1	.	.	1	1	.	0.169092	.	0.234326	.	.	0.305395
EU206223	mitochondrial small ribosomal subunit S18a	0	0	1	2	1	0	0	0	1.8	2.8	2.3	0	.	0.229587	0.100499	0.20859	.	0.249849	0.140049	0.246808	.	0.182137	0.278947	0.261206	0.275548	0.186078	0.19564	.	0.357125	0.171543	0.296506	.	1	0.510354	0.443502	.	1	1	1	1	0.510017	0.442312	.	0.179682	0.092577	0.123468	.	0.329182
EU206224	unknown	0	0	1	1	0	0	0	0	1.8	1.4	0	0	.	0.229587	0.242637	.	.	0.249849	0.244803	.	.	0.216825	0.323301	0.261206	0.392533	0.325935	.	.	0.357125	0.414194	.	.	1	1	.	.	1	1	1	1	1	.	.	0.179682	0.234326	.	.	0.329182
EU206225	glutamine:fructose-6-phosphate aminotransferase	0	0	0	1	0	1	0	0	0	1.4	0	1.9	.	.	0.242637	.	0.226594	.	0.244803	.	0.249999	0.246399	.	0.249877	0.392533	0.279713	0.246672	.	.	0.414194	.	0.347011	.	1	.	1	1	.	0.488917	1	1	1	.	.	0.234326	.	0.170121	.
EU206226	putative: conserved unknown	1	0	0	2	1	1	0.1	0	0	2.8	2.3	1.9	0.427822	0.413289	0.176619	0.293484	0.295927	.	0.140049	0.246808	0.249999	0.137986	0.245295	0.249877	0.275548	0.239535	0.218212	1	1	0.573553	0.505111	1	.	0.510354	0.443502	1	0.507165	0.431404	0.488917	1	1	1	0.467071	0.45606	0.374629	0.528592	0.649435	.
EU206227	proteasome subunit	4	0	1	2	1	0	3.9	0	1.8	2.8	2.3	0	0.119718	0.196076	0.177528	0.255449	0.118722	0.249849	0.140049	0.246808	.	0.182137	0.278947	0.261206	0.275548	0.186078	0.19564	0.30558	0.661086	1	1	0.305389	1	0.510354	0.443502	.	1	1	1	1	0.510017	0.442312	0.145767	0.463331	0.687558	0.636518	0.144797	0.329182
EU206228	calcium ion binding	0	0	0	3	0	0	0	0	0	4.2	0	0	.	.	0.041626	.	.	.	0.08012	.	.	0.077274	.	.	0.154083	0.106233	.	.	.	0.071041	.	.	.	0.265532	.	.	0.260747	.	.	0.297964	0.265025	.	.	.	0.039396	.	.	.
EU206229	NADH dehydrogenase (ubiquinone)	1	1	0	0	0	0	0.1	1.9	0	0	0	0	0.295983	0.413289	0.343168	0.494903	0.426395	0.237863	0.183109	0.30969	0.248796	.	.	.	.	.	.	1	1	1	1	1	0.487712	0.427912	1	0.498794	.	.	.	.	.	.	0.646858	0.45606	0.400411	0.516186	0.465997	0.305395
EU206230	structural constituent of cuticle	2	0	0	0	0	0	1.1	0	0	0	0	0	0.27983	0.265693	0.20103	0.348161	0.278431	.	.	.	.	.	.	.	.	.	.	0.547453	0.540798	0.514697	1	0.546782	.	.	.	.	.	.	.	.	.	.	0.303704	0.291829	0.23435	0.35852	0.302538	.
EU206231	unknown	0	2	0	0	0	0	0	3.7	0	0	0	0	0.078267	.	.	.	.	0.116009	0.078354	0.172342	0.124098	.	.	.	.	.	.	0.119645	.	.	.	.	0.23784	0.183089	0.506333	0.248773	.	.	.	.	.	.	0.051801	.	.	.	.	0.147187
EU206232	putative: potassium channel regulator	1	1	0	1	0	0	0.1	1.9	0	1.4	0	0	0.295983	0.413289	0.284277	0.494903	0.426395	0.237863	0.209509	0.30969	0.248796	0.246399	.	.	0.392533	0.325935	.	1	1	1	1	1	0.487712	1	1	0.498794	1	.	.	1	1	.	0.646858	0.45606	0.805401	0.516186	0.465997	0.305395
EU206233	lactoylglutathione lyase	0	2	1	1	1	0	0	3.7	1.8	1.4	2.3	0	0.078267	0.229587	0.242637	0.20859	.	0.178289	0.134477	0.229302	0.124098	0.216825	0.278947	0.261206	0.293203	0.325935	0.19564	0.119645	0.357125	0.414194	0.296506	.	0.61598	0.579811	1	0.248773	1	1	1	1	1	0.442312	0.051801	0.179682	0.234326	0.123468	.	0.535133
EU206234	questionable: conserved unknown	2	0	0	1	0	3	1.1	0	0	1.4	0	5.6	0.27983	0.265693	0.249796	0.348161	0.116345	.	0.244803	.	0.062801	0.246399	.	0.059731	0.392533	0.103002	0.076719	0.547453	0.540798	1	1	0.349197	.	1	.	0.249935	1	.	0.116838	1	0.320478	0.259907	0.303704	0.291829	0.776139	0.35852	0.234601	.
EU206235	translation initiation factor	0	0	1	0	0	1	0	0	1.8	0	0	1.9	.	0.229587	.	.	0.226594	0.249849	.	.	0.249999	0.193589	0.323301	0.255416	.	0.244972	0.246672	.	0.357125	.	.	0.347011	1	.	.	1	0.439988	1	1	.	0.429093	1	.	0.179682	.	.	0.170121	0.329182
EU206236	serine hydrolase	2	0	0	0	1	0	1.1	0	0	0	2.3	0	0.27983	0.265693	0.20103	0.309696	0.278431	.	.	0.246808	.	.	0.245295	.	0.233991	.	0.19564	0.547453	0.540798	0.514697	1	0.546782	.	.	0.443502	.	.	0.431404	.	0.373475	.	0.442312	0.303704	0.291829	0.23435	0.888915	0.302538	.
EU206237	Isovaleryl-CoA dehydrogenase	2	0	0	0	1	0	1.1	0	0	0	2.3	0	0.27983	0.265693	0.20103	0.309696	0.278431	.	.	0.246808	.	.	0.245295	.	0.233991	.	0.19564	0.547453	0.540798	0.514697	1	0.546782	.	.	0.443502	.	.	0.431404	.	0.373475	.	0.442312	0.303704	0.291829	0.23435	0.888915	0.302538	.
EU206238	Programmed Cell Death gene-5	1	1	2	3	1	3	0.1	1.9	3.5	4.2	2.3	5.6	0.295983	0.15813	0.097539	0.293484	0.071269	0.187274	0.137138	0.274696	0.1253	0.149594	0.237912	0.15602	0.230184	0.167859	0.135735	1	0.291508	0.313646	0.505111	0.123614	1	0.640373	1	0.624935	1	1	0.680827	1	1	0.634844	0.646858	0.263121	0.172691	0.528592	0.090383	0.592638
EU206239	translational inhibitor	13	4	2	2	0	1	12.8	7.4	3.5	2.8	0	1.9	0.089396	0.027581	0.010096	0.007272	0.01245	0.108627	0.070435	0.053373	0.077374	0.160276	0.183828	0.195808	0.245932	0.239535	0.246672	0.447834	0.10301	0.033618	0.013988	0.044503	0.442214	0.412264	0.134519	0.217538	1	0.509361	1	0.531976	1	1	0.337344	0.070332	0.027157	0.01919	0.030225	0.380379
EU206240	questionable: ATP binding protein	0	0	0	2	1	0	0	0	0	2.8	2.3	0	.	.	0.100499	0.20859	.	.	0.140049	0.246808	.	0.137986	0.245295	.	0.275548	0.186078	0.19564	.	.	0.171543	0.296506	.	.	0.510354	0.443502	.	0.507165	0.431404	.	1	0.510017	0.442312	.	.	0.092577	0.123468	.	.
EU206241	unknown	0	0	1	1	0	1	0	0	1.8	1.4	0	1.9	.	0.229587	0.242637	.	0.226594	0.249849	0.244803	.	0.249999	0.216825	0.323301	0.255416	0.392533	0.279713	0.246672	.	0.357125	0.414194	.	0.347011	1	1	.	1	1	1	1	1	1	1	.	0.179682	0.234326	.	0.170121	0.329182
EU206242	conserved unknown	0	1	2	0	0	0	0	1.9	3.5	0	0	0	0.226259	0.081991	.	.	.	0.187274	0.183109	0.30969	0.248796	0.085177	0.183828	0.133498	.	.	.	0.345919	0.127524	.	.	.	1	0.427912	1	0.498794	0.19357	0.509361	0.5002	.	.	.	0.169092	0.057754	.	.	.	0.592638
EU206243	putative: conserved unknown	0	0	0	0	0	2	0	0	0	0	0	3.7	.	.	.	.	0.078631	.	.	.	0.125301	.	.	0.122169	.	0.105116	0.137566	.	.	.	.	0.120402	.	.	.	0.499957	.	.	0.239017	.	0.184102	0.506605	.	.	.	.	0.052367	.
EU206244	cytosolic large ribosomal subunit L34a	1	38	10	9	7	3	0.1	70.7	17.7	12.5	16.3	5.6	0	0.000153	0.001231	0.000798	0.071269	6e-06	0	1.8e-05	0	0.059868	0.108619	0.020772	0.108054	0.063934	0.030492	0	0.00025	0.002245	0.00119	0.123614	1.8e-05	0	6e-05	0	0.493121	1	0.093125	0.61193	0.254309	0.119161	0	0.000132	0.001811	0.000339	0.090383	2.4e-05
EU206245	unknown	0	0	0	2	1	0	0	0	0	2.8	2.3	0	.	.	0.100499	0.20859	.	.	0.140049	0.246808	.	0.137986	0.245295	.	0.275548	0.186078	0.19564	.	.	0.171543	0.296506	.	.	0.510354	0.443502	.	0.507165	0.431404	.	1	0.510017	0.442312	.	.	0.092577	0.123468	.	.
EU206246	tyrosine phosphatase	1	0	0	2	1	0	0.1	0	0	2.8	2.3	0	0.427822	0.413289	0.176619	0.293484	0.426395	.	0.140049	0.246808	.	0.137986	0.245295	.	0.275548	0.186078	0.19564	1	1	0.573553	0.505111	1	.	0.510354	0.443502	.	0.507165	0.431404	.	1	0.510017	0.442312	0.467071	0.45606	0.374629	0.528592	0.465997	.
EU206247	putative: acyltransferase	0	0	1	1	1	0	0	0	1.8	1.4	2.3	0	.	0.229587	0.242637	0.20859	.	0.249849	0.244803	0.246808	.	0.216825	0.278947	0.261206	0.293203	0.325935	0.19564	.	0.357125	0.414194	0.296506	.	1	1	0.443502	.	1	1	1	1	1	0.442312	.	0.179682	0.234326	0.123468	.	0.329182
EU206248	zinc-metalloproteinase precursor	2	14	1	0	12	3	1.1	26	1.8	0	27.1	5.6	1.2e-05	0.284657	0.20103	1.5e-05	0.116345	0.000161	3e-06	0.085031	0.00252	0.193589	0.000175	0.122109	5e-06	0.045105	0.001957	1.9e-05	1	0.514697	2.2e-05	0.349197	0.000393	7e-06	0.846424	0.007361	0.439988	0.000323	0.36422	7e-06	0.07898	0.007314	9e-06	0.931458	0.23435	4e-06	0.234601	0.00055
EU206249	putative: glycerol kinase	1	1	0	0	1	0	0.1	1.9	0	0	2.3	0	0.295983	0.413289	0.343168	0.293484	0.426395	0.237863	0.183109	0.274696	0.248796	.	0.245295	.	0.233991	.	0.19564	1	1	1	0.505111	1	0.487712	0.427912	1	0.498794	.	0.431404	.	0.373475	.	0.442312	0.646858	0.45606	0.400411	0.528592	0.465997	0.305395
EU206250	GTP binding	2	1	2	4	2	3	1.1	1.9	3.5	5.6	4.7	5.6	0.290396	0.203316	0.08875	0.183654	0.116345	0.187274	0.098069	0.182742	0.1253	0.125662	0.205273	0.15602	0.201979	0.167706	0.150093	1	0.620426	0.239747	0.587022	0.349197	1	0.400622	0.587904	0.624935	0.700746	1	0.680827	1	1	1	0.963444	0.55088	0.209225	0.372801	0.234601	0.592638
EU206251	putative: conserved unknown	0	0	1	1	0	1	0	0	1.8	1.4	0	1.9	.	0.229587	0.242637	.	0.226594	0.249849	0.244803	.	0.249999	0.216825	0.323301	0.255416	0.392533	0.279713	0.246672	.	0.357125	0.414194	.	0.347011	1	1	.	1	1	1	1	1	1	1	.	0.179682	0.234326	.	0.170121	0.329182
EU206252	putative: conserved unknown	0	2	0	0	0	0	0	3.7	0	0	0	0	0.078267	.	.	.	.	0.116009	0.078354	0.172342	0.124098	.	.	.	.	.	.	0.119645	.	.	.	.	0.23784	0.183089	0.506333	0.248773	.	.	.	.	.	.	0.051801	.	.	.	.	0.147187
EU206253	interleukin enhancer binding factor	0	0	1	0	0	1	0	0	1.8	0	0	1.9	.	0.229587	.	.	0.226594	0.249849	.	.	0.249999	0.193589	0.323301	0.255416	.	0.244972	0.246672	.	0.357125	.	.	0.347011	1	.	.	1	0.439988	1	1	.	0.429093	1	.	0.179682	.	.	0.170121	0.329182
EU206254	putative: metallocarboxypeptidase	0	0	3	0	0	0	0	0	5.3	0	0	0	.	0.029281	.	.	.	0.06557	.	.	.	0.037477	0.104524	0.068228	.	.	.	.	0.045531	.	.	.	0.250385	.	.	.	0.085151	0.264042	0.250301	.	.	.	.	0.02012	.	.	.	0.090985
EU206255	annexin	0	0	0	0	1	2	0	0	0	0	2.3	3.7	.	.	.	0.20859	0.078631	.	.	0.246808	0.125301	.	0.245295	0.122169	0.233991	0.105116	0.182541	.	.	.	0.296506	0.120402	.	.	0.443502	0.499957	.	0.431404	0.239017	0.373475	0.184102	1	.	.	.	0.123468	0.052367	.
EU206256	putative: conserved unknown	0	1	1	0	3	0	0	1.9	1.8	0	6.1	0	0.226259	0.229587	.	0.018338	.	0.243709	0.183109	0.108062	0.248796	0.193589	0.103829	0.261206	0.032638	.	0.038275	0.345919	0.357125	.	0.026055	.	1	0.427912	0.328686	0.498794	0.439988	0.321674	1	0.052071	.	0.0865	0.169092	0.179682	.	0.007626	.	0.972264
EU206257	putative: c-type lectin	3	1	0	1	0	0	2.1	1.9	0	1.4	0	0	0.253257	0.170807	0.195109	0.244929	0.181813	0.237863	0.209509	0.30969	0.248796	0.246399	.	.	0.392533	0.325935	.	1	0.557173	0.646724	0.559726	0.556067	0.487712	1	1	0.498794	1	.	.	1	1	.	0.686688	0.196681	0.504935	0.260765	0.206675	0.305395
EU206258	unknown	1	0	1	1	0	0	0.1	0	1.8	1.4	0	0	0.427822	0.295191	0.284277	0.494903	0.426395	0.249849	0.244803	.	.	0.216825	0.323301	0.261206	0.392533	0.325935	.	1	1	1	1	1	1	1	.	.	1	1	1	1	1	.	0.467071	0.673228	0.805401	0.516186	0.465997	0.329182
EU206259	unknown	2	0	1	1	0	1	1.1	0	1.8	1.4	0	1.9	0.27983	0.284657	0.249796	0.348161	0.289856	0.249849	0.244803	.	0.249999	0.216825	0.323301	0.255416	0.392533	0.279713	0.246672	0.547453	1	1	1	1	1	1	.	1	1	1	1	1	1	1	0.303704	0.931458	0.776139	0.35852	0.960304	0.329182
EU206260	peptidyl-prolyl cis-trans isomerase	0	3	0	0	0	0	0	5.6	0	0	0	0	0.027074	.	.	.	.	0.056579	0.033529	0.095908	0.061899	.	.	.	.	.	.	0.041377	.	.	.	.	0.115975	0.078329	0.2595	0.124063	.	.	.	.	.	.	0.017222	.	.	.	.	0.075833
EU206261	putative: conserved unknown	0	0	2	1	0	0	0	0	3.5	1.4	0	0	.	0.081991	0.242637	.	.	0.127995	0.244803	.	.	0.1431	0.183828	0.133498	0.392533	0.325935	.	.	0.127524	0.414194	.	.	0.500257	1	.	.	0.586002	0.509361	0.5002	1	1	.	.	0.057754	0.234326	.	.	0.167587
EU206262	receptor	0	0	0	2	0	0	0	0	0	2.8	0	0	.	.	0.100499	.	.	.	0.140049	.	.	0.137986	.	.	0.245932	0.186078	.	.	.	0.171543	.	.	.	0.510354	.	.	0.507165	.	.	0.531976	0.510017	.	.	.	0.092577	.	.	.
EU206263	putative: conserved unknown	2	0	0	0	0	0	1.1	0	0	0	0	0	0.27983	0.265693	0.20103	0.348161	0.278431	.	.	.	.	.	.	.	.	.	.	0.547453	0.540798	0.514697	1	0.546782	.	.	.	.	.	.	.	.	.	.	0.303704	0.291829	0.23435	0.35852	0.302538	.
EU206264	isomerase	0	0	1	1	3	3	0	0	1.8	1.4	6.1	5.6	.	0.229587	0.242637	0.018338	0.027286	0.249849	0.244803	0.048546	0.062801	0.216825	0.103829	0.122109	0.081794	0.103002	0.132776	.	0.357125	0.414194	0.026055	0.041771	1	1	0.0872	0.249935	1	0.321674	0.36422	0.149967	0.320478	1	.	0.179682	0.234326	0.007626	0.017492	0.329182
EU206265	putative: conserved unknown	0	1	0	1	0	0	0	1.9	0	1.4	0	0	0.226259	.	0.242637	.	.	0.237863	0.209509	0.30969	0.248796	0.246399	.	.	0.392533	0.325935	.	0.345919	.	0.414194	.	.	0.487712	1	1	0.498794	1	.	.	1	1	.	0.169092	.	0.234326	.	.	0.305395
EU206266	cytosolic large ribosomal subunit L30	10	8	3	4	4	2	9.8	14.9	5.3	5.6	9.3	3.7	0.084101	0.100976	0.082137	0.161597	0.073147	0.034634	0.025506	0.09803	0.021604	0.129009	0.126713	0.163093	0.131473	0.167502	0.07898	0.457699	0.401995	0.421328	1	0.237321	0.137133	0.141965	0.566288	0.064691	1	0.473872	1	0.482035	0.705913	0.415802	0.379242	0.341504	0.328901	0.929513	0.189213	0.111758
EU206267	unknown	0	0	0	0	1	1	0	0	0	0	2.3	1.9	.	.	.	0.20859	0.226594	.	.	0.246808	0.249999	.	0.245295	0.249877	0.233991	0.244972	0.218212	.	.	.	0.296506	0.347011	.	.	0.443502	1	.	0.431404	0.488917	0.373475	0.429093	1	.	.	.	0.123468	0.170121	.
EU206268	acetyl-CoA C-acyltransferase	2	0	0	0	2	0	1.1	0	0	0	4.7	0	0.27983	0.265693	0.20103	0.183654	0.278431	.	.	0.10946	.	.	0.105821	.	0.08739	.	0.086534	0.547453	0.540798	0.514697	0.587022	0.546782	.	.	0.196668	.	.	0.186085	.	0.139463	.	0.195614	0.303704	0.291829	0.23435	0.372801	0.302538	.
EU206269	hydrogen-exporting ATPase	4	8	0	1	2	0	3.9	14.9	0	1.4	4.7	0	0.012149	0.109808	0.14287	0.227227	0.118722	0.001561	0.002477	0.045308	0.001911	0.246399	0.105821	.	0.164256	0.325935	0.086534	0.029777	0.304133	0.65507	1	0.305389	0.003193	0.006254	0.201378	0.003822	1	0.186085	.	0.560142	1	0.195614	0.01945	0.136003	0.330816	0.843395	0.144797	0.003733
EU206270	dimethylaniline monooxygenase (N-oxide-forming)	0	2	0	1	2	3	0	3.7	0	1.4	4.7	5.6	0.078267	.	0.242637	0.061848	0.027286	0.116009	0.134477	0.203392	0.156247	0.246399	0.105821	0.059731	0.164256	0.103002	0.150093	0.119645	.	0.414194	0.087902	0.041771	0.23784	0.579811	1	1	1	0.186085	0.116838	0.560142	0.320478	1	0.051801	.	0.234326	0.029369	0.017492	0.147187
EU206271	cofilin/actin depolymerizing factor	4	1	1	5	6	7	3.9	1.9	1.8	6.1	13.1	12.1	0.207063	0.196076	0.105964	0.024588	0.023738	0.243709	0.067325	0.016497	0.015814	0.063976	0.014589	0.013955	0.07583	0.073448	0.095358	0.665101	0.661086	0.502839	0.074423	0.057041	1	0.247672	0.049471	0.070217	0.238806	0.047578	0.035167	0.349369	0.382955	1	0.492674	0.463331	0.389148	0.035545	0.043721	0.972264
EU206272	cofilin/actin depolymerizing factor homolog	1	0	0	1	0	0	0.1	0	0	1.4	0	0	0.427822	0.413289	0.284277	0.494903	0.426395	.	0.244803	.	.	0.246399	.	.	0.392533	0.325935	.	1	1	1	1	1	.	1	.	.	1	.	.	1	1	.	0.467071	0.45606	0.805401	0.516186	0.465997	.
EU206273	putative: conserved unknown	0	0	0	0	1	1	0	0	0	0	2.3	1.9	.	.	.	0.20859	0.226594	.	.	0.246808	0.249999	.	0.245295	0.249877	0.233991	0.244972	0.218212	.	.	.	0.296506	0.347011	.	.	0.443502	1	.	0.431404	0.488917	0.373475	0.429093	1	.	.	.	0.123468	0.170121	.
EU206274	conserved unknown	1	0	1	0	0	0	0.1	0	1.8	0	0	0	0.427822	0.295191	0.343168	0.494903	0.426395	0.249849	.	.	.	0.193589	0.323301	0.261206	.	.	.	1	1	1	1	1	1	.	.	.	0.439988	1	1	.	.	.	0.467071	0.673228	0.400411	0.516186	0.465997	0.329182
EU206275	mitochondrial small ribosomal subunit S11	0	0	0	2	0	1	0	0	0	2.8	0	1.9	.	.	0.100499	.	0.226594	.	0.140049	.	0.249999	0.137986	.	0.249877	0.245932	0.239535	0.246672	.	.	0.171543	.	0.347011	.	0.510354	.	1	0.507165	.	0.488917	0.531976	1	1	.	.	0.092577	.	0.170121	.
EU206276	proteasomal ATPase	1	0	0	1	1	1	0.1	0	0	1.4	2.3	1.9	0.427822	0.413289	0.284277	0.293484	0.295927	.	0.244803	0.246808	0.249999	0.246399	0.245295	0.249877	0.293203	0.279713	0.218212	1	1	1	0.505111	1	.	1	0.443502	1	1	0.431404	0.488917	1	1	1	0.467071	0.45606	0.805401	0.528592	0.649435	.
EU206277	questionable: exu-associated protein	0	2	2	0	2	0	0	3.7	3.5	0	4.7	0	0.078267	0.081991	.	0.061848	.	0.182671	0.078354	0.203392	0.124098	0.085177	0.205273	0.133498	0.08739	.	0.086534	0.119645	0.127524	.	0.087902	.	1	0.183089	1	0.248773	0.19357	1	0.5002	0.139463	.	0.195614	0.051801	0.057754	.	0.029369	.	0.960779
EU206278	Enoyl-CoA hydratase mitochondrial	1	0	0	1	0	0	0.1	0	0	1.4	0	0	0.427822	0.413289	0.284277	0.494903	0.426395	.	0.244803	.	.	0.246399	.	.	0.392533	0.325935	.	1	1	1	1	1	.	1	.	.	1	.	.	1	1	.	0.467071	0.45606	0.805401	0.516186	0.465997	.
EU206279	conserved unknown	0	0	0	1	0	1	0	0	0	1.4	0	1.9	.	.	0.242637	.	0.226594	.	0.244803	.	0.249999	0.246399	.	0.249877	0.392533	0.279713	0.246672	.	.	0.414194	.	0.347011	.	1	.	1	1	.	0.488917	1	1	1	.	.	0.234326	.	0.170121	.
EU206280	putative: saposin-related protein	0	3	1	6	2	1	0	5.6	1.8	8.3	4.7	1.9	0.027074	0.229587	0.002958	0.061848	0.226594	0.115939	0.098736	0.188645	0.124097	0.041799	0.180508	0.255416	0.147996	0.059375	0.144776	0.041377	0.357125	0.005043	0.087902	0.347011	0.363101	0.741025	1	0.373729	0.143806	0.581527	1	0.718281	0.250824	0.58725	0.017222	0.179682	0.003573	0.029369	0.170121	0.293875
EU206281	NADH dehydrogenase	23	6	3	4	1	5	22.6	11.2	5.3	5.6	2.3	9.3	0.0306	0.002941	0.001378	0.001536	0.017862	0.074125	0.059095	0.051315	0.112246	0.129009	0.180368	0.106741	0.18027	0.111162	0.063324	0.169716	0.012166	0.005218	0.003236	0.073031	0.332675	0.342842	0.141623	0.773771	1	0.638913	0.498735	0.656889	0.511009	0.237247	0.115168	0.010034	0.004975	0.006223	0.060919	0.282603
EU206282	unknown	4	0	0	0	0	2	3.9	0	0	0	0	3.7	0.119718	0.109808	0.068987	0.172306	0.214441	.	.	.	0.125301	.	.	0.122169	.	0.105116	0.137566	0.30558	0.304133	0.147153	0.325941	1	.	.	.	0.499957	.	.	0.239017	.	0.184102	0.506605	0.145767	0.136003	0.092584	0.19408	0.943879	.
EU206283	putative: c-type lectin	1	0	2	0	0	1	0.1	0	3.5	0	0	1.9	0.427822	0.15813	0.343168	0.494903	0.295927	0.127995	.	.	0.249999	0.085177	0.183828	0.195808	.	0.244972	0.246672	1	0.291508	1	1	1	0.500257	.	.	1	0.19357	0.509361	1	.	0.429093	1	0.467071	0.263121	0.400411	0.516186	0.649435	0.167587
EU206284	proteasomal protease	0	0	2	1	0	1	0	0	3.5	1.4	0	1.9	.	0.081991	0.242637	.	0.226594	0.127995	0.244803	.	0.249999	0.1431	0.183828	0.195808	0.392533	0.279713	0.246672	.	0.127524	0.414194	.	0.347011	0.500257	1	.	1	0.586002	0.509361	1	1	1	1	.	0.057754	0.234326	.	0.170121	0.167587
EU206285	unknown	2	0	0	0	0	0	1.1	0	0	0	0	0	0.27983	0.265693	0.20103	0.348161	0.278431	.	.	.	.	.	.	.	.	.	.	0.547453	0.540798	0.514697	1	0.546782	.	.	.	.	.	.	.	.	.	.	0.303704	0.291829	0.23435	0.35852	0.302538	.
EU206286	putative: PHD-containing ATPase	0	0	3	2	0	0	0	0	5.3	2.8	0	0	.	0.029281	0.100499	.	.	0.06557	0.140049	.	.	0.117532	0.104524	0.068228	0.245932	0.186078	.	.	0.045531	0.171543	.	.	0.250385	0.510354	.	.	0.659941	0.264042	0.250301	0.531976	0.510017	.	.	0.02012	0.092577	.	.	0.090985
EU206287	questionable: alpha-glucosidase	2	0	0	0	1	0	1.1	0	0	0	2.3	0	0.27983	0.265693	0.20103	0.309696	0.278431	.	.	0.246808	.	.	0.245295	.	0.233991	.	0.19564	0.547453	0.540798	0.514697	1	0.546782	.	.	0.443502	.	.	0.431404	.	0.373475	.	0.442312	0.303704	0.291829	0.23435	0.888915	0.302538	.
EU206288	unknown	0	1	3	7	1	2	0	1.9	5.3	9.7	2.3	3.7	0.226259	0.029281	0.001225	0.20859	0.078631	0.127917	0.029379	0.274696	0.187498	0.077683	0.180368	0.163093	0.070935	0.074804	0.182541	0.345919	0.045531	0.002088	0.296506	0.120402	0.625385	0.14941	1	1	0.528209	0.638913	1	0.272148	0.316264	1	0.169092	0.02012	0.001649	0.123468	0.052367	0.341448
EU206289	unknown	0	0	0	0	2	1	0	0	0	0	4.7	1.9	.	.	.	0.061848	0.226594	.	.	0.10946	0.249999	.	0.105821	0.249877	0.08739	0.244972	0.144776	.	.	.	0.087902	0.347011	.	.	0.196668	1	.	0.186085	0.488917	0.139463	0.429093	0.58725	.	.	.	0.029369	0.170121	.
EU206290	SNAP receptor	1	1	0	7	1	1	0.1	1.9	0	9.7	2.3	1.9	0.295983	0.413289	0.005742	0.293484	0.295927	0.237863	0.029379	0.274696	0.249396	0.0076	0.245295	0.249877	0.070935	0.03874	0.218212	1	1	0.010652	0.505111	1	0.487712	0.14941	1	1	0.020437	0.431404	0.488917	0.272148	0.149359	1	0.646858	0.45606	0.008131	0.528592	0.649435	0.305395
EU206291	putative: zinc ion binding	0	0	0	1	0	2	0	0	0	1.4	0	3.7	.	.	0.242637	.	0.078631	.	0.244803	.	0.125301	0.246399	.	0.122169	0.392533	0.180034	0.137566	.	.	0.414194	.	0.120402	.	1	.	0.499957	1	.	0.239017	1	0.580389	0.506605	.	.	0.234326	.	0.052367	.
EU206292	unknown	1	0	0	1	0	1	0.1	0	0	1.4	0	1.9	0.427822	0.413289	0.284277	0.494903	0.295927	.	0.244803	.	0.249999	0.246399	.	0.249877	0.392533	0.279713	0.246672	1	1	1	1	1	.	1	.	1	1	.	0.488917	1	1	1	0.467071	0.45606	0.805401	0.516186	0.649435	.
EU206293	unknown	1	1	0	0	0	0	0.1	1.9	0	0	0	0	0.295983	0.413289	0.343168	0.494903	0.426395	0.237863	0.183109	0.30969	0.248796	.	.	.	.	.	.	1	1	1	1	1	0.487712	0.427912	1	0.498794	.	.	.	.	.	.	0.646858	0.45606	0.400411	0.516186	0.465997	0.305395
EU206294	questionable: conserved unknown	1	0	1	0	0	0	0.1	0	1.8	0	0	0	0.427822	0.295191	0.343168	0.494903	0.426395	0.249849	.	.	.	0.193589	0.323301	0.261206	.	.	.	1	1	1	1	1	1	.	.	.	0.439988	1	1	.	.	.	0.467071	0.673228	0.400411	0.516186	0.465997	0.329182
EU206295	questionable: DNZDHHC/NEW1 zinc finger protein 11	0	0	2	0	0	1	0	0	3.5	0	0	1.9	.	0.081991	.	.	0.226594	0.127995	.	.	0.249999	0.085177	0.183828	0.195808	.	0.244972	0.246672	.	0.127524	.	.	0.347011	0.500257	.	.	1	0.19357	0.509361	1	.	0.429093	1	.	0.057754	.	.	0.170121	0.167587
EU206296	questionable: conserved unknown	0	0	0	1	0	2	0	0	0	1.4	0	3.7	.	.	0.242637	.	0.078631	.	0.244803	.	0.125301	0.246399	.	0.122169	0.392533	0.180034	0.137566	.	.	0.414194	.	0.120402	.	1	.	0.499957	1	.	0.239017	1	0.580389	0.506605	.	.	0.234326	.	0.052367	.
EU206297	clathrin-associated adaptor complex	2	0	0	0	0	1	1.1	0	0	0	0	1.9	0.27983	0.265693	0.20103	0.348161	0.289856	.	.	.	0.249999	.	.	0.249877	.	0.244972	0.246672	0.547453	0.540798	0.514697	1	1	.	.	.	1	.	.	0.488917	.	0.429093	1	0.303704	0.291829	0.23435	0.35852	0.960304	.
EU206298	putative: antiporter	2	0	0	0	0	0	1.1	0	0	0	0	0	0.27983	0.265693	0.20103	0.348161	0.278431	.	.	.	.	.	.	.	.	.	.	0.547453	0.540798	0.514697	1	0.546782	.	.	.	.	.	.	.	.	.	.	0.303704	0.291829	0.23435	0.35852	0.302538	.
EU206299	putative: conserved unknown	0	0	1	1	1	0	0	0	1.8	1.4	2.3	0	.	0.229587	0.242637	0.20859	.	0.249849	0.244803	0.246808	.	0.216825	0.278947	0.261206	0.293203	0.325935	0.19564	.	0.357125	0.414194	0.296506	.	1	1	0.443502	.	1	1	1	1	1	0.442312	.	0.179682	0.234326	0.123468	.	0.329182
EU206300	questionable: conserved unknown	0	1	0	1	0	2	0	1.9	0	1.4	0	3.7	0.226259	.	0.242637	.	0.078631	0.237863	0.209509	0.30969	0.187498	0.246399	.	0.122169	0.392533	0.180034	0.137566	0.345919	.	0.414194	.	0.120402	0.487712	1	1	1	1	.	0.239017	1	0.580389	0.506605	0.169092	.	0.234326	.	0.052367	0.305395
EU206301	putative: acetylserotonin O-methyltransferase	1	0	0	0	0	1	0.1	0	0	0	0	1.9	0.427822	0.413289	0.343168	0.494903	0.295927	.	.	.	0.249999	.	.	0.249877	.	0.244972	0.246672	1	1	1	1	1	.	.	.	1	.	.	0.488917	.	0.429093	1	0.467071	0.45606	0.400411	0.516186	0.649435	.
EU206302	unknown	8	0	0	0	0	0	7.9	0	0	0	0	0	0.021912	0.018756	0.008124	0.042203	0.021585	.	.	.	.	.	.	.	.	.	.	0.05727	0.057196	0.024505	0.115184	0.057216	.	.	.	.	.	.	.	.	.	.	0.039644	0.034976	0.017366	0.066245	0.039169	.
EU206303	cytosolic large ribosomal subunit L37	34	22	34	31	11	22	33.4	40.9	60.2	43.1	25.7	40.7	0.054385	0.003423	0.034344	0.071281	0.054979	0.01915	0.04652	0.035341	0.05965	0.017607	0.002561	0.019557	0.026817	0.061853	0.028584	0.482741	0.015859	0.314886	0.515531	0.483653	0.180289	0.89017	0.223025	1	0.210075	0.014833	0.179977	0.151902	0.890017	0.223831	0.459434	0.013732	0.303654	0.443752	0.470275	0.154532
EU206304	calcium-independent phospholipase	0	0	0	2	0	0	0	0	0	2.8	0	0	.	.	0.100499	.	.	.	0.140049	.	.	0.137986	.	.	0.245932	0.186078	.	.	.	0.171543	.	.	.	0.510354	.	.	0.507165	.	.	0.531976	0.510017	.	.	.	0.092577	.	.	.
EU206305	putative: conserved unknown	0	1	0	1	0	0	0	1.9	0	1.4	0	0	0.226259	.	0.242637	.	.	0.237863	0.209509	0.30969	0.248796	0.246399	.	.	0.392533	0.325935	.	0.345919	.	0.414194	.	.	0.487712	1	1	0.498794	1	.	.	1	1	.	0.169092	.	0.234326	.	.	0.305395
EU206306	profilin	1	0	1	2	1	1	0.1	0	1.8	2.8	2.3	1.9	0.427822	0.295191	0.176619	0.293484	0.295927	0.249849	0.140049	0.246808	0.249999	0.182137	0.278947	0.255416	0.275548	0.239535	0.218212	1	1	0.573553	0.505111	1	1	0.510354	0.443502	1	1	1	1	1	1	1	0.467071	0.673228	0.374629	0.528592	0.649435	0.329182
EU206307	questionable: conserved unknown	1	0	0	1	0	1	0.1	0	0	1.4	0	1.9	0.427822	0.413289	0.284277	0.494903	0.295927	.	0.244803	.	0.249999	0.246399	.	0.249877	0.392533	0.279713	0.246672	1	1	1	1	1	.	1	.	1	1	.	0.488917	1	1	1	0.467071	0.45606	0.805401	0.516186	0.649435	.
EU206308	questionable: conserved unknown	2	0	0	0	0	0	1.1	0	0	0	0	0	0.27983	0.265693	0.20103	0.348161	0.278431	.	.	.	.	.	.	.	.	.	.	0.547453	0.540798	0.514697	1	0.546782	.	.	.	.	.	.	.	.	.	.	0.303704	0.291829	0.23435	0.35852	0.302538	.
EU206309	putative: conserved unknown	1	1	3	1	0	2	0.1	1.9	5.3	1.4	0	3.7	0.295983	0.075296	0.284277	0.494903	0.154035	0.127917	0.209509	0.30969	0.187498	0.08395	0.104524	0.163093	0.392533	0.180034	0.137566	1	0.133361	1	1	0.277665	0.625385	1	1	1	0.32656	0.264042	1	1	0.580389	0.506605	0.646858	0.100988	0.805401	0.516186	0.244742	0.341448
EU206310	high affinity inorganic phosphate:Na symporter	0	0	2	0	0	0	0	0	3.5	0	0	0	.	0.081991	.	.	.	0.127995	.	.	.	0.085177	0.183828	0.133498	.	.	.	.	0.127524	.	.	.	0.500257	.	.	.	0.19357	0.509361	0.5002	.	.	.	.	0.057754	.	.	.	0.167587
EU206311	translation initiation factor	5	2	0	0	2	2	4.9	3.7	0	0	4.7	3.7	0.196769	0.070593	0.040413	0.223794	0.196038	0.116009	0.078354	0.203392	0.187046	.	0.105821	0.122169	0.08739	0.105116	0.16148	1	0.167834	0.08114	1	1	0.23784	0.183089	1	1	.	0.186085	0.239017	0.139463	0.184102	1	0.737667	0.095541	0.06004	0.950138	0.733279	0.147187
EU206312	conserved unknown	3	1	1	0	0	0	2.1	1.9	1.8	0	0	0	0.253257	0.243998	0.117764	0.244929	0.181813	0.243709	0.183109	0.30969	0.248796	0.193589	0.323301	0.261206	.	.	.	1	1	0.272046	0.559726	0.556067	1	0.427912	1	0.498794	0.439988	1	1	.	.	.	0.686688	0.654731	0.145242	0.260765	0.206675	0.972264
EU206313	mitochondrial large ribosomal subunit L45	0	1	1	2	0	0	0	1.9	1.8	2.8	0	0	0.226259	0.229587	0.100499	.	.	0.243709	0.179786	0.30969	0.248796	0.182137	0.323301	0.261206	0.245932	0.186078	.	0.345919	0.357125	0.171543	.	.	1	1	1	0.498794	1	1	1	0.531976	0.510017	.	0.169092	0.179682	0.092577	.	.	0.972264
EU206314	Mitochondrial carrier	1	0	0	0	1	0	0.1	0	0	0	2.3	0	0.427822	0.413289	0.343168	0.293484	0.426395	.	.	0.246808	.	.	0.245295	.	0.233991	.	0.19564	1	1	1	0.505111	1	.	.	0.443502	.	.	0.431404	.	0.373475	.	0.442312	0.467071	0.45606	0.400411	0.528592	0.465997	.
EU206315	putative: conserved unknown	0	0	2	0	0	1	0	0	3.5	0	0	1.9	.	0.081991	.	.	0.226594	0.127995	.	.	0.249999	0.085177	0.183828	0.195808	.	0.244972	0.246672	.	0.127524	.	.	0.347011	0.500257	.	.	1	0.19357	0.509361	1	.	0.429093	1	.	0.057754	.	.	0.170121	0.167587
EU206316	unknown	3	0	0	0	0	0	2.1	0	0	0	0	0	0.183032	0.170807	0.117764	0.244929	0.181813	.	.	.	.	.	.	.	.	.	.	0.555983	0.557173	0.272046	0.559726	0.556067	.	.	.	.	.	.	.	.	.	.	0.207771	0.196681	0.145242	0.260765	0.206675	.
EU206317	conserved unknown	2	0	0	0	0	0	1.1	0	0	0	0	0	0.27983	0.265693	0.20103	0.348161	0.278431	.	.	.	.	.	.	.	.	.	.	0.547453	0.540798	0.514697	1	0.546782	.	.	.	.	.	.	.	.	.	.	0.303704	0.291829	0.23435	0.35852	0.302538	.
EU206318	unknown	1	0	0	0	0	1	0.1	0	0	0	0	1.9	0.427822	0.413289	0.343168	0.494903	0.295927	.	.	.	0.249999	.	.	0.249877	.	0.244972	0.246672	1	1	1	1	1	.	.	.	1	.	.	0.488917	.	0.429093	1	0.467071	0.45606	0.400411	0.516186	0.649435	.
EU206319	cyclin-dependent kinase subunit	0	0	1	5	2	1	0	0	1.8	6.1	4.7	1.9	.	0.229587	0.007141	0.061848	0.226594	0.249849	0.026222	0.10946	0.249999	0.063976	0.180508	0.255416	0.177163	0.089144	0.144776	.	0.357125	0.012181	0.087902	0.347011	1	0.075575	0.196668	1	0.238806	0.581527	1	1	0.246735	0.58725	.	0.179682	0.007823	0.029369	0.170121	0.329182
EU206320	unknown	0	1	1	0	0	1	0	1.9	1.8	0	0	1.9	0.226259	0.229587	.	.	0.226594	0.243709	0.183109	0.30969	0.249396	0.193589	0.323301	0.255416	.	0.244972	0.246672	0.345919	0.357125	.	.	0.347011	1	0.427912	1	1	0.439988	1	1	.	0.429093	1	0.169092	0.179682	.	.	0.170121	0.972264
EU206321	RNA polymerase II transcription mediator	2	0	0	0	1	0	1.1	0	0	0	2.3	0	0.27983	0.265693	0.20103	0.309696	0.278431	.	.	0.246808	.	.	0.245295	.	0.233991	.	0.19564	0.547453	0.540798	0.514697	1	0.546782	.	.	0.443502	.	.	0.431404	.	0.373475	.	0.442312	0.303704	0.291829	0.23435	0.888915	0.302538	.
EU206322	questionable: conserved unknown	3	0	1	1	1	0	2.1	0	1.8	1.4	2.3	0	0.183032	0.243998	0.195109	0.290492	0.181813	0.249849	0.244803	0.246808	.	0.216825	0.278947	0.261206	0.293203	0.325935	0.19564	0.555983	1	0.646724	1	0.556067	1	1	0.443502	.	1	1	1	1	1	0.442312	0.207771	0.654731	0.504935	0.838601	0.206675	0.329182
EU206323	phosphoglycerate dehydrogenase	2	1	2	2	0	0	1.1	1.9	3.5	2.8	0	0	0.290396	0.203316	0.206928	0.348161	0.278431	0.187274	0.179786	0.30969	0.248796	0.160276	0.183828	0.133498	0.245932	0.186078	.	1	0.620426	1	1	0.546782	1	1	1	0.498794	1	0.509361	0.5002	0.531976	0.510017	.	0.963444	0.55088	0.727516	0.35852	0.302538	0.592638
EU206324	unknown	0	1	0	1	1	0	0	1.9	0	1.4	2.3	0	0.226259	.	0.242637	0.20859	.	0.237863	0.209509	0.274696	0.248796	0.246399	0.245295	.	0.293203	0.325935	0.19564	0.345919	.	0.414194	0.296506	.	0.487712	1	1	0.498794	1	0.431404	.	1	1	0.442312	0.169092	.	0.234326	0.123468	.	0.305395
EU206325	protein translocase	0	3	0	8	2	1	0	5.6	0	11.1	4.7	1.9	0.027074	.	0.000507	0.061848	0.226594	0.056579	0.063475	0.188645	0.124097	0.004256	0.105821	0.249877	0.093364	0.024882	0.144776	0.041377	.	0.000864	0.087902	0.347011	0.115975	0.371694	1	0.373729	0.011057	0.186085	0.488917	0.339023	0.087739	0.58725	0.017222	.	0.000767	0.029369	0.170121	0.075833
EU206326	unknown	0	0	0	1	0	1	0	0	0	1.4	0	1.9	.	.	0.242637	.	0.226594	.	0.244803	.	0.249999	0.246399	.	0.249877	0.392533	0.279713	0.246672	.	.	0.414194	.	0.347011	.	1	.	1	1	.	0.488917	1	1	1	.	.	0.234326	.	0.170121	.
EU206327	glutathione transferase	1	0	0	0	1	0	0.1	0	0	0	2.3	0	0.427822	0.413289	0.343168	0.293484	0.426395	.	.	0.246808	.	.	0.245295	.	0.233991	.	0.19564	1	1	1	0.505111	1	.	.	0.443502	.	.	0.431404	.	0.373475	.	0.442312	0.467071	0.45606	0.400411	0.528592	0.465997	.
EU206328	putative: peroxidase	0	0	0	6	0	0	0	0	0	8.3	0	0	.	.	0.002958	.	.	.	0.015001	.	.	0.013571	.	.	0.037894	0.019768	.	.	.	0.005043	.	.	.	0.041155	.	.	0.038061	.	.	0.09043	0.040826	.	.	.	0.003573	.	.	.
EU206329	putative: calcium ion binding	0	2	0	0	0	0	0	3.7	0	0	0	0	0.078267	.	.	.	.	0.116009	0.078354	0.172342	0.124098	.	.	.	.	.	.	0.119645	.	.	.	.	0.23784	0.183089	0.506333	0.248773	.	.	.	.	.	.	0.051801	.	.	.	.	0.147187
EU206330	questionable: conserved unknown	0	4	3	1	4	8	0	7.4	5.3	1.4	9.3	14.8	0.009365	0.029281	0.242637	0.005437	0.000137	0.129846	0.04104	0.144543	0.060861	0.08395	0.126713	0.036756	0.038185	0.003371	0.078411	0.014308	0.045531	0.414194	0.007722	0.00021	0.72027	0.171451	0.739181	0.387443	0.32656	0.473872	0.137876	0.068171	0.006383	0.566636	0.00595	0.02012	0.234326	0.002063	0.000104	0.657577
EU206331	questionable: conserved unknown	0	0	1	1	0	0	0	0	1.8	1.4	0	0	.	0.229587	0.242637	.	.	0.249849	0.244803	.	.	0.216825	0.323301	0.261206	0.392533	0.325935	.	.	0.357125	0.414194	.	.	1	1	.	.	1	1	1	1	1	.	.	0.179682	0.234326	.	.	0.329182
EU206332	defense response component	0	1	1	1	0	1	0	1.9	1.8	1.4	0	1.9	0.226259	0.229587	0.242637	.	0.226594	0.243709	0.209509	0.30969	0.249396	0.216825	0.323301	0.255416	0.392533	0.279713	0.246672	0.345919	0.357125	0.414194	.	0.347011	1	1	1	1	1	1	1	1	1	1	0.169092	0.179682	0.234326	.	0.170121	0.972264
EU206333	receptor signaling protein	0	1	1	1	0	0	0	1.9	1.8	1.4	0	0	0.226259	0.229587	0.242637	.	.	0.243709	0.209509	0.30969	0.248796	0.216825	0.323301	0.261206	0.392533	0.325935	.	0.345919	0.357125	0.414194	.	.	1	1	1	0.498794	1	1	1	1	1	.	0.169092	0.179682	0.234326	.	.	0.972264
EU206334	pre-mRNA splicing factor	0	1	0	2	1	0	0	1.9	0	2.8	2.3	0	0.226259	.	0.100499	0.20859	.	0.237863	0.179786	0.274696	0.248796	0.137986	0.245295	.	0.275548	0.186078	0.19564	0.345919	.	0.171543	0.296506	.	0.487712	1	1	0.498794	0.507165	0.431404	.	1	0.510017	0.442312	0.169092	.	0.092577	0.123468	.	0.305395
EU206335	unknown	1	1	0	1	0	0	0.1	1.9	0	1.4	0	0	0.295983	0.413289	0.284277	0.494903	0.426395	0.237863	0.209509	0.30969	0.248796	0.246399	.	.	0.392533	0.325935	.	1	1	1	1	1	0.487712	1	1	0.498794	1	.	.	1	1	.	0.646858	0.45606	0.805401	0.516186	0.465997	0.305395
EU206336	conserved unknown	0	1	0	1	0	0	0	1.9	0	1.4	0	0	0.226259	.	0.242637	.	.	0.237863	0.209509	0.30969	0.248796	0.246399	.	.	0.392533	0.325935	.	0.345919	.	0.414194	.	.	0.487712	1	1	0.498794	1	.	.	1	1	.	0.169092	.	0.234326	.	.	0.305395
EU206337	unknown	0	0	1	1	0	0	0	0	1.8	1.4	0	0	.	0.229587	0.242637	.	.	0.249849	0.244803	.	.	0.216825	0.323301	0.261206	0.392533	0.325935	.	.	0.357125	0.414194	.	.	1	1	.	.	1	1	1	1	1	.	.	0.179682	0.234326	.	.	0.329182
EU206338	questionable: lian-Aa1 retrotransposon protein	1	0	1	2	0	0	0.1	0	1.8	2.8	0	0	0.427822	0.295191	0.176619	0.494903	0.426395	0.249849	0.140049	.	.	0.182137	0.323301	0.261206	0.245932	0.186078	.	1	1	0.573553	1	1	1	0.510354	.	.	1	1	1	0.531976	0.510017	.	0.467071	0.673228	0.374629	0.516186	0.465997	0.329182
EU206339	putative: conserved unknown	0	1	0	0	1	0	0	1.9	0	0	2.3	0	0.226259	.	.	0.20859	.	0.237863	0.183109	0.274696	0.248796	.	0.245295	.	0.233991	.	0.19564	0.345919	.	.	0.296506	.	0.487712	0.427912	1	0.498794	.	0.431404	.	0.373475	.	0.442312	0.169092	.	.	0.123468	.	0.305395
EU206340	RNA polymerase transcription factor	2	5	0	2	0	3	1.1	9.3	0	2.8	0	5.6	0.029106	0.265693	0.206928	0.348161	0.116345	0.013458	0.042196	0.029702	0.108584	0.137986	.	0.059731	0.245932	0.147011	0.076719	0.052897	0.540798	1	1	0.349197	0.027568	0.145787	0.070465	0.506623	0.507165	.	0.116838	0.531976	0.657325	0.259907	0.040424	0.291829	0.727516	0.35852	0.234601	0.021892
EU206341	unknown	14	4	9	2	6	4	13.8	7.4	15.9	2.8	13.1	7.4	0.075178	0.102236	0.006759	0.134738	0.074248	0.047946	0.070435	0.085292	0.136386	0.00469	0.113959	0.049678	0.018687	0.094622	0.06728	0.329094	0.828113	0.020702	1	0.328577	0.268458	0.412264	0.354651	1	0.014116	1	0.268105	0.058942	0.412466	0.353588	0.269622	0.732086	0.0188	0.972692	0.265771	0.193841
EU206342	putative: conserved unknown	0	1	1	0	0	0	0	1.9	1.8	0	0	0	0.226259	0.229587	.	.	.	0.243709	0.183109	0.30969	0.248796	0.193589	0.323301	0.261206	.	.	.	0.345919	0.357125	.	.	.	1	0.427912	1	0.498794	0.439988	1	1	.	.	.	0.169092	0.179682	.	.	.	0.972264
[truncated: 6,656 more rows]
[truncated: 12 more columns]

## Sheet: Flagged Differential
GBID	Product	asuhem	diroinf	imacbac	brumal	naïve7	naïve14	asuhem (norm)	diroinf (norm)	imacbac (norm)	brumal (norm)	naïve7 (norm)	naïve14 (norm)	AC 1 2	AC 1 3	AC 1 4	AC 1 5	AC 1 6	AC 2 3	AC 2 4	AC 2 5	AC 2 6	AC 3 4	AC 3 5	AC 3 6	AC 4 5	AC 4 6	AC 5 6	Fisher 1 2	Fisher 1 3	Fisher 1 4	Fisher 1 5	Fisher 1 6	Fisher 2 3	Fisher 2 4	Fisher 2 5	Fisher 2 6	Fisher 3 4	Fisher 3 5	Fisher 3 6	Fisher 4 5	Fisher 4 6	Fisher 5 6	Chi2x2 1 2	Chi2x2 1 3	Chi2x2 1 4	Chi2x2 1 5	Chi2x2 1 6	Chi2x2 2 3
[truncated: 99 more rows]
[truncated: 12 more columns]
